# Supplementary material for: Expression analysis and in silico characterization of intronic long noncoding RNAs in renal cell carcinoma: emerging functional associations
Source: Mol Cancer. 2013 Nov 15;12:140. doi: 10.1186/1476-4598-12-140 (PMC3834536; doi:10.1186/1476-4598-12-140)
Supplement: Additional file 1: Table S1 — Clinical and pathological data for the 18 clear cell RCC patients analyzed with the 4 k-element cDNA microarrays. [file 1476-4598-12-140-S1.xls]

## Sheet: Patients data
Table S1: Clinical and pathological condition of 18 RCC patients - 4k platform experiments.
4k platform experiments	Patient ID	Available Tissues #	Gender	Age at surgery	Histological subtype determined at surgery	Histological subtype (%) revised	Fuhrman Grade	Tumor size (cm)	Necrosis	Capsule infiltration	T	N	M	Organ metastasis at surgery	Organ metastasis after surgery	Patient status	Follow-up (months)
Malignancy	31	N/T	M	50	clear cell	clear cell: 70% / granular cell: 30%	III	8	yes	yes	3b	2	1	lung, adjacent tissues		alive with cancer	66
Malignancy	8	N/T	F	71	clear cell solid pattern	clear cell: 80% / granular cell: 20%	II	5	yes	yes	3a	n.d.*	n.d.*			dead from other causes	14
Malignancy / Survival	9	N/T	M	39	clear cell tubule papilar pattern	clear cell: 60% / granular cell: 40%	II	8	yes	yes	3a	0	n.d.*			alive without cancer	66
Malignancy / Survival	10	N/T	F	34	clear cell	clear cell: 100%	II	6.5	no	no	1b	n.d.*	n.d.*			alive without cancer	60
Malignancy / Survival	11	N/T	M	51	conventional renal cancer	clear cell: 100%	III	7	no	no	1b	n.d.*	n.d.*			alive without cancer	66
Malignancy / Survival	26	N/T	F	40	clear cell tubule papilar pattern	clear cell: 100%	II	7	no	yes	3b	n.d.*	n.d.*			alive without cancer	62
Malignancy / Survival	28	N/T	M	51	clear cell papilifer pattern	clear cell	III	5	no	no	1	n.d.*	n.d.*			alive without cancer	66
Malignancy / Survival	3	N/T	F	78	clear cell acinar papilar pattern	clear cell: 50% / granular cell: 50%	IV	6	yes	yes	3c	n.d.*	1	endocava, bones		cancer specific death	21
Malignancy / Survival	5	N/T	M	53	clear cell acinar pattern	clear cell: 70% / granular cell: 30%	III	8	yes	yes	2	1	1	liver		cancer specific death	6
Malignancy / Survival	24	N/T	M	75	clear cell	clear cell: 60% / granular cell: 40%	IV	15	yes	yes	2	n.d.*	n.d.*		liver, spleen	cancer specific death	16
Malignancy / Survival	30	N/T	F	51	clear cell solid tubular pattern	clear cell: 90% / granular cell: 10%	II	8.5	yes	yes	2	n.d.*	n.d.*		brain, lung, bones	cancer specific death	56
Survival	7	T	M	41	clear cell solid alveolar pattern	clear cell: 80% /granular cell: 20%	II	11	yes	yes	2	n.d.*	n.d.*			alive without cancer	66
Survival	13	T	M	66	predominant clear cell solid pattern	clear cell: 80% / granular cell: 20%	III	5	yes	no	1b	n.d.*	n.d.*			alive without cancer	66
Survival	33	T	M	35	clear cell solid papilífer pattern	clear cell: 90% / granular cell: 10%	III	4	no	no	1a	0	n.d.*			alive without cancer	66
Survival	1	T	M	51	clear cell	clear cell: 90% / granular cell: 10%	III	18	yes	yes	3c	n.d.*	n.d.*			cancer specific death	0
Survival	15	T	F	78	clear cell	clear cell	IV	10	yes	yes	3	2	n.d.*			cancer specific death	8
Survival	29	T	M	75	clear cell solid pattern with few papilifer areas	clear cell: 70% / granular cell: 30%	IV	20	yes	yes	3a	n.d.*	1	lung	bones	cancer specific death	54
Survival	32	T	F	63	clear cell solid papilifer pattern	clear cell: 100%	II	13	no	yes	2	n.d.*	1	peritoneum		cancer specific death	17
# Nontumor (N) or tumor (T); * n.d. = no data available
