# Supplementary material for: Expression analysis and in silico characterization of intronic long noncoding RNAs in renal cell carcinoma: emerging functional associations
Source: Mol Cancer. 2013 Nov 15;12:140. doi: 10.1186/1476-4598-12-140 (PMC3834536; doi:10.1186/1476-4598-12-140)
Supplement: Additional file 3: Table S2 — List of 217 protein-coding genes differentially expressed in ccRCC in the microarray analysis. [file 1476-4598-12-140-S3.xls]

## Sheet: 217protein-coding-vs-9-studies
Table S2: List of 217 protein-coding genes from the malignancy profile plus meta-analysis comparing data from nine microarray studies.
GenBank ACC	Gene Symbol	Gene Annotation	Higher FDR (SAM LOO)	Mean Log2 Ratio (T/N)	Brito 2009 Log2 T/N	Brito 2009 vs this study	Gumz 2007 LogT/N (Oncomine)	Gumz 2007 p-value (Oncomine)	Gumz 2007 vs this study	Higgins 2003 LogT/N (Oncomine)	Higgins 2003 p-value (Oncomine)	Higgins 2003 vs this study	Lenburg 2003 LogT/N (Oncomine)	Lenburg 2003 p-value (Oncomine)	Lenburg 2003 vs this study	Beroukhim 2009 expression	Beroukhim 2009 p-value	Beroukhim 2009 vs this study	Jones 2005 Fold-change T/N	Jones 2005 vs this study	Takahashi 2001 Average Fold-change T/N	Takahashi 2001 vs this study	Liou 2004 Average Fold-change	Liou 2004 vs this study	Skubitz 2002 Fold-change	Skubitz 2002 vs this study	# concordant	# inverted
AW175991	USP13	ubiquitin specific peptidase 13 (isopeptidase T-3)	0	-0.77	-2.3	concordant							0.35	0	inverted												1	1
AW364435	LDLRAD3	low density lipoprotein receptor class A domain containing 3	0	-1.25	-2	concordant																					1	0
AW369596	KIAA0895L	KIAA0895-like	2.46531	0.63																							0	0
AW369617	PA2G4	proliferation-associated 2G4, 38kDa; proliferation-associated 2G4 pseudogene 4	1.17728	0.68			0.2	0.01	concordant																		1	0
AW369658	PPARA	peroxisome proliferator-activated receptor alpha	0	-1.21			-0.31	0	concordant																		1	0
AW369665	PATL1	protein associated with topoisomerase II homolog 1 (yeast)	0	-0.79																							0	0
AW370679	TIMP1	TIMP metallopeptidase inhibitor 1	0	2.17			0.92	0	concordant	2.09	0	concordant							5.55	concordant							3	0
AW370761	SLC22A18	solute carrier family 22, member 18	1.86486	-0.84			-0.43	0	concordant																		1	0
AW373940	GNAS	GNAS complex locus	0	0.88			-0.26	0.01	inverted				0.37	0	concordant												1	1
AW373943	CAPNS1	calpain, small subunit 1	0.377574	-0.8	-2	concordant																					1	0
AW375514	SERPING1	serpin peptidase inhibitor, clade G (C1 inhibitor), member 1	0.37841	0.95			0.41	0	concordant				0.5	0	concordant												2	0
AW375531	RPL3	ribosomal protein L3; similar to 60S ribosomal protein L3 (L4)	1.92715	0.66			0.15	0	concordant																		1	0
AW375538	TMEM45B	transmembrane protein 45B	0	-0.93									-0.49	0	concordant												1	0
AW380135	GNAI2	guanine nucleotide binding protein (G protein), alpha inhibiting activity polypeptide 2	1.06479	rcc																							0	0
AW380288	LIX1L	Lix1 homolog (mouse)-like	0	1.06																							0	0
AW381720	FKBP1A	FK506 binding protein 1A, 12kDa	0	0.98			0.42	0	concordant	0.69	0	concordant	0.32	0	concordant				2.66	concordant							4	0
AW385664	INHBA	inhibin, beta A	0	1.61			1	0	concordant										-13.12	inverted							1	1
AW389538	RBM19	RNA binding motif protein 19	0	-0.99																							0	0
AW391467	IFITM3	interferon induced transmembrane protein 1 (9-27)	2.10512	0.7			0.49	0	concordant				0.28	0	concordant												2	0
AW392280	SECISBP2	SECIS binding protein 2	0	-1.03																							0	0
AW392628	TTC3	tetratricopeptide repeat domain 3; tetratricopeptide repeat domain 3-like	1.91126	0.7			-0.31	0	inverted																		0	1
AW602088	DNMT1	DNA (cytosine-5-)-methyltransferase 1	0	-1.34			0.31	0	inverted				0.51	0	inverted												0	2
AW602099	TAGLN2	transgelin 2	2.79461	0.7			0.62	0	concordant	1.08	0	concordant	0.44	0	concordant												3	0
AW602701	RAB31	RAB31, member RAS oncogene family	0	1.2			0.52	0	concordant	0.93	0.01	concordant	0.62	0	concordant				3.35	concordant							4	0
AW603395	YEATS4	YEATS domain containing 4	0	-1.19	-2.5	concordant																					1	0
AW604799	S100A11	S100 calcium binding protein A11; S100 calcium binding protein A11 pseudogene	0	1.02			0.54	0	concordant				0.36	0.01	concordant												2	0
AW605349	TGFBI	transforming growth factor, beta-induced, 68kDa	0	1.5			1.51	0	concordant				1.13	0	concordant				13.4	concordant			28.4	concordant			4	0
AW605378	FABP2	fatty acid binding protein 2, intestinal	1.92715	0.81									-0.26	0	inverted												0	1
AW606067	CDK2AP1	cyclin-dependent kinase 2 associated protein 1	0	1.07			0.29	0	concordant																		1	0
AW606589	IGF1R	insulin-like growth factor 1 receptor	0	-0.78			-0.36	0.01	concordant				-0.3	0.01	concordant												2	0
AW606595	BTG1	B-cell translocation gene 1, anti-proliferative	0	1.29			0.41	0	concordant	0.75	0	concordant	0.42	0	concordant				3.24	concordant							4	0
AW608129	CTHRC1	collagen triple helix repeat containing 1	0	2.56									2.03	0	concordant												1	0
AW609811	MARCKSL1	MARCKS-like 1	0	1.23			0.49	0	concordant				0.4	0.01	concordant												2	0
AW748714	ZSCAN18	zinc finger and SCAN domain containing 18	0.778558	-0.66	-0.4	concordant	-0.4	0.01	concordant																		2	0
AW751228	NLRC5	NLR family, CARD domain containing 5	2.10512	0.69									0.65	0	concordant												1	0
AW753128	P2RY1	purinergic receptor P2Y, G-protein coupled, 1	0	-1.16	-2.2	concordant																					1	0
AW753452	ERH	enhancer of rudimentary homolog (Drosophila)	0	-1.07																							0	0
AW799652	TPD52L2	tumor protein D52-like 2	0	0.87			0.22	0.01	concordant							overexpressed	0.0002	concordant									2	0
AW804421	CENPT	centromere protein T	0	1.24																							0	0
AW815529	GJA4	gap junction protein, alpha 4, 37kDa	0	1.92			0.49	0	concordant				0.51	0	concordant				4.475	concordant							3	0
AW820147	SLC39A14	solute carrier family 39 (zinc transporter), member 14	4.00781	0.67															4.68	concordant							1	0
AW837036	GPX3	glutathione peroxidase 3 (plasma)	0	-2.47	-3.7	concordant	-0.57	0	concordant				-0.52	0	concordant						-6.6	concordant					4	0
AW842748	SIN3B	SIN3 homolog B, transcription regulator (yeast)	1.19215	-0.75	-2.4	concordant				1.6	0	inverted															1	1
AW846417	TMEM19	transmembrane protein 19	4.79798	-0.69																							0	0
AW852329	PXDN	peroxidasin homolog (Drosophila)	3.22033	0.7			0.84	0	concordant				0.82	0	concordant												2	0
AW859984	SKA2	family with sequence similarity 33, member A; similar to Spindle and kinetochore-associated protein 2	4.32238	0.61																							0	0
AW862491	TBC1D30	TBC1 domain family, member 30	0	-0.94	-2	concordant																					1	0
AW866366	ERBB2	v-erb-b2 erythroblastic leukemia viral oncogene homolog 2, neuro/glioblastoma derived oncogene homolog (avian)	0	-1.16			-0.61	0	concordant	-1.5	0.01	concordant															2	0
AW867566	MCM3	minichromosome maintenance complex component 3	1.19215	0.63			0.16	0.01	concordant																		1	0
AW880649	TMSB4X	thymosin beta 4, X-linked (TMSB4X)	0	1.25						0.76	0.01	concordant															1	0
AW880788	LIMK1	LIM domain kinase 1	0	-1.45			-0.82	0	concordant																		1	0
AW882703	BCL2A1	suppressor of tumorigenicity 20	0	1.15			0.67	0	concordant																		1	0
AW882779	SSX2IP	synovial sarcoma, X breakpoint 2 interacting protein	3.90046	-0.6									-0.34	0	concordant												1	0
AW883175	CASP7	caspase 7, apoptosis-related cysteine peptidase	0.75023	-0.69	-1.3	concordant																					1	0
AW883439	PRKAG1	protein kinase, AMP-activated, gamma 1 non-catalytic subunit	0	-1.12	-2.8	concordant																					1	0
AW884516	MXRA7	matrix-remodelling associated 7	0	1.12																							0	0
AW884675	MTMR9	myotubularin related protein 9	0	-1.38	-2	concordant																					1	0
AW885071	C18orf8	chromosome 18 open reading frame 8	0	-0.91									-0.16	0.01	concordant												1	0
AW889200	UTP20	similar to Down-regulated in metastasis protein (Key-1A6 protein) (Novel nucleolar protein 73) (NNP73); UTP20, small subunit (SSU) processome component, homolog (yeast)	0	-1.01																							0	0
AW935998	FUS	fusion (involved in t(12;16) in malignant liposarcoma)	0	-1.45	-2.5	concordant																					1	0
AW936188	KPNB1	karyopherin (importin) beta 1	1.06479	0.69			0.21	0.01	concordant				0.3	0	concordant				2.68	concordant							3	0
AW937926	LAPTM5	lysosomal multispanning membrane protein 5	0	2			1.04	0	concordant				0.91	0	concordant				3.91	concordant					5.2	concordant	4	0
AW938980	GPD1	glycerol-3-phosphate dehydrogenase 1 (soluble)	1.12455	-0.82			-1.86	0	concordant				-0.7	0	concordant												2	0
AW939421	MAP2K3	mitogen-activated protein kinase kinase 3	3.22033	-0.61	-0.9	concordant	-0.25	0	concordant																		2	0
AW995337	SLC15A4	solute carrier family 15, member 4	0	1.4						2.17	0	concordant	0.93	0	concordant												2	0
AW995467	SLC41A1	solute carrier family 41, member 1	0	-0.84																							0	0
AW995991	RNF14	ring finger protein 14	1.06479	-0.65																							0	0
AW996967	TGS1	trimethylguanosine synthase homolog (S. cerevisiae)	2.85052	0.72																							0	0
BE000354	ENC1	ectodermal-neural cortex (with BTB-like domain)	4.92604	0.65			0.47	0	concordant				0.25	0	concordant												2	0
BE007941	DMTF1	cyclin D binding myb-like transcription factor 1	2.01819	0.64																							0	0
BE080775	TLE1	similar to transducin-like enhancer of split 1 (E(sp1) homolog, Drosophila); transducin-like enhancer of split 1 (E(sp1) homolog, Drosophila)	2.54221	0.72									0.31	0	concordant				-4.99	inverted							1	1
BE084816	GATA3	GATA binding protein 3	0	-1.39			-1.48	0	concordant				-0.51	0	concordant				-2.945	concordant							3	0
BE086637	AGPAT5	1-acylglycerol-3-phosphate O-acyltransferase 5 (lysophosphatidic acid acyltransferase, epsilon)	0.46414	-0.77																							0	0
BE086865	LEPROT	leptin receptor overlapping transcript	1.86453	-0.8																							0	0
BE094768	RPS21	ribosomal protein S21	0.406775	0.84			0.23	0	concordant				0.21	0.01	concordant				2.84	concordant							3	0
BE146310	PDGFB	platelet-derived growth factor beta polypeptide (simian sarcoma viral (v-sis) oncogene homolog)	0	-0.89			0.35	0.01	inverted																		0	1
BE151950	FCGR2B	Fc fragment of IgG, low affinity IIa, receptor (CD32)	0	1.51			1.03	0	concordant				0.45	0	concordant												2	0
BE155866	ABLIM2	actin binding LIM protein family, member 2	0.406775	0.84																							0	0
BE160146	TTC23	tetratricopeptide repeat domain 23	0	-0.87																							0	0
BE163747	KDELR2	KDEL (Lys-Asp-Glu-Leu) endoplasmic reticulum protein retention receptor 2	3.03764	0.68			0.32	0	concordant				0.26	0	concordant												2	0
BE164224	GADD45B	growth arrest and DNA-damage-inducible, beta	0.75023	-0.78																							0	0
BE165509	DEFB1	defensin, beta 1	0	-1.06			-1.38	0	concordant	-2.33	0	concordant	-1.48	0	concordant				-4.32	concordant							4	0
BE166669	B2M	beta-2-microglobulin	0	1.35			0.17	0.01	concordant																		1	0
BE166695	AQP1	aquaporin 1 (Colton blood group)	0.352905	-0.93			-0.68	0	concordant																		1	0
BE171075	CCNY	cyclin Y	0	-1.07									0.4	0	inverted												0	1
BE171620	BRP44L	brain protein 44-like	1.45122	-0.8			-0.86	0	concordant	-2.17	0	concordant	-0.55	0	concordant												3	0
BE172353	FUBP1	far upstream element (FUSE) binding protein 1	0	-1.22			0.27	0	inverted				0.42	0	inverted												0	2
BE172434	PACSIN2	protein kinase C and casein kinase substrate in neurons 2	0	-0.96			-0.28	0	concordant																		1	0
BE174160	ETS2	v-ets erythroblastosis virus E26 oncogene homolog 2 (avian)	1.86486	-0.6			0.46	0	inverted	0.78	0.01	inverted															0	2
BE174463	FLT1	fms-related tyrosine kinase 1 (vascular endothelial growth factor/vascular permeability factor receptor)	3.22321	0.77			1.04	0	concordant				0.65	0.01	concordant				11.835	concordant							3	0
BE696994	CDK13	cell division cycle 2-like 5 (cholinesterase-related cell division controller)	2.46302	-0.63																							0	0
BE697269	SNX33	sorting nexin 33	0	-0.79	-0.9	concordant																					1	0
BE697330	SAT2	spermidine/spermine N1-acetyltransferase family member 2	0	-1.16	-0.4	concordant							-0.82	0	concordant												2	0
BE697369	HN1L	hematological and neurological expressed 1-like	0	-0.88	-2	concordant	0.35	0	inverted																		1	1
BE699740	TNFRSF14	tumor necrosis factor receptor superfamily, member 14 (herpesvirus entry mediator)	2.54221	0.59			0.33	0	concordant																		1	0
BE702263	SEPT7	septin 7	2.06116	0.68									0.42	0	concordant												1	0
BE703218	MYOM2	myomesin (M-protein) 2	2.01819	0.74			-0.84	0	inverted				-0.37	0	inverted												0	2
BE703406	LRP1	low density lipoprotein-related protein 1 (alpha-2-macroglobulin receptor)	0	0.91			0.39	0	concordant				0.52	0	concordant												2	0
BE704033	HEPH	hephaestin	0.410503	0.8									0.07	0.01	concordant												1	0
BE706846	MXRA7	matrix-remodelling associated 7	0.890046	1.06																							0	0
BE707395	MAN2A2	mannosidase, alpha, class 2A, member 2	2.24121	0.65																							0	0
BE709116	CDC25B	cell division cycle 25 homolog B (S. pombe)	0.406775	0.79			0.19	0.01	concordant				0.29	0	concordant												2	0
BE710943	CCNE1	cyclin E1	4.00781	0.61									0.15	0	concordant												1	0
BE720500	S100A2	S100 calcium binding protein A2	0	-1.48	-1.1	concordant	-1.32	0	concordant				-1.75	0	concordant				-4.47	concordant	-4	concordant	-7.8	concordant			6	0
BE762727	KDSR	3-ketodihydrosphingosine reductase	0	-1.41	-2.3	concordant																					1	0
BE763689	DAP3	death associated protein 3	3.82793	-0.66																							0	0
BE768971	MTAP	methylthioadenosine phosphorylase	0	1.15																							0	0
BE774791	FAM129A	family with sequence similarity 129, member A	0.406775	0.87			0.52	0	concordant				0.78	0	concordant												2	0
BE774819	S100A8	S100 calcium binding protein A8	0	1.33			0.61	0.01	concordant																		1	0
BE815309	ARRDC4	arrestin domain containing 4	0	-0.99																							0	0
BE833209	NMI	N-myc (and STAT) interactor	0.350914	0.87			0.65	0	concordant				0.54	0	concordant				3.12	concordant							3	0
BE833259	STON2	stonin 2	0.46414	-0.7																							0	0
BE833350	UBE2L6	ubiquitin-conjugating enzyme E2L 6	0	1.18			0.36	0	concordant				0.52	0	concordant				3.74	concordant							3	0
BE833712	ATF3	activating transcription factor 3	4.70337	-0.66																							0	0
BE840232	TUSC3	tumor suppressor candidate 3	2.01819	0.61						-0.62	0.01	inverted															0	1
BE841032	AK4	adenylate kinase 4 (AK4), nuclear gene encoding mitochondrial protein	0	-1.06																							0	0
BE925852	RAB13	RAB13, member RAS oncogene family; similar to hCG24991	0.406775	0.82															2.4	concordant							1	0
BE926343	MMP2	matrix metallopeptidase 2 (gelatinase A, 72kDa gelatinase, 72kDa type IV collagenase)	0	1.29			0.31	0.01	concordant	0.82	0	concordant															2	0
BE935259	MBD4	methyl-CpG binding domain protein 4	2.06116	0.66			0.18	0	concordant										75.83	concordant							2	0
BE939455	ANKRD37	UFM1-specific peptidase 2	1.17728	0.76									0.77	0	concordant												1	0
BF083101	AIF1L	allograft inflammatory factor 1-like	0	-1.5																							0	0
BF083428	HTATIP2	HIV-1 Tat interactive protein 2, 30kDa	0.708134	0.79			0.35	0.01	concordant				0.65	0	concordant				3.75	concordant							3	0
BF084078	UBE2B	ubiquitin-conjugating enzyme E2B (RAD6 homolog)	0.429408	-0.78			0.2	0	inverted				-0.16	0	concordant												1	1
BF084905	ZNF22	zinc finger protein 22 (KOX 15)	0.406775	0.84			0.3	0	concordant				0.38	0.01	concordant												2	0
BF087349	TAB1	mitogen-activated protein kinase kinase kinase 7 interacting protein 1	0	-1.5	-2.4	concordant																					1	0
BF087544	STMN1	stathmin 1	2.01819	0.65															-3.23	inverted							0	1
BF089425	CASP1	caspase 1, apoptosis-related cysteine peptidase (interleukin 1, beta, convertase)	0	1.01			0.92	0	concordant				0.54	0	concordant				2.43	concordant							3	0
BF090568	FCER1G	Fc fragment of IgE, high affinity I, receptor for; gamma polypeptide	0	1.55			0.68	0	concordant				0.86	0	concordant				2.94	concordant							3	0
BF154406	KDM6A	lysine (K)-specific demethylase 6A	3.37086	0.59																							0	0
BF155304	TK1	thymidine kinase 1, soluble	0	-1.59																							0	0
BF330679	TMC4	transmembrane channel-like 4	0	-0.83																							0	0
BF332165	ALDH1A2	aldehyde dehydrogenase 1 family, member A2	3.39056	0.66			-0.68	0	inverted				-0.63	0	inverted												0	2
BF333228	ABL2	v-abl Abelson murine leukemia viral oncogene homolog 2 (arg, Abelson-related gene)	0	-1.08						0.85	0	inverted	0.48	0	inverted												0	2
BF334661	SLC7A2	solute carrier family 7 (cationic amino acid transporter, y+ system), member 2	0.436302	-0.73																							0	0
BF334673	HLA-DQB1	major histocompatibility complex, class II, DQ beta 1; similar to major histocompatibility complex, class II, DQ beta 1	0	1.45			1.14	0	concordant	1.74	0	concordant	0.99	0	concordant				4.46	concordant	4.2	concordant					5	0
BF351473	C1orf115	chromosome 1 open reading frame 115	1.01456	-0.67			-0.62	0	concordant				-0.63	0	concordant												2	0
BF353335	WLS	G protein-coupled receptor 177	3.16279	-0.61																							0	0
BF361046	PECI	peroxisomal D3,D2-enoyl-CoA isomerase	3.01961	-0.63			-0.73	0	concordant				-0.69	0.01	concordant												2	0
BF364719	RAD23A	RAD23 homolog A (S. cerevisiae)	3.16279	-0.63						0.5	0	inverted	0.28	0	inverted												0	2
BF376340	NBL1	neuroblastoma, suppression of tumorigenicity 1	1.86453	0.87			0.45	0.01	concordant										2.55	concordant							2	0
BF378626	GNB1	guanine nucleotide binding protein (G protein), beta polypeptide 1	2.54221	0.67			0.28	0	concordant				0.25	0.01	concordant												2	0
BF736823	IGFBP3	insulin-like growth factor binding protein 3	0	3.35			1.44	0	concordant	2.93	0	concordant	1.5	0	concordant				10.35	concordant			10	concordant			5	0
BF751541	SMARCA4	SWI/SNF related, matrix associated, actin dependent regulator of chromatin, subfamily a, member 4	1.45122	-0.63			-0.2	0.01	concordant																		1	0
BF751544	ICT1	immature colon carcinoma transcript 1	0	-0.98	-2.5	concordant	-0.23	0	concordant																		2	0
BF751608	BCL2L1	BCL2-like 1	1.86453	0.78									-0.17	0.01	inverted												0	1
BF754627	RIPK2	receptor-interacting serine-threonine kinase 2	0.890046	0.77																							0	0
BF756552	AXIN2	axin 2	3.22321	0.62																							0	0
BF759588	FLNA	filamin A, alpha (actin binding protein 280)	4.15066	0.65			0.47	0	concordant																		1	0
BF769176	RBPMS	RNA binding protein with multiple splicing	0	-1.3																							0	0
BF803359	MAX	MYC associated factor X	0.46414	-0.69																							0	0
BF805098	DLGAP4	discs, large (Drosophila) homolog-associated protein 4	0.410503	0.73																							0	0
BF809099	SH3PXD2A	SH3 and PX domains 2A	3.17999	0.66																							0	0
BF813609	ATP9A	ATPase, class II, type 9A	1.11573	0.71			-0.49	0	inverted				-0.18	0	inverted												0	2
BF820605	ARPC2	actin related protein 2/3 complex, subunit 2, 34kDa	0.406775	0.83			0.17	0	concordant	0.34	0	concordant							3.015	concordant							3	0
BF821503	UGT1A1	UDP glucuronosyltransferase 1 family, polypeptide A1	1.06479	-0.65			-0.53	0	concordant														-7.6	concordant			2	0
BF843143	RGS16	regulator of G-protein signaling 16	0.406775	1.01																							0	0
BF843151	ANXA2	annexin A2 pseudogene 3; annexin A2; annexin A2 pseudogene 1	0	1.72			0.44	0	concordant	1.11	0	concordant	0.38	0	concordant				3.20667	concordant							4	0
BF845844	TSC22D3	TSC22 domain family, member 3; GRAM domain containing 4	0	1.35						1.06	0	concordant	0.39	0	concordant												2	0
BF845847	HYAL1	hyaluronoglucosaminidase 1	0	-1.18			-0.81	0	concordant	-1.8	0	concordant	-0.7	0	concordant												3	0
BF846805	ABCC3	ATP-binding cassette, sub-family C (CFTR/MRP), member 3	0	1.21			1.66	0	concordant	2.04	0	concordant							4.03	concordant							3	0
BF848746	S100A10	S100 calcium binding protein A10	0	1.11			0.61	0	concordant	0.81	0	concordant	0.45	0	concordant				3.13	concordant							4	0
BF850910	ARHGEF2	Rho/Rac guanine nucleotide exchange factor (GEF) 2	2.46302	0.65																							0	0
BF853007	NFKBIA	nuclear factor of kappa light polypeptide gene enhancer in B-cells inhibitor, alpha	0.406775	0.78															3.05	concordant							1	0
BF853544	S100A13	S100 calcium binding protein A13	1.86453	0.73															3.37	concordant							1	0
BF854220	BRPF1	bromodomain and PHD finger containing, 1	2.57645	0.68																							0	0
BF854497	CAV2	caveolin 2	0	1.61			1.14	0	concordant	1.79	0	concordant	1.21	0	concordant				5.81	concordant					4.9	concordant	5	0
BF857797	ANAPC16	chromosome 10 open reading frame 104	0	-1.55	-2.1	concordant																					1	0
BF858069	C22orf9	chromosome 22 open reading frame 9	1.19215	0.74			0.4	0	concordant				0.4	0	concordant												2	0
BF872750	TMEM219	transmembrane protein 219	3.17999	0.67																							0	0
BF879194	RAPGEF1	Rap guanine nucleotide exchange factor (GEF) 1	2.44647	-0.71																							0	0
BF879262	PTP4A2	protein tyrosine phosphatase type IVA, member 2	0	0.89																							0	0
BF880116	LENG8	leukocyte receptor cluster (LRC) member 8	0	-0.96																							0	0
BF881950	LIG3	ligase III, DNA, ATP-dependent	0.410503	0.74																							0	0
BF882637	IVD	isovaleryl Coenzyme A dehydrogenase	0	-0.91			-0.51	0	concordant				-0.5	0	concordant												2	0
BF883034	ARPC1B	actin related protein 2/3 complex, subunit 1B, 41kDa; similar to Actin-related protein 2/3 complex subunit 1B (ARP2/3 complex 41 kDa subunit) (p41-ARC)	0.643055	0.88			0.72	0	concordant	1.43	0.01	concordant	0.58	0	concordant				3.11	concordant							4	0
BF883184	COL5A1	collagen, type V, alpha 1	0	1.77			0.32	0	concordant																		1	0
BF883240	FYCO1	FYVE and coiled-coil domain containing 1	2.46302	-0.69																							0	0
BF883401	C7orf41	chromosome 7 open reading frame 41	0	-0.95									-1.1	0	concordant												1	0
BF890754	UQCRH	ubiquinol-cytochrome c reductase hinge protein-like; ubiquinol-cytochrome c reductase hinge protein	0	-1.18	-2.2	concordant	-0.52	0	concordant																		2	0
BF892303	HBB	hemoglobin, beta pseudogene 1	0	-0.86						-0.63	0.01	concordant															1	0
BF892704	GSN	gelsolin (amyloidosis, Finnish type)	1.01456	-0.73	-1.9	concordant	0.33	0	inverted				0.51	0	inverted				2.98	inverted							1	3
BF895164	XRCC4	X-ray repair complementing defective repair in Chinese hamster cells 4	0.436302	-0.71			0.31	0	inverted																		0	1
BF896666	DOCK5	dedicator of cytokinesis 5	0	1.18																							0	0
BF897809	EVI2B	ecotropic viral integration site 2B	0	1.03			0.9	0	concordant																		1	0
BF901361	TYROBP	TYRO protein tyrosine kinase binding protein	0	2.06			1.12	0	concordant				1.16	0	concordant				7.01	concordant							3	0
BF907551	SELL	selectin L	0	1			0.27	0	concordant																		1	0
BF918850	PRMT2	protein arginine methyltransferase 2	1.06479	0.82			0.22	0	concordant																		1	0
BF921442	ASNS	asparagine synthetase	1.92715	0.67																							0	0
BF921502	RBBP6	retinoblastoma binding protein 6	4.09451	0.66						0.47	0	concordant															1	0
BF922401	EPB41	erythrocyte membrane protein band 4.1 (elliptocytosis 1, RH-linked)	3.01961	-0.61	-0.9	concordant				0.69	0	inverted	0.48	0	inverted												1	2
BF922962	CTSB	cathepsin B	0	-1.07	-2.3	concordant							-0.23	0.01	concordant												2	0
BF934147	CEBPA	CCAAT/enhancer binding protein (C/EBP), alpha	1.86453	0.68									0.24	0	concordant												1	0
BF943697	RPL18A	ribosomal protein L18a pseudogene 6; ribosomal protein L18a	1.06479	0.88			0.42	0	concordant	0.88	0	concordant	0.41	0	concordant												3	0
BF951702	TUBB	tubulin, beta; similar to tubulin, beta 5; tubulin, beta pseudogene 2; tubulin, beta pseudogene 1	1.11573	0.65			0.38	0	concordant				0.37	0	concordant												2	0
BF951884	PCDHGA11	protocadherin gamma subfamily A, 11	4.15066	0.65																							0	0
BF962290	ERBB4	v-erb-a erythroblastic leukemia viral oncogene homolog 4 (avian)	0.939146	-0.64			-0.8	0	concordant				-0.66	0	concordant												2	0
BF985067	COL1A1	collagen, type I, alpha 1	0	1.88			0.95	0	concordant				1.41	0	concordant				6.075	concordant							3	0
BF987121	CSPG4	chondroitin sulfate proteoglycan 4	3.17999	0.64			0.68	0	concordant				0.62	0	concordant				4.09	concordant							3	0
BF988663	SDC1	syndecan 1	0	-0.96									-0.38	0	concordant												1	0
BF989969	PTTG1IP	pituitary tumor-transforming 1 interacting protein	4.00781	0.68			0.31	0.01	concordant										2.78	concordant							2	0
BF990000	ENPP1	ectonucleotide pyrophosphatase/phosphodiesterase 1	0	-1.2	-1.2	concordant	-0.81	0	concordant				-0.44	0	concordant												3	0
BF997721	TRIM25	tripartite motif-containing 25	0.410503	0.75									0.29	0	concordant												1	0
BG876687	MYH11	nudE nuclear distribution gene E homolog 1 (A. nidulans)	0	-1.33	-2.3	concordant							0.42	0.01	inverted												1	1
BQ317836	HOXA10	homeobox A10	1.86486	-0.63																							0	0
BQ329430	CAV1	caveolin 1, caveolae protein, 22kDa	0	1.55			1.25	0	concordant	1.91	0	concordant	1.54	0	concordant				8.15	concordant							4	0
BQ331055	CRIP2	cysteine-rich protein 2	2.79461	0.69			0.36	0.01	concordant				0.58	0	concordant												2	0
BQ338623	CKB	creatine kinase, brain	4.03738	-0.6						-1.51	0	concordant															1	0
BQ338628	GOT1	glutamic-oxaloacetic transaminase 1, soluble (aspartate aminotransferase 1)	0.75023	-0.79			-0.42	0	concordant	-1.56	0	concordant															2	0
BQ349504	LDHA	lactate dehydrogenase A	0	1.61			0.58	0	concordant	1.29	0	concordant	0.41	0	concordant				3.9	concordant							4	0
BQ350426	ACSF2	acyl-CoA synthetase family member 2	0	-1.83			-1.61	0	concordant				-1.72	0	concordant						-6	concordant					3	0
BQ360579	RPS18	ribosomal protein S18 pseudogene 12; ribosomal protein S18 pseudogene 5; ribosomal protein S18	0	1.14			-0.12	0.01	inverted																		0	1
BQ365970	PRKCZ	protein kinase C, zeta	2.06116	0.85			-0.44	0	inverted				-0.48	0	inverted												0	2
BQ366120	PRCC	papillary renal cell carcinoma (translocation-associated)	3.13027	-0.64	-1	concordant																					1	0
BQ373236	GOT1	glutamic-oxaloacetic transaminase 1, soluble (aspartate aminotransferase 1)	0.429408	-0.9			-0.42	0	concordant	-1.56	0	concordant															2	0
BQ377318	NME1	non-metastatic cells 1, protein (NM23A) expressed in; NME1	4.33757	0.64																							0	0
CK326978	DGKQ	diacylglycerol kinase, theta 110kDa	2.06116	0.66									0.45	0	concordant												1	0
CK327066	RTN1	reticulon 1	0	0.97			0.38	0.01	concordant																		1	0
				# of concordant genes		29			94			29			78			1		38		4		4		2
				# of total genes		29			109			35			93			1		42		4		4		2
				% of concordance		100			86.2385			82.8571			83.871			100		90.4762		100		100		100
																											# Concordant	# Inverted
																										Match 1 study	66	17
																										Match 2 studies	39	10
																										Match 3 studies	22	1
																										Match 4 studies	12	0
																										Match 5 studies	3	0
																										Total of common genes: 170 (78%)	142	28
