# Supplementary material for: Expression analysis and in silico characterization of intronic long noncoding RNAs in renal cell carcinoma: emerging functional associations
Source: Mol Cancer. 2013 Nov 15;12:140. doi: 10.1186/1476-4598-12-140 (PMC3834536; doi:10.1186/1476-4598-12-140)
Supplement: Additional file 5: Table S3 — List of 26 intronic lncRNAs significantly correlated to RCC patient’s survival outcome identified through a cancer-related death analysis of the microarray data. [file 1476-4598-12-140-S5.xls]

## Sheet: j_Supplementary-table-4_118
Table S3: List of 26 differentially expressed intronic lncRNAs correlated to patient survival in RCC.
GenBank Acc of intronic ncRNA probe	RefSeq accession of host gene	Host gene symbol	Host Gene name	Chromosome region	SAM FDR (%)	Golub`s Score (p-value)	Log2 ratio (D/A)*	Fold change D/A*	Common to our malignancy profile
BF368584	NM_006260	DNAJC3	DnaJ (Hsp40) homolog, subfamily C, member 3	13q32.1	2.70019	0.002	1.50655	2.8 X	yes
BF768459	NM_004924	ACTN4	actinin, alpha 4	19q13.2	2.70019	0.003	1.06733	2.1 X	yes
BF360792	NM_020387	RAB25	RAB25, member RAS oncogene family	1q22	0	0.003	0.93967	1.92 X	yes
CK327034	NM_001103147	GIGYF2	GRB10 interacting GYF protein 2	2q37.1	4.0266	0.007	0.896873	1.86 X	yes
BF736558	NM_018051	WDR60	WD repeat domain 60	7q36.3	0	0	0.883936	1.85 X	no
BE087072	NM_004318	ASPH	aspartate beta-hydroxylase	8q12.3	0	0	0.836679	1.79 X	no
BF332192	NM_017890	VPS13B	vacuolar protein sorting 13B	8q22.2	0	0	0.763488	1.7 X	yes
BF955891	NM_012181	FKBP8	FK506 binding protein 8, 38kDA	19p13.11	4.37174	0.003	0.721407	1.65 X	no
BF882783	NM_004924	ACTN4	actinin, alpha 4	19q13.2	0	0.003	0.714544	1.64 X	yes
BE080597	NM_002829	PTPN3	protein tyrosine phosphatase, non-receptor type 3	9q31	1.23396	0.002	0.652347	1.57 X	yes
BF898387	NM_199004	ARRB2	arrestin, beta 2	17p13.2	0	0.001	0.622095	1.54 X	no
AW880028	NR_024330	NCRNA00085	non-protein coding RNA 85	19q13.41	1.23396	0.001	0.600349	1.52 X	no
BF803619	NM_002856	PVRL2	poliovirus receptor-related 2 (herpesvirus entry mediator B)	19q13.32	0	0	0.515476	1.43 X	no
AW865863	NM_183422	TSC22D1	TSC22 domain family, member 1	13q14.11	1.23396	0.004	0.508886	1.42 X	no
AW995671	NM_018839	NSFL1C	NSFL1 (p97) cofactor (p47)	20p13	4.0266	0.005	0.445471	1.36 X	no
BF895291	NM_002032	FTH1	ferritin, heavy polypeptide 1	11q12.2	1.23396	0.006	0.443165	1.36 X	no
BF881090	NM_001002814	RAB11FIP1	RAB11 family interacting protein 1 (class I)	6p11.23	0	0	0.429374	1.35 X	no
BE181783	NM_001893	CSNK1D	casein kinase 1, delta	17q25.3	0	0.001	0.401487	1.32 X	yes
BF365245	NM_014914	AGAP1	centaurin gamma 2	2q37.2	2.0133	0.007	0.373719	1.3 X	no
BG010306	NM_005474.4	HDAC5	histone deacetylase 5	17q21.31	2.70019	0.002	0.368077	1.29 X	yes
BF883251	NM_080628	C20orf118	chromosome 20 open reading frame 118	20q11.23	0	0	0.332716	1.26 X	no
AW995256	NM_032143	ZRANB3	zinc finger RAN-binding domain containing 3	2q21.3	3.47752	0.007	0.311056	1.24 X	no
BE156190	NM_016081	PALLD	palladin, cytoskeletal associated protein	4q32.3	1.23	0.002	0.294902	1.23 X	no
AW805635	NM_004449	ERG	v-ets erythroblastosis virus E26 oncogene like (avian)	21q22.2	4.37174	0.005	0.256958	1.19 X	no
BG001097	NM_003512	HIST1H2AC	histone cluster 1, H2ac	6p22.2	1.53011	0.01	-0.183239	-1.13 X	no
CK327190	NM_016620	ZNF644	zinc finger protein 644	1P22.2	2.70019	0.01	-0.276357	-1.21 X	no
*Fold change: Died from cancer / Alive without disease.
