# Supplementary material for: Expression analysis and in silico characterization of intronic long noncoding RNAs in renal cell carcinoma: emerging functional associations
Source: Mol Cancer. 2013 Nov 15;12:140. doi: 10.1186/1476-4598-12-140 (PMC3834536; doi:10.1186/1476-4598-12-140)
Supplement: Additional file 6: Table S4 — ncHDAC5 lncRNA half-life measured in a human renal cell line following transcriptional inhibition with actinomycin D and ncHDAC5 lncRNA conserved secondary structure predictions calculated with the RNAz tool. [file 1476-4598-12-140-S6.xls]

## Sheet: ncHDAC5 half-life
Table S4 A. ncHDAC5 half-life determination with actinomycin D assay in 786-O kidney cell line.
Time (h)	Half-life decay (%)
0	100
0.3	95.9372
1	35.0295
2	18.8978
4	9.62397

## Sheet: ncHDAC5 secondary structure
Table S4 B. Conserved secondary structure prediction by RNAz tool
Locus ID	Seq. ID	Location	Strand	N*	Length	zΔ	SCI†	P§
1	hg19.chr17	42,175,159 – 42,175,266	+	6	110	-2.69	0.64	0.990372
	hg19.chr17	42,175,159 – 42,175,266	-	6	110	-1.83	0.64	0.924714
2	hg19.chr17	42,174,439 – 42,174,514	-	6	79	-2.14	0.49	0.936928
	hg19.chr17	42,174,439 – 42,174,514	+	6	79	-2.14	0.46	0.930799
3	hg19.chr17	42,175,319 – 42,175,422	-	6	111	-1.97	0.47	0.846617
	hg19.chr17	42,175,319 – 42,175,422	-	6	104	-1.68	0.56	0.693284
	hg19.chr17	42,175,319 – 42,175,422	+	6	104	-1.27	0.62	0.536568
4	hg19.chr17	42,175,541– 42,175,640	-	6	99	-2.1	0.67	0.647978
5	hg19.chr17	42,175,658-42,175,768	-	6	114	-2.12	0.61	0.940708
*N = number of species for multiple sequence alignment
Δz = z-score for thermodynamic stability
†SCI = structure conservation index
§P = RNA-class probability (RNAz P-value)
