# Supplementary material for: Expression analysis and in silico characterization of intronic long noncoding RNAs in renal cell carcinoma: emerging functional associations
Source: Mol Cancer. 2013 Nov 15;12:140. doi: 10.1186/1476-4598-12-140 (PMC3834536; doi:10.1186/1476-4598-12-140)
Supplement: Additional file 7: Table S5 — Clinical and pathological data of the 17 RCC patients analyzed with the 44 k-element oligoarrays. [file 1476-4598-12-140-S7.xls]

## Sheet: Patients data
Table S5: Clinical and pathological condition of 17 RCC patients - 44K platform experiments.
Pool ID number	Patient ID	Analyzed Tissue	Gender	Age at surgery	Histological subtype determined at surgery	Histological subtype (%) revised	Grade	Tumor size (cm)	Necrosis	Capsule infiltration	T	N	M	Organ metastasis at surgery	Organ metastasis after surgery	Patient status	Follow-up (months)
1	3	T	F	78	clear cell acinar papilar pattern	clear cell: 50% / granular cell: 50%	IV	6	yes	yes	3c	n.d.*	1	endocava, bones		cancer specific death	21
1	26	T	F	40	clear cell tubule papilar pattern	clear cell: 100%	II	7	no	yes	3b	n.d.*	n.d.*			alive without cancer	62
1	28	T	M	51	clear cell papilifer pattern	clear cell	III	5	no	no	1	n.d.*	n.d.*			alive without cancer	66
1	29	T	M	75	clear cell solid pattern with few papilifer areas	clear cell: 70% / granular cell: 30%	IV	20	yes	yes	3a	n.d.*	1	lung	bones	cancer specific death	54
1	27	T	F	47	chromophobe	n.d	II	7.2	yes	no	n.d.*	n.d.*	n.d.*			alive without cancer	68
2	31	T	M	50	clear cell	clear cell: 70% / granular cell: 30%	III	8	yes	yes	3b	2	1	lung, adjacent tissues		alive with cancer	66
2	8	T	F	71	clear cell solid pattern	clear cell: 80% / granular cell: 20%	II	5	yes	yes	3a	n.d.*	n.d.*			dead from other causes	14
2	14	T	M	64	papillary	n.d	III	8	yes	yes	n.d.*	0	n.d.*			alive without cancer	58
2	32	T	F	63	clear cell solid papilifer pattern	clear cell: 100%	II	13	no	yes	2	n.d.*	1	peritoneum		cancer specific death	17
3	5	T	M	53	clear cell acinar pattern	clear cell: 70% / granular cell: 30%	III	8	yes	yes	2	1	1	liver		cancer specific death	6
3	24	T	M	75	clear cell	clear cell: 60% / granular cell: 40%	IV	15	yes	yes	2	n.d.*	n.d.*		liver, spleen	cancer specific death	16
3	9	T	M	39	clear cell tubule papilar pattern	clear cell: 60% / granular cell: 40%	II	8	yes	yes	3a	0	n.d.*			alive without cancer	66
3	30	T	F	51	clear cell solid tubular pattern	clear cell: 90% / granular cell: 10%	II	8.5	yes	yes	2	n.d.*	n.d.*		brain, lung, bones	cancer specific death	56
4	1	T	M	51	clear cell	clear cell: 90% / granular cell: 10%	III	18	yes	yes	3c	n.d.*	n.d.*			cancer specific death	0
4	10	T	F	34	clear cell	clear cell: 100%	II	6.5	no	no	1b	n.d.*	n.d.*			alive without cancer	60
4	11	T	M	51	conventional renal cancer	clear cell: 100%	III	7	no	no	1b	n.d.*	n.d.*			alive without cancer	66
4	17	T	M	44	papillary	n.d	n.d	4.2	no	no	n.d	n.d	n.d			alive without cancer	45
* n.d. = no data available
