# Supplementary material for: Expression analysis and in silico characterization of intronic long noncoding RNAs in renal cell carcinoma: emerging functional associations
Source: Mol Cancer. 2013 Nov 15;12:140. doi: 10.1186/1476-4598-12-140 (PMC3834536; doi:10.1186/1476-4598-12-140)
Supplement: Additional file 8: Table S6 — List of 4303 intronic antisense lncRNAs expressed in RCC. Information is provided for the evolutionary conservation and for the cis-correlated analysis of expression in four tissues. [file 1476-4598-12-140-S8.xlsx]

## Sheet: Table_S6 List of 4303 antisense
Table S6: List of 4303 antisense intronic lncRNAs expressed in RCC
lncRNA ID	Genomic coordinate (hg19)	Strand	Host Gene ID	Host Gene Symbol	Probe ID - 44k array	Probe Sequence - 44K array	4K array: GenBank ACC of ncRNA probe from same gene locus	CPC	RefSeq ID	smallRNAs	Transmap	St.Laurent et al. 2012 - Liftover from mouse (mm9) to human (hg19) genomic coordinates	St.Laurent et al. 2012 - mouse (mm9) genomic coordinates	St.Laurent et al.2012 - Length of Overlap (by IntersecBed)	PhastCons Placental	PhastCons Primates	PhastCons Vertebrates	RNAz	Spearman cis correlation	Spearman cis correlation p-value
PIN_00305	chr1:38058699-38059693	+	29889	GNL2	Q1_P19944	TTTTGCCTATACATATTCAGGCGCCGGATGGTGGCCCGGTCCCTCATGTTTTGGCCTCCT	-	noncoding	-	-	Transmap	-	-	-	Placental	Primates	Vertebrates	-	-0.906	0
TIN_32647	chr22:31725009-31725490	+	23598	PATZ1	Q1_P29931	CGTCTTCTACCTGTCAGGAGATGTTCTATTTTTCTAACTTCCCCACCTTCAGCATAACAG	-	noncoding	-	-	Transmap	-	-	-	Placental	Primates	Vertebrates	-	-0.888	0
PIN_04414	chr15:91035647-91036101	-	8826	IQGAP1	Q1_P10966	TTGCAGTTTCACTAGTTCGGCCTTTCTCCTCTGTCGGTACCTCCGCTGATTCCGAATATC	-	noncoding	-	-	Transmap	-	-	-	Placental	Primates	Vertebrates	-	-0.885	0
TIN_45552	chr6:161428362-161428770	-	4216	MAP3K4	Q1_P31266	CTCCCTCTATCTTCCTCAGTAATTCCCACGTTTTATAAAACCCTAAGTTTCTCCCTCCTC	-	noncoding	-	-	-	-	-	-	-	-	-	-	-0.882	0
TIN_04677	chr1:233215663-233215958	+	80003	PCNXL2	Q1_P38182	CGATCTCTTTTCCAGTACCTCAGTCCATCTTGACATTTCTATGTTATCATACATAACTAT	-	noncoding	-	-	-	-	-	-	-	-	-	-	-0.876	0
TIN_49983	chr8:52764678-52765882	+	115294	PCMTD1	Q1_P31749	AATGTGAAGGCAGGTTCCAGACGAGACCAAGAACTCCAGCAGACCAAGCAGCCCTGCCAA	-	noncoding	-	-	Transmap	-	-	-	-	-	-	-	-0.865	0
PIN_09835	chr5:74026025-74026325	+	84340	GFM2	Q1_P12435	CCTCTTGATTCGATCATGAATAATCTCTATATGTAACTCCCCCATACCACACAGAACAGT	-	noncoding	-	-	Transmap	-	-	-	Placental	Primates	Vertebrates	-	-0.859	0
PIN_01152	chr1:224606939-224607359	+	80232	WDR26	Q1_P10104	CTTTGCCTTCCCATTCTGCTTTTGCACGTAGGTCTTCTGCATGGCTACACATCAGATACC	-	noncoding	-	-	Transmap	-	-	-	Placental	Primates	Vertebrates	-	-0.859	0
PIN_04749	chr16:30119441-30119819	+	79153	GDPD3	Q1_P11046	CATTTCGAAACCACAGCCAATAACTGGTTCAGGCAAGAGCAGGAAAATGGGAAATAGGTC	-	noncoding	-	-	Transmap	-	-	-	Placental	Primates	Vertebrates	-	-0.844	0
PIN_12090	chr9:116854922-116855268	+	113220	KIF12	Q1_P21672	CAGGATGGCATAAAGGGGTGGGGTCTTGGTCGCCTTCTGTGTGCAGCAGATGGTTCTTCT	-	noncoding	-	-	Transmap	-	-	-	Placental	-	Vertebrates	-	-0.844	0
PIN_01300	chr10:7821656-7822365	+	22944	KIN	Q1_P10147	TGTGCTCTCGGTGGCTGATGTATTCGTTGTAGACAATGTTGTTGTGGACCCTTTTAGTGC	-	noncoding	-	-	Transmap	-	-	-	Placental	Primates	Vertebrates	-	-0.844	0
TIN_25280	chr19:41823964-41824639	-	90324	CCDC97	Q1_P38968	TTTCTATCCCTCCTTCTCCCCAACTTGGATTATCACCCACCCCGGCTCTGGATCTCTCTC	-	noncoding	-	-	Transmap	-	-	-	-	-	-	-	-0.841	0
PIN_00228	chr1:31819424-31819646	-	51538	ZCCHC17	Q1_P09842	TCAAGGGTGATCTTCTGCCCAGTGTAATCCTGGAAGGATCGCCTCCGCCTCTCTTCTTGC	-	noncoding	-	-	Transmap	-	-	-	Placental	Primates	Vertebrates	-	-0.841	0
PIN_10014	chr5:137728799-137729212	-	51780	JMJD1B	Q1_P21364	GCTCTCCAGATTGCTTCAGCTTCTTCACTTTGCTTACATCTTTCAGCACTGACTGGCCAA	-	noncoding	-	-	Transmap	-	-	-	Placental	Primates	Vertebrates	-	-0.832	0
PIN_02614	chr12:9229078-9229941	+	2	A2M	Q1_P10482	TTTGGTATATACATGGCTGCCATGGTCCCCTTCTTGTGCTGTCTTCCAGGCTGACTCCAG	-	noncoding	-	-	Transmap	-	-	-	Placental	-	Vertebrates	-	-0.829	0
PIN_03694	chr14:51388787-51391297	+	5836	PYGL	Q1_P10786	TTCTGGGCGGGACTTCTCCCAAGGGTTTCCATATCTGAGCCAATCATCTGCTTCTTCTAC	-	noncoding	-	-	Transmap	-	-	-	Placental	Primates	Vertebrates	-	-0.826	0
TIN_23477	chr18:22928753-22929814	+	25925	ZNF521	Q1_P29025	AAAGGGCTTTGTGTGTGCGGTGAGGGCTCCGTTCATCGAGTTCAAAAATGCACAGCGGCC	-	noncoding	-	-	-	-	-	-	Placental	-	Vertebrates	-	-0.826	0
TIN_45563	chr6:161583703-161585162	+	56895	AGPAT4	Q1_P39672	TGTTGACTTGCTTTCCCGCCATCAGCGCTCCCGCCCTTATGCTCAGAGTTGTAAAGTGAT	-	noncoding	-	-	-	-	-	-	-	-	-	-	-0.815	0
PIN_02606	chr12:8987760-8988491	-	144568	A2ML1	Q1_P20269	TACAATGCCTTGCTCAGGTACCACTTCCAGCCACTGTGCAATCCTGTTGCTATTTGGATC	-	noncoding	-	-	-	-	-	-	Placental	Primates	Vertebrates	-	-0.809	0
TIN_43570	chr6:35334361-35334983	-	5467	PPARD	Q1_P31079	TTTAGCATCCAGGGAACGGACAAAACCTCACCTCCCCAGTCACCCCCACCTTTCCACTTC	-	noncoding	-	-	-	-	-	-	-	-	-	-	-0.797	0
PIN_04193	chr15:59181345-59182442	+	79811	SLTM	Q1_P10897	TTGTTGCCTTCTGAGTTCCTCTCTTTCTCGAGCAATCCGTTCAGCTTCCTTACGACGTTC	-	noncoding	-	-	Transmap	-	-	-	Placental	Primates	Vertebrates	-	-0.791	0
TIN_11077	chr12:10008342-10009044	+	9976	CLEC2B	Q1_P27694	AGAAGCCCTTCCTATGATATTAAACTTGCACCTTAATTCTTGATTTGCAGTATCTACTCC	-	noncoding	-	-	Transmap	-	-	-	-	-	-	-	0.785	0
PIN_07107	chr2:88424105-88426003	+	2168	FABP1	Q1_P11668	TGCACGATTTCCGACACCCCCTTGATATCCTTCCCCTTCTGGATGAGCTCTTCCGGCAGA	-	noncoding	-	-	Transmap	-	-	-	Placental	Primates	Vertebrates	-	0.785	0
PIN_01335	chr10:17275212-17275767	-	7431	VIM	Q1_P10155	TTGCAAAGATTCCACTTTGCGTTCAAGGTCAAGACGTGCCAGAGACGCATTGTCAACATC	-	noncoding	-	-	Transmap	-	-	-	Placental	Primates	Vertebrates	-	0.785	0
PIN_00264	chr1:33476434-33479113	+	204	AK2	Q1_P09852	GAAAGAAATTCCTTCTTGGACCCAACATTAGATAAACATAACCAAGTCTTTACATGTGGC	-	noncoding	-	-	Transmap	-	-	-	Placental	Primates	Vertebrates	-	0.788	0
PIN_03491	chr13:111546238-111547186	+	55608	ANKRD10	Q1_P10722	GTAACTCCATGTTGAAGTTCCCCTGGAAGACAAGAATGTACACTGCTCTGTGAAATAAAC	-	noncoding	-	-	Transmap	-	-	-	-	Primates	Vertebrates	-	0.788	0
PIN_03958	chr14:103986379-103988637	+	1152	CKB	Q1_P10854	GTAGCCCAGGTGAGGGTTCCACATGAACTCATAGTCCTTAGACTTGAAGAGAGTTTCAAT	-	noncoding	-	-	Transmap	-	-	-	Placental	Primates	Vertebrates	-	0.788	0
TIN_14880	chr13:110809199-110809415	+	1282	COL4A1	Q1_P28117	ACACGAGACCTAGAAATACAGCCTGGAGGGAAGGGTTTTGTCTTTTTCAGACTGTCTCTG	-	noncoding	-	-	-	-	-	-	Placental	-	Vertebrates	-	0.788	0
TIN_09692	chr11:75165038-75166072	+	81544	SERPINH1	Q1_P38397	AACAGAAGAGAATTTCCAGGCCCTGCTGGAACACTCTGAGCTCTGGGGAACTCCCTCCTG	-	noncoding	-	-	-	-	-	-	Placental	-	Vertebrates	-	0.788	0
PIN_07438	chr2:191819116-191819480	-	2744	GLS	Q1_P11743	TGGAGTGCTGTTCTAGAATCATAGTCCCGCTGTTCCATGTCCATAGCTGACAAAGCAAAT	-	noncoding	-	-	Transmap	-	-	-	Placental	Primates	Vertebrates	-	0.791	0
PIN_06106	chr19:6678034-6678382	+	718	C3	Q1_P11387	TTTCTTCTCCTCCAGCTTCAGGGCTTCTCTGCACTTGATGGGGCTGATGAACGTGCGCTG	-	noncoding	-	-	Transmap	-	-	-	Placental	-	Vertebrates	-	0.794	0
PIN_10197	chr5:179135381-179136199	-	821	CANX	Q1_P12551	GAAAGCAGTTTCACATAGGCACCACCACATTCTATTCCATTTTGGAAATTAACCTCATAC	-	noncoding	-	-	Transmap	-	-	-	Placental	Primates	Vertebrates	-	0.794	0
PIN_08559	chr3:23941947-23942614	+	28512	NKIRAS1	Q1_P12045	CTCGGTCTGTTTCTACTGAAGCCATGTATACATCTTCCATTGTTTCGCAATCTTCCATTC	-	noncoding	-	-	Transmap	-	-	-	Placental	Primates	Vertebrates	-	0.794	0
PIN_03769	chr14:68008170-68008862	-	57475	PLEKHH1	Q1_P20449	GGCGCCTCCACCTTGAGTTCTGCCATGATGGAATCGACTTCTGGATTATTCTGGGGAGCC	-	noncoding	-	-	Transmap	-	-	-	Placental	Primates	Vertebrates	-	0.794	0
PIN_06443	chr19:39819998-39820514	+	9535	GMFG	Q1_P11483	CACAAAGGGTAGGACACTCGGCCATCGTCATGCACGTACTTGTAGCTGTAAACCACGAAC	-	noncoding	-	-	Transmap	-	-	-	Placental	Primates	Vertebrates	-	0.797	0
PIN_00095	chr1:15769685-15770755	-	11330	CTRC	Q1_P09806	ACCTGGATGGTGTCACTCAGCTCCACATGCTCTGCAAGCTTGATGAGGGCAATATCATTG	-	noncoding	-	-	Transmap	-	-	-	Placental	Primates	Vertebrates	-	0.8	0
TIN_45860	chr7:3786143-3787185	-	221935	SDK1	Q1_P31299	GTCACACTGTTTGCAAAATTTTCTATTATCATGCCTGGATTTTTCTCTCCTAGTTTCCTA	-	noncoding	-	-	-	-	-	-	Placental	-	Vertebrates	-	0.8	0
PIN_04398	chr15:90165419-90169127	-	90381	C15orf42	Q1_P10959	GATCCTTCTTGGTGTAGTTTTAGAAAAGCTCAGAGATTTCTGGTGACTCTTCTTGGGAGT	-	noncoding	-	-	Transmap	-	-	-	Placental	Primates	Vertebrates	-	0.803	0
TIN_50176	chr8:67084496-67085099	-	84675	TRIM55	Q1_P31770	AATTGCACCATCTCCTTGGTCTTGTTTATATCCACTGAGGACCCAACAACCAGCTCAGCA	-	noncoding	-	-	-	-	-	-	Placental	-	Vertebrates	-	0.803	0
PIN_00574	chr1:94998433-94999028	+	2152	F3	Q1_P19989	TCACATTCACTTTTGTTCCCACCTGTTCAAAACTCTGAATTGTTGGCTGTCCGAGGTTTG	-	noncoding	-	-	Transmap	-	-	-	Placental	Primates	Vertebrates	-	0.806	0
PIN_03973	chr14:105683591-105684439	+	2972	BRF1	Q1_P10859	AGATCTTCTTCTGCTCCAGCATCTTCTCGATGGCCTCCCTGGCGGTACTGGCCTGAATTG	-	noncoding	-	-	Transmap	-	-	-	Placental	Primates	Vertebrates	-	0.809	0
PIN_02064	chr11:61183539-61184398	+	79869	FLJ12529	Q1_P10331	AAGGTTCTCAGAGGGTGTGGCCCGTCCATCAGCAGAATCACTAGAATCTCGGGAATGGGC	-	noncoding	-	-	Transmap	-	-	-	Placental	Primates	Vertebrates	-	0.809	0
PIN_08346	chr22:37457215-37458488	-	79734	KCTD17	Q1_P11986	AATCAGCCGAAAGCTCGGCTCAAGTCCAAGGATCAAGAGATGAGCACCCTCCTCGCTCCA	-	noncoding	-	-	Transmap	-	-	-	Placental	Primates	Vertebrates	-	0.809	0
PIN_09392	chr4:72619562-72620298	+	2638	GC	Q1_P12310	TGCACATAGTTCTTGTCCCTTGTCAATGAAAGAAGATAGTTCCTTCTTTAGTAGAGGGCC	-	noncoding	-	-	Transmap	-	-	-	Placental	Primates	Vertebrates	-	0.812	0
TIN_33029	chr22:43556375-43556798	-	706	TSPO	Q1_P29982	TGTTAACACAGGGCAACGATAACACCACCAGTAACAGCAGCCGATGCCCTCCAGCACTCA	-	noncoding	-	-	-	-	-	-	-	-	Vertebrates	-	0.812	0
PIN_08946	chr3:125836563-125837054	+	10840	ALDH1L1	Q1_P21169	TGGAGCCTGTGAACCCGATTTTCCTCACATCAGGATGGTCTGAGAGTCTCTGGCCGACCA	-	noncoding	-	-	Transmap	-	-	-	Placental	-	Vertebrates	-	0.815	0
TIN_23311	chr18:13532417-13534619	-	753	C18orf1	Q1_P38898	TCTTCTCCCAACTACGCGGTCGCTTGTATCTGGGCCTGACCTGTTTGGAAATAAACTCAG	-	noncoding	-	-	-	-	-	-	Placental	-	Vertebrates	-	0.815	0
TIN_29844	chr2:228122965-228123891	-	1285	COL4A3	Q1_P29621	TCATGACCCTTTTGCCACCATGTGCCGTTTTGTTTAACCTGCATGACCATTCACGACAGC	-	noncoding	-	-	-	-	-	-	Placental	-	Vertebrates	-	0.815	0
PIN_11898	chr9:35683444-35685265	+	7169	TPM2	Q1_P13042	ATTGCCCAGAAAGGTTCAGAGGGGTCACTACCTCCTCCTCTGAGGCCATCAGGGACTTGA	-	noncoding	-	-	Transmap	-	-	-	Placental	Primates	Vertebrates	-	0.815	0
PIN_09072	chr3:160133685-160134415	-	10051	SMC4	Q1_P12203	GGGCATTGTTTCTGGTTGTTGTTTCATTAATGATATTGTTACTCTTGGCAGGTATACTTT	-	noncoding	-	-	Transmap	-	-	-	Placental	Primates	Vertebrates	-	0.818	0
PIN_11360	chr7:150711812-150712969	+	285973	ATG9B	Q1_P12898	GACTCCTTGTGTTTTTCTACTCCACCCTCCAATCTCCTGTGGCTGCCGAAGCCAGGGTAC	-	noncoding	-	-	Transmap	-	-	-	Placental	-	Vertebrates	-	0.821	0
PIN_00760	chr1:151010874-151011086	-	149428	BNIPL	Q1_P20011	TGTGAATCTCCTTTAGGGTCTTCAGGATCTTCAGAAGTGCCAGCCTCCTCAGGAAGCAAT	-	noncoding	-	-	Transmap	-	-	-	Placental	-	Vertebrates	-	0.821	0
PIN_08816	chr3:58095136-58095550	-	2317	FLNB	Q1_P21146	CTCCACACCTGGCCCAAACACTTTGACCTTCTGAGGATGGCTACCTTGCCCGATGTTGAC	-	noncoding	-	-	Transmap	-	-	-	Placental	Primates	Vertebrates	-	0.821	0
TIN_31121	chr20:42989068-42989776	-	3172	HNF4A	Q1_P29754	TAGAGCACTTGAAGATGCTGCTATTCCAGGCTACCTCAGCCCACCCCTTCTTATCCATCC	-	noncoding	-	-	-	-	-	-	-	-	-	-	0.821	0
PIN_00446	chr1:53370505-53373496	+	55268	ECHDC2	Q1_P09903	GAACTGCCCTCGGTCATCCTCCTCCATCCCCCTGGGTGAGTCATCTGTCTTATCACAGAA	-	noncoding	-	-	Transmap	-	-	-	Placental	Primates	Vertebrates	-	0.829	0
PIN_08352	chr22:38074052-38074761	-	3956	LGALS1	Q1_P11988	AAGCGAGGGTTGAAGTGCAGGCACAGGTTGTTGCTGTCTTTGCCCAGGTTCAGCACGAAG	-	noncoding	-	-	Transmap	-	-	-	Placental	Primates	Vertebrates	-	0.829	0
PIN_10177	chr5:176471199-176472008	-	23567	ZNF346	Q1_P21395	GGAAAAGGTCATGTTACAGATGGGGCAGCACTGGTTCTTGTCTTTGCTTCTGCTGCTCTT	-	noncoding	-	-	Transmap	-	-	-	Placental	Primates	Vertebrates	-	0.829	0
PIN_08484	chr3:5021483-5024048	-	8553	BHLHB2	Q1_P12019	TCGCTCCGCTTTATTCCCCGTCTTGACTTGTACACTTGGTACATGTGGGCAGGGTACATC	-	noncoding	-	-	Transmap	-	-	-	Placental	Primates	Vertebrates	-	0.832	0
PIN_01432	chr10:70044837-70045272	+	64081	PBLD	Q1_P10177	GCATTTCTTTCTTCCCCAGATGCTGGGACCAGTAGCTGCTGAGAACAGCGTGTGCAGACC	-	noncoding	-	-	Transmap	-	-	-	Placental	Primates	Vertebrates	-	0.832	0
TIN_33128	chr22:46778519-46779647	+	9620	CELSR1	Q1_P39238	AAGGTGATTCTAAAATGCCTATTTCTATTTAGAAGCAGCTTTCCCCCCAACCAGACAGGT	-	noncoding	-	-	Transmap	-	-	-	-	-	-	-	0.835	0
TIN_21847	chr17:43102343-43103134	+	79877	DCAKD	Q1_P28811	GCACAAGGGGTTGCAGCAGCTGTTTTCTACCATTTGGGGTCTTTCTGCCTTGTCACGAGG	-	noncoding	-	-	Transmap	-	-	-	-	-	Vertebrates	-	0.835	0
PIN_06034	chr19:1105583-1106376	-	2879	GPX4	Q1_P11375	ATCGAATTTGACGTTGTAGCCCGCGGCGAACTCTTTGATCTCTTCGTTACTCCCTGGCTC	-	noncoding	-	-	Transmap	-	-	-	Placental	Primates	Vertebrates	-	0.835	0
PIN_00410	chr1:46649813-46650631	-	10103	TSPAN1	Q1_P09895	ATCTTCAGAAAGGATGCCCCATCGATTGACACCCAGATGCCCACTGCCAACAGGGCTGCA	-	noncoding	-	-	Transmap	chr1:46650340-46650455	chr2:38879819-38888676	115	Placental	Primates	Vertebrates	-	0.841	0
PIN_04237	chr15:64451989-64452739	+	5479	PPIB	Q1_P10907	CTGGATCATGAAGTCCTTGATTACACGATGGAATTTGCTGTTTTTGTAGCCAAATCCTTT	-	noncoding	-	-	Transmap	-	-	-	Placental	Primates	Vertebrates	-	0.844	0
PIN_07933	chr20:44521599-44521982	-	5476	CTSA	Q1_P11881	AGTAGACCAGGGAGTTGTCATTCTGCTCATAGGAGGAGAGTCCATTGCCCACAGCCAGCC	-	noncoding	-	-	Transmap	chr20:44521520-44521858	chr17:66432848-66436742	259	Placental	Primates	Vertebrates	-	0.847	0
PIN_11223	chr7:107564532-107566350	+	3912	LAMB1	Q1_P12856	TTGCTTCATTTTGTAGCATTTCGGCTTTCCTTCTGGCATCAGCTGACTCTTCAGTTTTTT	-	noncoding	-	-	Transmap	-	-	-	Placental	Primates	Vertebrates	-	0.847	0
PIN_07887	chr20:35860475-35860982	-	6185	RPN2	Q1_P11867	AGCGAAGAGCAGAAGCAACGGCGAGAGGATCAGGGCAGTGAATGTATTGGACACCACGGT	-	noncoding	-	-	Transmap	-	-	-	Placental	Primates	Vertebrates	-	0.847	0
PIN_03047	chr12:91545288-91546195	+	1634	DCN	Q1_P10584	GGCGTGTTGGCCAGAGAGCCATTGTCAACAGCAGAGATGCTGTTGAAACTCAATCCCAAC	-	noncoding	-	-	Transmap	-	-	-	Placental	Primates	Vertebrates	-	0.85	0
PIN_05054	chr17:1679743-1680480	-	5176	SERPINF1	Q1_P11126	CACTTTCAGGGGCAGGAAGAAGATGATACTCATGCTTCCGGTCAAGGGCAGCTGGGCAAT	-	noncoding	-	-	Transmap	-	-	-	Placental	Primates	Vertebrates	-	0.85	0
TIN_53639	chr9:130324794-130325788	+	64855	FAM129B	Q1_P32130	TATATAAGACCCAACAGAGAGACAGCATCATCCCCAGACACTTCGCCCCCAGGGGCTGAC	-	noncoding	-	-	-	-	-	-	Placental	-	Vertebrates	-	0.853	0
PIN_12010	chr9:95766059-95766571	-	89846	FGD3	Q1_P21658	GAATATGCCCATGATGACTTCTGGAGGGATCCCCGCATCCGTCAGCCTGGTGCAGAAAAC	-	noncoding	-	-	Transmap	-	-	-	Placental	Primates	Vertebrates	-	0.853	0
PIN_08996	chr3:138022112-138023278	+	347736	TXNDC6	Q1_P21176	TCTTCTCTGTCCCGGCTTCCATGGACGGCATTGAAGGGCATTTCTGTGCCGTACTGAGCT	-	noncoding	-	-	Transmap	-	-	-	Placental	Primates	Vertebrates	-	0.856	0
TIN_21520	chr17:31526179-31526791	+	40	ACCN1	Q1_P28784	AGAAATCGATGGGCTCCTCTCTCTTGTAAAGACTACTTCCTATGTGTACCTTGATCGCCA	-	noncoding	-	-	-	-	-	-	Placental	Primates	Vertebrates	-	0.862	0
TIN_51949	chr9:16678449-16679581	+	54796	BNC2	Q1_P31950	ATTCCTGATGGTTTAAATTATTTCATCACAATTAATGACACCCCCTCAGCTTCCTGTGCA	-	noncoding	-	-	Transmap	-	-	-	Placental	Primates	Vertebrates	-	0.862	0
PIN_02561	chr12:6344233-6344619	-	928	CD9	Q1_P10461	CCTTGGTTTTCAGCTTGTTGTAGGTGTCCTTGTAAAACTCCTGGACTTCCTTAATCACCT	-	noncoding	-	-	Transmap	-	-	-	Placental	-	Vertebrates	-	0.862	0
PIN_07555	chr2:216237251-216238395	+	2335	FN1	Q1_P11766	TCTTCTGATTATTCTTCAGGGCAATGACATAAATTGTATATTCGGTTCCCGGTTCCAGGC	-	noncoding	-	-	Transmap	-	-	-	Placental	Primates	Vertebrates	-	0.862	0
TIN_33988	chr3:37058342-37058971	-	4292	MLH1	Q1_P30106	GCACTATTATAGACGTGTGTGTGTGCTAAATAGTGAGCCAACTCTTCCGGTTCTAGGTGC	-	noncoding	-	-	Transmap	-	-	-	Placental	Primates	Vertebrates	-	0.862	0
PIN_00086	chr1:12088777-12090084	-	60672	RP5-1077B9.4	Q1_P09805	TTGGTTTCCCGAAACTCCTGCAGCTTGGAGAAGAAGGCCTCAGGCTGGCTGGTGATGGAA	-	noncoding	-	-	Transmap	-	-	-	Placental	-	Vertebrates	-	0.865	0
TIN_44769	chr6:118884432-118885714	+	387119	C6orf204	Q1_P39649	CAACTGCCTGGATCTCTGTTTTCCTATAATGACAAACATTTGAAAACTAAAACTTGACAG	-	noncoding	-	-	-	-	-	-	Placental	-	Vertebrates	-	0.868	0
PIN_07554	chr2:216235970-216237197	+	2335	FN1	Q1_P11765	CCAAGATCTCTGGTCCATGAAGATTGGGGTGTGGAAGGGTTACCAGTTGGGGAAGCTCGT	-	noncoding	-	-	Transmap	-	-	-	Placental	Primates	Vertebrates	-	0.871	0
TIN_07650	chr10:121160821-121161811	-	2869	GRK5	Q1_P27339	AAAGCAAAGCTGGCCTTGTATGGGCGACTGATGCAGGATTCGAGGCAGGGTCTACGGAGT	-	noncoding	-	-	-	-	-	-	Placental	-	Vertebrates	-	0.871	0
TIN_52871	chr9:98271557-98272348	+	5727	PTCH1	Q1_P39953	AAGCCATCTTTCTTAAAATCCGTCTGCCCCCCAGCCGCTTTCTCCCCCCAACTTAAAAAA	-	noncoding	-	-	-	-	-	-	Placental	Primates	Vertebrates	-	0.871	0
PIN_02612	chr12:9222727-9223373	+	2	A2M	Q1_P10484	CCAGAGACCATCTTCACATCAACGATCGCCATGTTGGAGGCAGAGCGGCTCCCTGTGTAA	-	noncoding	-	-	Transmap	-	-	-	Placental	Primates	Vertebrates	-	0.874	0
PIN_05896	chr18:12027799-12028840	-	3613	IMPA2	Q1_P11341	TCAGGGTCGCAGGGTCACGTTTGGGGCCAATTTCTGTCAGAACCAAGGCCTTTGAGAGAT	-	noncoding	-	-	Transmap	-	-	-	Placental	-	Vertebrates	-	0.876	0
PIN_04303	chr15:73025891-73027700	-	585	BBS4	Q1_P10927	GGACTGCTTCTGCGTAGGCTCTCTTGGCATTTTCTATATCTTCCAGATTGGTCAGAGCCA	-	noncoding	-	-	Transmap	-	-	-	Placental	Primates	Vertebrates	-	0.879	0
TIN_46515	chr7:37255413-37256149	+	9844	ELMO1	Q1_P31372	CCAATTCCAAAAACTCACTTTTTCCTTCATTAGAGTTCCTACTGCTTCACCACAGAAGGA	-	noncoding	-	-	-	-	-	-	-	-	Vertebrates	-	0.879	0
PIN_09599	chr4:155487578-155488034	-	2244	FGB	Q1_P12371	GGCCTTTCCTGTTGTAGCAAAGCCTCTTGCAACTGACATCCTGTAGGACACAACACCCCC	-	noncoding	-	-	Transmap	-	-	-	Placental	Primates	Vertebrates	-	0.879	0
TIN_47608	chr7:98662187-98663280	+	57154	SMURF1	Q1_P39730,Q1_P08955	CAGTCTTTTTAGTGGATAGATCACTATTAATTACACCTCCTGCTGATGTTTCATTTCTTG	-	noncoding	-	-	-	-	-	-	-	-	-	-	0.879	0
PIN_06206	chr19:11687658-11688342	+	54	ACP5	Q1_P11411	ATGAAGTCTGCACCCAGGATCTGCACAGTCCGAGCGATCTCCTTGGCATTGGCCATTTCC	-	noncoding	-	-	Transmap	-	-	-	Placental	Primates	Vertebrates	-	0.885	0
PIN_08815	chr3:58081623-58082102	-	2317	FLNB	Q1_P21148	CTTGGGCAGATACTCCACAGAGTATGTCTTGTTCTTGTCACTGTCAGGGGTCACTTGTGC	-	noncoding	-	-	-	-	-	-	Placental	Primates	Vertebrates	-	0.885	0
TIN_02019	chr1:76052601-76053268	+	204962	SLC44A5	Q1_P26801	GTTACCTCCATTTCTGAGCCTAGACAAGATCACCTGTGTCAAGAGATACCTTTCCTCCAG	-	noncoding	-	-	-	-	-	-	-	-	-	-	0.885	0
PIN_06937	chr2:47605823-47606314	-	4072	TACSTD1	Q1_P11618	CAGCTATGTCCACATCATTCTGAGTTTTTTGAGAAGAATTTTGAACCAGATCAATAGTGA	-	noncoding	-	-	Transmap	-	-	-	Placental	Primates	Vertebrates	-	0.885	0
TIN_12645	chr12:100000075-100000983	+	56899	ANKS1B	Q1_P38524	AACTAACCCTACATTTGCCAGCCTTGTCCTAACCAAAGCCTCTGAAACACTGGACACAGA	-	noncoding	-	-	-	-	-	-	Placental	Primates	Vertebrates	-	0.891	0
PIN_00212	chr1:27995046-27996097	+	2537	IFI6	Q1_P09836	TGCAAGTGAAGAGCAGCAGGTAGCACAAGAAAAGCGATACCGCCTTCTGCCGCATGGTGG	-	noncoding	-	-	Transmap	-	-	-	Placental	Primates	Vertebrates	-	0.891	0
PIN_10799	chr6:160100330-160103790	+	6648	SOD2	Q1_P12743	TTTTATACTGAAGGTAGTAAGCGTGCTCCCACACATCAATCCCCAGCAGTGGAATAAGGC	-	noncoding	-	-	Transmap	-	-	-	Placental	Primates	Vertebrates	-	0.903	0
TIN_46726	chr7:47504852-47505094	+	64759	TNS3	Q1_P31398	AACACATCATCTGCGCCCTGCACAATGCCCCTGTGAAGTAGAGACACGCGGATCAGAAGC	-	noncoding	-	-	-	-	-	-	-	-	-	-	0.915	0
PIN_10094	chr5:149783200-149785821	+	972	CD74	Q1_P12512	TGTTCTTAAGGTGTCTCAGGTTCTCCGGGAAGCTCCCCTTCAGTGGCGGGTACACCTTCA	-	noncoding	-	-	Transmap	-	-	-	Placental	Primates	Vertebrates	-	0.921	0
TIN_51586	chr9:284939-285443	-	81704	DOCK8	Q1_P31918	GAGTGAGGATGAAGCTGCAAATTAGGCAAAATATGCCCTACTTCCTGTCTGGGATTTTTT	-	noncoding	-	-	-	-	-	-	Placental	-	Vertebrates	-	0.921	0
PIN_03451	chr13:96236544-96237285	+	22873	DZIP1	Q1_P10710	CAAAGATATCTCTTCCTCTAGGGATGATATGTCCCAGTCTTCATCCTCCACATCCGCACA	-	noncoding	-	-	Transmap	-	-	-	Placental	-	Vertebrates	-	0.924	0
PIN_10126	chr5:156730948-156731790	-	26999	CYFIP2	Q1_P12528	GACAATGTCAGCCAGCAGCTCCTCATAGCCTGGGATCACTTCAAGTTGCTGGTGGAGACA	-	noncoding	-	-	Transmap	-	-	-	Placental	Primates	Vertebrates	-	0.926	0
PIN_07553	chr2:216231973-216233283	+	2335	FN1	Q1_P11764	GGGAAACTGTGTAGGGGTCAAAGCACGAGTCATCCGTAGGTTGGTTCAAGCCTTCGTTGA	-	noncoding	-	-	Transmap	-	-	-	Placental	Primates	Vertebrates	-	0.929	0
PIN_03470	chr13:101179015-101180336	-	5095	PCCA	Q1_P10715	TGTCATACTATTCTGCATTTTCATGGCTTCAATCACACAAATTTCTTGACCTTCTGCTAC	-	noncoding	-	-	Transmap	-	-	-	Placental	Primates	Vertebrates	-	0.929	0
PIN_10093	chr5:149782188-149783157	+	972	CD74	Q1_P12511	TCCCATAGCACTGGAGTGGCAGATAGTTGCCGTTCTCGTCGCACTTGGGCCTGAATGAAC	-	noncoding	-	-	Transmap	-	-	-	Placental	Primates	Vertebrates	RNAz	0.932	0
PIN_02870	chr12:56384361-56384706	-	5869	RAB5B	Q1_P20312	GCTAGGACTGGCCTGTCGCTGTAGTTCCTTCACCCATGTCTTTGCTCGGGCAAAGGTTTC	-	noncoding	-	-	Transmap	-	-	-	Placental	Primates	Vertebrates	-	0.935	0
PIN_10819	chr6:166778941-166780282	+	51660	BRP44L	Q1_P12746	AGTTCCGAGGCTGTACCTTGTAGGCAAATCTCATGAATGTCAAAGAATAGCAACAGAGGG	-	noncoding	-	-	Transmap	-	-	-	Placental	Primates	Vertebrates	-	0.938	0
PIN_07411	chr2:188348656-188349151	+	7035	TFPI	Q1_P11737	TCAGGGAGTTATTCACAGCATTGAGCTGGGTTCCATAATTATCCACCTGGAAACCATTCG	-	noncoding	-	-	Transmap	-	-	-	Placental	-	Vertebrates	-	0.938	0
PIN_01336	chr10:17276421-17278454	-	7431	VIM	Q1_P10156	TTTAAGGGCATCCACTTCACAGGTGAGGGACTGCACCTGTCTCCGGTACTCAGTGGACTC	-	noncoding	-	-	Transmap	-	-	-	Placental	Primates	Vertebrates	-	0.938	0
PIN_10095	chr5:149785900-149787437	+	972	CD74	Q1_P12513	AAGCTTCATGCGCAGGTTCTCCAGCTGCAGGTTCTGGGAGGTGACTGTCAGTTTGTCCAG	-	noncoding	-	-	Transmap	-	-	-	Placental	Primates	Vertebrates	-	0.95	0
PIN_04991	chr16:88712089-88713508	+	1535	CYBA	Q1_P11106	TAGTAATTCCTGGTAAAGGGCCCGAACAGCTTCACCACGGCGGTCATGTACTTCTGTCCC	-	noncoding	-	-	Transmap	-	-	-	Placental	-	Vertebrates	-	0.959	0
PIN_09399	chr4:74283702-74285692	-	213	ALB	Q1_P18140	CTCCTCGGCAAAGCAGGTCTCCTTATCGTCAGCCTTGCAGCACTTCTCTACAAAAGCTGC	-	noncoding	-	-	Transmap	-	-	-	Placental	-	Vertebrates	-	0.968	0
TIN_53635	chr9:130305572-130305984	+	64855	FAM129B	Q1_P32129	TTACACAGAATCACATCCAAGATCCGCAACCTCAGCCCCGCTCTCCTTCCCATCCCCACA	-	noncoding	-	-	-	-	-	-	-	-	-	-	0.974	0
PIN_09398	chr4:74277842-74279557	-	213	ALB	Q1_P18137	ATGCCCAGGAAGACATCCTTTGCCTCAGCATAGTTTTTGCAAACATCCTTACTTTCAACA	-	noncoding	-	-	Transmap	-	-	-	Placental	Primates	Vertebrates	-	0.976	0
PIN_10101	chr5:150406005-150406992	-	2878	GPX3	Q1_P12517	AGGGAAAGCCCAGAATGACCAGACCGAATGGTGCAAGCTCTTCCTGTAGTGCATTCAGTT	-	noncoding	-	-	Transmap	-	-	-	Placental	Primates	Vertebrates	-	0.976	0
PIN_00287	chr1:36474754-36475555	-	192669	EIF2C3	Q1_P19942	CAATCTGCTAATTTCCTCTTGTCTATCTGGTGCAGATCTTGCTGTTGCCTTGATCATAGT	-	noncoding	-	-	Transmap	-	-	-	Placental	Primates	Vertebrates	-	-0.782	0.001
PIN_10900	chr7:23740258-23740942	-	340277	C7orf46	Q1_P21507	AGAAAGCCATATCATCCTCTTCAGGTCTCCTTAATGAAGAAACTTGACTACTTGTACCTA	-	noncoding	-	-	Transmap	-	-	-	Placental	Primates	Vertebrates	-	-0.776	0.001
PIN_08937	chr3:122629148-122630076	+	54437	SEMA5B	Q1_P12158	ACTTTTCATTCTTCGGGGTGCCTCCGCCCTTGTAGTGCAAATGGTTGGGGGTGGCAGGAT	-	noncoding	-	-	Transmap	-	-	-	Placental	Primates	Vertebrates	-	-0.776	0.001
PIN_09425	chr4:77476670-77477104	-	57619	SHROOM3	Q1_P12325	ATTGATGTGCACAACCTCATCCCCAGCCTGCAGTTTGGAGCTCAGGGTGTCTGCTTTGCC	-	noncoding	-	-	-	-	-	-	Placental	-	Vertebrates	-	-0.776	0.001
TIN_14607	chr13:96598341-96598793	+	55757	UGCGL2	Q1_P28086	CCCCCTTCTTTGAAAGTCTCTAGGAAGTGTTTATATGCTATGTCATTCAGAATATTTAAC	-	noncoding	-	-	-	-	-	-	-	-	-	-	-0.776	0.001
PIN_10732	chr6:135622072-135625150	+	54806	AHI1	Q1_P12713	TGGAGGCAGAAGCAGGGGGAAGAAGGAGGTGTCTCTGTGAGCTGTTTTGTTTTATTTTAC	-	noncoding	-	-	Transmap	-	-	-	Placental	Primates	Vertebrates	-	-0.774	0.001
TIN_03815	chr1:184700024-184700666	+	80267	EDEM3	Q1_P26963	CTAGAACATTTCCTCCTTTCGAAGTTCCCTTCTTTGGATTTTATAATACTGTACACTACA	-	noncoding	-	-	-	-	-	-	Placental	-	Vertebrates	-	-0.774	0.001
TIN_53883	chr9:138745139-138745530	+	157922	CAMSAP1	Q1_P32158	TTCTGCTGCACTTACTCCCAAATGCCTCCCAGTTCTCACATGACAAGAGAATGCTCATAG	-	noncoding	-	-	-	-	-	-	-	-	-	-	-0.768	0.001
TIN_41527	chr5:112402006-112402596	+	4163	MCC	Q1_P30837	AGCTCACAGCAGAAATCCAGTCCATGACAGAGGCCTGGCTACCACACATGGGAATGCCTG	-	noncoding	-	-	-	-	-	-	Placental	Primates	Vertebrates	-	-0.768	0.001
TIN_02401	chr1:97266717-97267422	-	58155	PTBP2	Q1_P26835	AGCTCTCAGTCATCTCCTACTCATTTTTCCCTCCTGAAATCTCAGGAAAAAGTATAAATT	-	noncoding	-	-	Transmap	-	-	-	-	-	-	-	-0.762	0.001
PIN_09293	chr4:25395293-25395931	-	29945	ANAPC4	Q1_P21230	GAATCCATCTGCATTAGTATTTCTTCCCATGCTTCACACATACATGTTAGTGACAAATTT	-	noncoding	-	-	Transmap	-	-	-	Placental	Primates	Vertebrates	-	-0.756	0.001
TIN_09533	chr11:70251515-70252749	-	2017	CTTN	Q1_P27527	CCCAGTAAATCCACAGAAACAGCAACCTCCCCCGTTTCCTGTTAAAGGGATTTTTGCCCT	-	noncoding	-	-	Transmap	-	-	-	-	-	-	-	-0.753	0.001
TIN_08979	chr11:46438329-46439434	+	55626	FLJ20294	Q1_P38374	CCTTCTAAAAGACCCCAGTTGGTGAATACTGATTACCCCAGTCCTCGGCCCCAGTGATCC	-	noncoding	-	-	-	-	-	-	Placental	Primates	Vertebrates	-	-0.753	0.001
PIN_06044	chr19:1421089-1423461	-	26528	DAZAP1	Q1_P11377	AGGAATTCCACCGACAAATATCTTATTTGATTTACTGTTATCGCTCCTGGGTCCTTTCTG	-	noncoding	-	-	Transmap	-	-	-	Placental	Primates	Vertebrates	-	-0.75	0.001
PIN_02278	chr11:71717309-71719137	+	4926	NUMA1	Q1_P10385	AATGTCGTCCTGCTTGGCGAGCCCAATCACCAAGCTTCCTGAACAGCTCCTAACCACACC	-	noncoding	-	-	Transmap	-	-	-	Placental	Primates	Vertebrates	RNAz	-0.75	0.001
TIN_47128	chr7:73889275-73889973	-	9569	GTF2IRD1	Q1_P31421	AATTTCATGAAGCGGCCCCTCCCCTTCCAAAACCCAGGGACAGAGCAACTTGGAGGAGTC	-	noncoding	-	-	-	-	-	-	-	-	-	-	-0.747	0.001
PIN_01187	chr1:229600248-229600753	+	55746	NUP133	Q1_P10115	TCAGGACAATCTCATGCTGGCGTATTATTACCGTTCGGATGCCACCAGGACCACTTGTTG	-	noncoding	-	-	Transmap	-	-	-	Placental	Primates	Vertebrates	-	-0.747	0.001
TIN_17677	chr15:61343394-61343711	+	6095	RORA	Q1_P28411	TTTGCGGCATGCATAGCTTCTCTTTCTCCTAGAGTCAATCCAGTGATCCCCTGCGAAAAG	-	noncoding	-	-	-	-	-	-	-	-	-	-	-0.744	0.001
TIN_38556	chr4:86648815-86649389	-	83478	ARHGAP24	Q1_P30532	TATCAGGTGTGTTGGTTGGTGGTTAGACAGTGAGTGATAGCTTGGCCAGTATGTGAAGGG	-	noncoding	-	-	-	-	-	-	-	-	-	-	-0.741	0.001
TIN_27800	chr2:102319001-102320087	-	9448	MAP4K4	Q1_P29422	TTCCCCTCTGTCAGTCCTTCCAAGACTCAGAATTGTCCTCAGGCTGGCAATCTTCTTTTC	-	noncoding	-	-	Transmap	-	-	-	-	-	-	-	-0.741	0.001
TIN_09817	chr11:78156564-78157468	+	79731	NARS2	Q1_P27572	CTACACAATTAATATGGCTGGGCTCTAATCAGGACCCTGCAGTTATCCCTTCTGTCCTCA	-	noncoding	-	-	-	-	-	-	-	-	-	-	-0.741	0.001
TIN_10261	chr11:111504187-111504426	-	23235	SNF1LK2	Q1_P27616	TGAACAAAGAAGTACCTCAGACTACTTAACCTGGCAGTGTTCTCCTGTTGGCTTCACTCG	-	noncoding	-	-	-	-	-	-	Placental	Primates	Vertebrates	-	-0.741	0.001
TIN_26310	chr2:28546125-28547497	-	9577	BRE	Q1_P29279	TCCCCTTTGTCTCCAGATCTGACTTAGGACCTCAAGAATGCTGGCCAGTATCCATCCTGC	-	noncoding	-	-	-	-	-	-	Placental	Primates	Vertebrates	-	0.741	0.001
PIN_10023	chr5:138264498-138265237	-	1495	CTNNA1	Q1_P12487	CCTGCTTCTGACATCAAAATCTTCTGTCTCAAAGTCAGAGTCATCCAACTCCTCAGGGGT	-	noncoding	-	-	Transmap	-	-	-	Placental	Primates	Vertebrates	-	0.741	0.001
TIN_51591	chr9:322202-323096	-	81704	DOCK8	Q1_P31917	TGATATACTTAGGTTGGTACTGAGTAGTAAGTCCTCTGTGGTTCCGAGAAAGAAAAAGAG	-	noncoding	-	-	-	-	-	-	-	-	-	-	0.741	0.001
PIN_04945	chr16:74504715-74505230	+	2734	GLG1	Q1_P11092	TTTGTTCTGTATCAGACACTCCATCAGGTCCCCAGAGTCTATCTGGTTATCTGCCACATC	-	noncoding	-	-	Transmap	-	-	-	Placental	Primates	Vertebrates	-	0.741	0.001
PIN_01815	chr11:3716576-3717060	+	4928	NUP98	Q1_P10275	GCTCCCGGACTGACTGGCTACCCACAAACTGAGATAAAAGAAGAGCAAGACGATGATCCC	-	noncoding	-	-	Transmap	-	-	-	Placental	Primates	Vertebrates	-	0.741	0.001
PIN_06926	chr2:44548584-44549869	+	9581	PREPL	Q1_P11615	CCTCAATTACATGATTGCCTCCAGGCTGAATATCTAGAATAATATTAGGGGTCTGATAGC	-	noncoding	-	-	Transmap	-	-	-	Placental	Primates	Vertebrates	RNAz	0.741	0.001
PIN_01339	chr10:18629613-18630306	-	783	CACNB2	Q1_P20087	GCTTTGCTGAACAGCATAGCAACTGCTTTCCTTTTTCTTGCTGGCTTGGGGTGTGTAGTC	-	noncoding	-	-	Transmap	-	-	-	Placental	Primates	Vertebrates	-	0.744	0.001
PIN_10719	chr6:132270700-132271431	+	1490	CTGF	Q1_P12708	CCAGGCAGTTGGCTCTAATCATAGTTGGGTCTGGGCCAAACGTGTCTTCCAGTCGGTAAG	-	noncoding	-	-	Transmap	-	-	-	Placental	Primates	Vertebrates	-	0.744	0.001
PIN_11645	chr8:95543039-95543499	+	25962	KIAA1429	Q1_P12982	GTCCCCTTGGCTGTGGTCTTGGAGGGCTTCCATTAAACTGATCTTCTTTCTCCCCATCAG	-	noncoding	-	-	Transmap	-	-	-	Placental	Primates	Vertebrates	-	0.744	0.001
TIN_13144	chr12:117447290-117448043	-	26259	FBXW8	Q1_P27928	CTGTGTCTTCTCTCCAGCAGGGGGAAATTTACGTTTTTTGCTTAAAAAGTATTAATTCAA	-	noncoding	-	-	-	-	-	-	-	-	-	-	0.747	0.001
TIN_15485	chr14:53161650-53162070	+	30001	ERO1L	Q1_P38612	AAGACCAACAAAGATGCATAAACCCACTCAACCGCGTGCACCCAACCCCTCTCCTGGTCC	-	noncoding	-	-	-	-	-	-	-	-	-	-	0.75	0.001
PIN_03806	chr14:73986666-73988975	+	399671	HEATR4	Q1_P10813	GTGCTCTTGTTGCCAGGCATGATCTCAACTGTCTCTGCTTGTTGGAAGTAACTGGGCAAT	-	noncoding	-	-	-	-	-	-	Placental	Primates	Vertebrates	-	0.75	0.001
PIN_05076	chr17:3965973-3966337	+	23140	ZZEF1	Q1_P20653	TTCAGGACTTCCAGGATGCTCTGGGCCTGGGCTTTCCTCAGGGAAAGAACCTTCACAACA	-	noncoding	-	-	Transmap	-	-	-	Placental	Primates	Vertebrates	-	0.75	0.001
TIN_27307	chr2:69456878-69457318	-	84168	ANTXR1	Q1_P29372	GAGCCTGGTTTTAATCAACATTTTGGATGGGTCTCACTAATACTTTAGATTTAATGCACT	-	noncoding	-	-	-	-	-	-	Placental	Primates	Vertebrates	-	0.753	0.001
PIN_00745	chr1:150727223-150727862	+	1520	CTSS	Q1_P09981	TCTCTGCCACTGGCTGGGAACTCTCAGGGAACTCATCAAAGACATCACTTCTTCACTGGT	-	noncoding	-	-	Transmap	-	-	-	Placental	Primates	Vertebrates	-	0.753	0.001
PIN_09795	chr5:59063725-59065402	+	5144	PDE4D	Q1_P12421	TTCCTGGTCAACTTTGTACAGCTGGCAAGAATCCAGGGCAACGTGGTTCCCTCGCTCACG	-	noncoding	-	-	-	-	-	-	Placental	Primates	Vertebrates	-	0.753	0.001
TIN_36779	chr3:179679595-179680352	+	51555	PEX5L	Q1_P30349	CTTAAGTGCTATCACCATAATCATACACACTCCTTCCCCTATTAAGGTGACTAGAAATGG	-	noncoding	-	-	Transmap	-	-	-	-	-	-	-	0.753	0.001
PIN_07572	chr2:218754846-218755972	+	7145	TNS1	Q1_P20969	GGCACAATCTTATCCTCATAGAACCGCTTCATTGCAAACCGGTCCAGAGCCTGGTCCGCA	-	noncoding	-	-	Transmap	-	-	-	Placental	Primates	Vertebrates	-	0.753	0.001
TIN_06299	chr10:62465595-62466035	+	288	ANK3	Q1_P27205	TGTGCACCACTGCACCCAGGCTACTAAAGGTTCTTATTTTCTGATTCTCTCTTGACAGAG	-	noncoding	-	-	-	-	-	-	-	-	-	-	0.756	0.001
PIN_00171	chr1:23407093-23408249	-	23028	AOF2	Q1_P09827	CACTTATGTTTTCCATGATACCAGCAGCTTCTCCTGCCACTAGTGCCAACAGTATTGGAG	-	noncoding	-	-	Transmap	-	-	-	Placental	Primates	Vertebrates	-	0.756	0.001
PIN_11639	chr8:91063132-91064065	-	1666	DECR1	Q1_P12980	TCTCAGGTCGTTGAATTCCCCTGAAATAAGTACTTCCTCTCCACCGTCAAATTTAATGAC	-	noncoding	-	-	Transmap	-	-	-	Placental	-	Vertebrates	-	0.756	0.001
PIN_11512	chr8:33317999-33318396	+	84750	FUT10	Q1_P21586	CTTCTATTTCAATGACTTTGTTTCTGCCTGACACGTCCATTCACTAAACCTCAGTTTCAC	-	noncoding	-	-	-	-	-	-	-	-	-	RNAz	0.756	0.001
PIN_05192	chr17:8381089-8382072	+	4628	MYH10	Q1_P20670	AAGATTTCTTTCAGCTTCTTCTCAGTGCGACGGACTAATTTGTTGGCGGCTGCTCGTTCC	-	noncoding	-	-	Transmap	chr17:8381764-8383426	chr6:117883900-117884332	308	Placental	Primates	Vertebrates	-	0.756	0.001
PIN_03975	chr14:105694846-105695423	+	2972	BRF1	Q1_P20476	CACTGATGACCTCCTTCACAGTCCTCCTGAAGTCATGCATTCTGGCTGCAACCAGGAGCG	-	noncoding	-	-	Transmap	-	-	-	Placental	Primates	Vertebrates	-	0.759	0.001
PIN_06033	chr19:1105109-1105363	-	2879	GPX4	Q1_P11374	ACTTGTCCAGGTTAACCATGTGCCCGTCGATGTCCTTGGCGGAAAACTCGTGCATGGAGC	-	noncoding	-	-	Transmap	-	-	-	Placental	-	Vertebrates	-	0.759	0.001
TIN_52993	chr9:103056821-103058024	-	27130	INVS	Q1_P39960	GGCCCACCTCCACCTCCCTTAGCTTGACCACAGCAAAAACTAACTTCACTAATAATGTAA	-	noncoding	-	-	-	-	-	-	Placental	Primates	Vertebrates	-	0.759	0.001
PIN_05195	chr17:8415381-8416065	+	4628	MYH10	Q1_P11164	AGCAAAGAGCTCAGTCTCTGCTTGTAGTTGTTCTGCAAGGATATTCTTCTCTTCTAAAAG	-	noncoding	-	-	Transmap	-	-	-	Placental	Primates	Vertebrates	-	0.759	0.001
TIN_40226	chr5:16746320-16747121	+	4651	MYO10	Q1_P30691	AACCTTGTCATGTGGCAGACCCTCACACCCAGACTCCCTGCCCAATTGTGGCAGATAACA	-	noncoding	-	-	-	-	-	-	-	-	-	-	0.759	0.001
TIN_44827	chr6:124397400-124397920	-	154215	TCBA1	Q1_P31185	GCAAGACTATTTCCAGCTCAGACAGTGGACATCCTGCCTCAACTTTTTTAATACTCATTC	-	noncoding	-	-	-	-	-	-	Placental	-	Vertebrates	-	0.759	0.001
PIN_08997	chr3:138024710-138025013	+	347736	TXNDC6	Q1_P12180	TTCTGCCTCTGTCATGGTTCTCTCTTCATTTGTTAGAATTTCAAACCCAGCTTCCTGAAT	-	noncoding	-	-	Transmap	-	-	-	Placental	Primates	Vertebrates	-	0.759	0.001
PIN_04239	chr15:65235140-65235869	-	348094	ANKDD1A	Q1_P20529	TAAGTCAACCCCAGCAATGAGGAGCATATCTGCTATGTCCTGCCAGGCGTGCTCTGCAGC	-	noncoding	-	-	Transmap	-	-	-	Placental	Primates	Vertebrates	-	0.762	0.001
PIN_03465	chr13:100543332-100545018	-	171425	CLYBL	Q1_P10713	GTTCTGGGCCTGCTTCAGTAATGGCATGTCGATCATACTCCCTTGGAAAGTAAAGGCCCC	-	noncoding	-	-	-	-	-	-	Placental	Primates	Vertebrates	-	0.762	0.001
TIN_49280	chr8:10243197-10244386	-	4482	MSRA	Q1_P31668	CTTTTTTAGGAAGACACCCCACCCCCCACCAGGTGAGTGACAACATCCACAGTTCACTCC	-	noncoding	-	-	-	-	-	-	-	-	-	-	0.762	0.001
PIN_09467	chr4:87687251-87688239	-	5783	PTPN13	Q1_P21260	CAGCTTGCTTATGGGTGGCTCCTTCTAGACTAACTCCATTGACAGCTAGGACGCGATCAC	-	noncoding	-	-	Transmap	-	-	-	Placental	Primates	Vertebrates	-	0.762	0.001
PIN_07067	chr2:74901425-74901841	-	10505	SEMA4F	Q1_P20898	AGGCCCTGGACAGAGCAGGTCAGCTTTCAAAAACGTCGTCCATCTCTGCTGGAGGGTCTT	-	noncoding	-	-	Transmap	-	-	-	Placental	Primates	Vertebrates	-	0.762	0.001
PIN_10523	chr6:46622785-46623974	-	9481	SLC25A27	Q1_P12654	CAAGAGCTGCTTCTCCTTGCATTTGGAGTCGAGTTTTTGTGAGATCCAGGGGAAAGGTTG	-	noncoding	-	-	Transmap	-	-	-	Placental	Primates	Vertebrates	-	0.762	0.001
PIN_01045	chr1:196648203-196649007	-	3075	CFH	Q1_P20044	GCATACAGCATCTCCTCTTTCACTGTATTCATAACCCATGTTACATTTATATTGAAATCG	-	noncoding	-	-	Transmap	-	-	-	Placental	-	Vertebrates	-	0.765	0.001
PIN_00051	chr1:6712517-6713362	+	55735	DNAJC11	Q1_P19905	TTCCATTCTGGGTTGAGAGGCTTCCAGAGAGGATGGCTGTGTCTGTCGCTGTCAAGGGTG	-	noncoding	-	-	Transmap	-	-	-	Placental	Primates	Vertebrates	-	0.765	0.001
PIN_02345	chr11:88060937-88061865	+	1075	CTSC	Q1_P10411	ATCATATATCCCCACAGTTCCCAGCTGCATGAACAAATGACTGATAAAATCAGTGACATC	-	noncoding	-	-	Transmap	-	-	-	Placental	Primates	Vertebrates	-	0.768	0.001
TIN_48796	chr7:143081946-143082756	-	7791	ZYX	Q1_P31610	ACTGAGGAGCTCAGCTCTCTTCTCCAAGTGCACCCTGACTCTCCTCCTGACTCTTCTTCC	-	noncoding	-	-	Transmap	-	-	-	Placental	-	Vertebrates	-	0.768	0.001
PIN_02615	chr12:9231966-9232860	+	2	A2M	Q1_P10483	CAGATTCTTCTACCACATTTGGTGGCAGTTTCAGGGATAATTCTTCAGAAACCTCACCAC	-	noncoding	-	-	Transmap	-	-	-	Placental	Primates	Vertebrates	-	0.771	0.001
TIN_27720	chr2:100239624-100240402	+	3899	AFF3	Q1_P29412	GCCTTTCCTGATGCCAAATAAGGGCAATGATCAGCTTCCCCATTCCTGGAGCCAGGACCT	-	noncoding	-	-	Transmap	-	-	-	-	-	-	-	0.774	0.001
PIN_11460	chr8:21958483-21959218	-	64760	RAI16	Q1_P21581	ATCGTGGACGTATGTGTCATAGCCTGTCTCCTCCAGGAAGGCAGAGGTCTTGGCTTCCTC	-	noncoding	-	-	Transmap	-	-	-	Placental	Primates	Vertebrates	-	0.774	0.001
PIN_06930	chr2:46583772-46584727	-	2034	EPAS1	Q1_P11616	AATCTCCTCATGGTCGCAGGGATGAGTGAAGTCAAAGATACTATGTCCTGTTAGCTCCAC	-	noncoding	-	-	Transmap	-	-	-	Placental	Primates	Vertebrates	-	0.776	0.001
PIN_04509	chr16:2034477-2035010	-	2671	GFER	Q1_P10994	AAATGTATGAACTGGGCCATGTCTTGCTGCTGTTCTGGGGTGGGCAGGTCGGGGTAGTAG	-	noncoding	-	-	Transmap	-	-	-	Placental	Primates	Vertebrates	-	0.776	0.001
TIN_48966	chr7:151887743-151888888	+	58508	MLL3	Q1_P31632	GCTTCCTTAAACAATGCCCACTCCCTTTGCTCTGGAAAACATTAAAGTTGCCATTCTTGA	-	noncoding	-	-	-	-	-	-	-	-	-	-	0.776	0.001
PIN_07624	chr2:228157468-228159205	-	1285	COL4A3	Q1_P11793	AATGTCCAGGTGGGCCAGGTTGCCCCATTTCTCCTTTCTTTCCCATATCACCCGGCAGTC	-	noncoding	-	-	Transmap	-	-	-	Placental	Primates	Vertebrates	-	0.779	0.001
TIN_31434	chr20:52058381-52059837	-	128553	TSHZ2	Q1_P29795	CACACACGTACACACACTCATACATTCCCTGCTTAAAATCTTCCTTTATATTTTCAACAA	-	noncoding	-	-	-	-	-	-	Placental	Primates	Vertebrates	-	0.779	0.001
TIN_53827	chr9:135644351-135645629	+	158067	C9orf98	Q1_P32151	CACACTCGTGCCCCTTGCCTGGGTCCTGGGATGCAGACAACGTGGCATTTAAAAGTGAAA	-	noncoding	-	-	-	-	-	-	Placental	Primates	Vertebrates	-	0.782	0.001
PIN_02259	chr11:69458479-69458952	-	595	CCND1	Q1_P10382	AATGAAATCGTGCGGGGTCATTGCGGCCAGGTTCCACTTGAGCTTGTTCACCAGGAGCAG	-	noncoding	-	-	Transmap	-	-	-	Placental	-	Vertebrates	-	0.782	0.001
TIN_51761	chr9:5894101-5895125	-	2315	MLANA	Q1_P31937	ACTAGCATCAGCCTCCAGCTTCACACTGAGAGATACTGACCTCTGCCCTAGCCTCTCGTC	-	noncoding	-	-	-	-	-	-	Placental	-	Vertebrates	-	0.782	0.001
TIN_49946	chr8:48765435-48765779	+	5591	PRKDC	Q1_P31743	AAAATGAGAAAGAGCATACTCCCAGTGCCGTCTGTGTGAGGAGGCTTCCCAGGGAGCCAC	-	noncoding	-	-	Transmap	-	-	-	-	-	-	-	0.782	0.001
PIN_06957	chr2:55200334-55202480	+	57142	RTN4	Q1_P11625	TAGTGTCAGACCATTAAACAAGGCACCAACATAGGTAAATACCCACATCAACACTGCAAA	-	noncoding	-	-	Transmap	-	-	-	Placental	Primates	Vertebrates	-	0.782	0.001
PIN_09864	chr5:79473626-79474042	+	256987	SERINC5	Q1_P21342	TCCCACCAGCTTCTCACAGGTGTCACCAGCTTTAATGCCTTTACACATATCTTCAAAAAA	-	noncoding	-	-	Transmap	-	-	-	Placental	Primates	Vertebrates	-	0.782	0.001
PIN_09025	chr3:147120483-147120823	+	84107	ZIC4	Q1_P21181	AAGCCGTAATCGTTTCCTCATCACCAAGGATGTCTTGTATCTCATTTTCTGACTTTGAGC	-	noncoding	-	-	Transmap	-	-	-	Placental	Primates	Vertebrates	-	0.782	0.001
PIN_00383	chr1:44679967-44680374	-	55929	DMAP1	Q1_P09883	CCGGTGCATGCCCTCGGGCCTCTTGAAAGTCAGTGTCTCAGAGGACTTCTTGGATTTTTT	-	noncoding	-	-	Transmap	-	-	-	Placental	Primates	Vertebrates	-	-0.738	0.002
PIN_06692	chr19:57862785-57863380	-	57343	ZNF304	Q1_P20849	AAACGCTCACAAGACTAAGGCGGCTGCTTCTGGGGGAGACAAGGACAAGAGGACGTGTGT	-	noncoding	-	-	-	-	-	-	-	-	-	-	-0.735	0.002
TIN_49935	chr8:42858796-42859312	-	84376	HOOK3	Q1_P31741	GTCATTTTAAATATGCATGAGGCTGGCCATATTTGGAGATATCTGTGGCTCCTGTGGTGG	-	noncoding	-	-	-	-	-	-	-	-	-	-	-0.729	0.002
PIN_03341	chr13:31318092-31318617	-	241	ALOX5AP	Q1_P10671	TCTGGAAGCTCCTCCCATTCTGGGTCCTGCTTTCGTGCTCCACTTTATGGGCAAAGAATC	-	noncoding	-	-	Transmap	-	-	-	Placental	Primates	Vertebrates	-	-0.726	0.002
TIN_06739	chr10:78768315-78768711	+	3778	KCNMA1	Q1_P27256	TTAAAGTTTCTTTGCAACTAAAACATCTTCTCCAATTTCCTCACTTGCCTGACCTACATG	-	noncoding	-	-	Transmap	-	-	-	Placental	Primates	Vertebrates	-	-0.726	0.002
TIN_01663	chr1:56966725-56967271	+	8613	PPAP2B	Q1_P26775	AACTCTGCTTTCCTATGCCTGTGACATTGTCTTGGGGGAGTGATTGCCCCCCACGCCAGT	-	noncoding	-	-	-	-	-	-	-	-	-	-	-0.726	0.002
PIN_08395	chr22:41571776-41572776	-	2033	EP300	Q1_P21089	ATCAACAATGGGAGGCAGGGAGTTGGCAGCAGGGCCAGCAATGAGGCGGATCACAAAGAA	-	noncoding	-	-	Transmap	-	-	-	Placental	Primates	Vertebrates	-	-0.724	0.002
PIN_12069	chr9:111679776-111681259	+	8518	IKBKAP	Q1_P21668	ACAGGCTCACTGGTTGACTGCAAAGCAAACTCTCGGTTCCACACTCTGACCTTCCGAGCC	-	noncoding	-	-	Transmap	-	-	-	Placental	Primates	Vertebrates	-	-0.724	0.002
PIN_08000	chr20:57561263-57562475	-	51497	TH1L	Q1_P11905	GTGTAGTTTTCAGATAAGAGCTGGATAACATTCTCTGGAGACCCTCCTGCCTGAAAATAC	-	noncoding	-	-	Transmap	-	-	-	Placental	Primates	Vertebrates	-	-0.721	0.002
PIN_07904	chr20:39712971-39714084	-	7150	TOP1	Q1_P11872	CGGCTTCTTTTTCTTGTTATCTGGCTCAGGAACTTTTTTATCTTTATCTTTATTCTTGGG	-	noncoding	-	-	Transmap	-	-	-	Placental	Primates	Vertebrates	-	-0.721	0.002
PIN_04019	chr15:35162602-35163197	+	9716	AQR	Q1_P10864	GTAACCAAGTAAACACATGTACATAAAAAGTGCTACTACATATTCTGCCTCTCCAAGATT	-	noncoding	-	-	Transmap	-	-	-	Placental	Primates	Vertebrates	-	-0.718	0.002
TIN_35693	chr3:123658192-123658775	+	64770	CCDC14	Q1_P30256	CATTCTTTTTCTATTTTGCCTTGTGTGATTCCCTCAAGCTTATCTACCATGCATTCAGTC	-	noncoding	-	-	-	-	-	-	-	-	Vertebrates	-	-0.718	0.002
TIN_22845	chr17:76763812-76764451	+	9267	PSCD1	Q1_P38875	TGGTATTCCAAGACGACATCCTTGGACTCCTCAATCAGCCCGTGGCATCACCCACTCCCT	-	noncoding	-	-	-	-	-	-	Placental	-	Vertebrates	-	-0.718	0.002
TIN_31280	chr20:47539121-47539920	-	10564	ARFGEF2	Q1_P39173	ATCAAGCCTTTAACTATTAGTTAGAATTCTCCCTCTTTCCATAATCTGAGGGTCCATTCA	-	noncoding	-	-	Transmap	-	-	-	Placental	-	Vertebrates	-	0.718	0.002
TIN_32845	chr22:38601052-38601772	-	23764	MAFF	Q1_P29951	AAGCGGTGAAGGCTTCCTGGAGGTGGGGGCATGAGACACAAACTATCAGACTATCAGACT	-	noncoding	-	-	-	-	-	-	Placental	Primates	Vertebrates	-	0.718	0.002
TIN_16016	chr14:71260405-71261050	+	4293	MAP3K9	Q1_P38634	GTTCACCACTCACCTCTGCTCTTTCAGCTATAAAGTTAAGAATGAGTTGGTTGAAACCCA	-	noncoding	-	-	-	-	-	-	-	-	-	-	0.718	0.002
TIN_19534	chr16:29841082-29841703	-	9961	MVP	Q1_P38752	AGCCTTCCATAGAACCAGCTGCATTACTAACACTGCAAATCACTCTGGCCCCCTCGTCCC	-	noncoding	-	-	-	-	-	-	-	-	-	-	0.718	0.002
TIN_51723	chr9:4858486-4859384	-	10171	RCL1	Q1_P31931	CGCACTGTACTGTCTCCCAATCAAACCAGCCAAACTCTCCACTCTGGCCAGATGGTTCTC	-	noncoding	-	-	-	-	-	-	-	-	-	-	0.718	0.002
TIN_13069	chr12:116444931-116445203	+	23389	THRAP2	Q1_P27926	CTTCCCACACATGTTGTACTGACATAGATAGAAACCCACACCATGCTGGACTCTCTCTCT	-	noncoding	-	-	-	-	-	-	Placental	Primates	Vertebrates	RNAz	0.718	0.002
PIN_12442	chrX:69719424-69720747	-	1741	DLG3	Q1_P13179	ACACCACAAAGTGGTAGTCTTGTCCATCCACCTCATTATCACGTCGAGGCCGGGTAGTAT	-	noncoding	-	-	Transmap	-	-	-	Placental	Primates	Vertebrates	-	0.721	0.002
PIN_01515	chr10:82033911-82035605	+	4143	MAT1A	Q1_P20124	TTCATTAGCAAGTGCAGAAGGTGGGCCAGGGGTTCTCTGGGGTCACAGCCACTCCCTAAT	-	noncoding	-	-	Transmap	-	-	-	Placental	Primates	Vertebrates	-	0.721	0.002
PIN_02283	chr11:71735116-71735896	+	4926	NUMA1	Q1_P10387	AAGTCCAGTCTCTCTGACACCGGCTGCTTCAAGATTTGCTGTCCCTCTTCAGTGCCATGG	-	noncoding	-	-	Transmap	-	-	-	Placental	Primates	Vertebrates	-	0.721	0.002
PIN_04392	chr15:89416657-89417290	-	176	AGC1	Q1_P10955	AGGGAATTGATCTCATACCGGTCCTTCTTCTGCCCGAAGGTCCTGGCATGCTCCACCACA	-	noncoding	-	-	Transmap	-	-	-	Placental	Primates	Vertebrates	-	0.724	0.002
PIN_03949	chr14:103396830-103397924	-	81693	AMN	Q1_P10849	TAGCCAGGCTGACAGCAGGTGCAGGAAACACCTTTACTGAGTAAGGCCACCCTGTCCTTG	-	noncoding	-	-	Transmap	-	-	-	Placental	-	Vertebrates	-	0.724	0.002
PIN_00967	chr1:168011841-168012624	-	55827	IQWD1	Q1_P10052,Q1_P13755	TTGTTTCACTGTCTCCTTCTGGTGGTTGCACTGAGCTCTGTGGGACGAAAGATTCCTCCT	-	noncoding	-	-	Transmap	-	-	-	Placental	Primates	Vertebrates	-	0.724	0.002
TIN_29702	chr2:217066386-217067112	-	7520	XRCC5	Q1_P29603	CTGCAGAAAGGGGTAGGAGTCAATTCTCATCTTTTCTCATGTGTTCTTTCCCTCTGCAAT	-	noncoding	-	-	-	-	-	-	Placental	Primates	Vertebrates	-	0.724	0.002
TIN_23023	chr18:694885-696099	+	55556	ENOSF1	Q1_P28973	TTCACCTTATTGTGTTGGAATCCTTTCTCCAGAGCCTAACTTTTTCATGCCTTGAATTTA	-	noncoding	-	-	-	-	-	-	-	-	-	-	0.726	0.002
TIN_26781	chr2:46584747-46585792	-	2034	EPAS1	Q1_P29316	CTCTTCTCCATCAAAACCTACTTGACCTGCGTCTCATCAGGGTACCATTTCCTGTGGTAG	-	noncoding	-	-	-	-	-	-	Placental	-	Vertebrates	-	0.726	0.002
PIN_01323	chr10:13716850-13717494	+	55691	FRMD4A	Q1_P10154	ACTTCAAGGCAGCCAGCATGTCCTTCTTGGCCGACTGCGAGCTATCTGATTCCTGAGAAC	-	noncoding	-	-	Transmap	-	-	-	Placental	Primates	Vertebrates	-	0.726	0.002
TIN_27683	chr2:99433513-99434291	+	343990	MGC42367	Q1_P29409	AGTGTGTTACTCTGTCACCAACCCTGTCTGGAGGAATCAAGCTCAGATTAGCCAATGCTG	-	noncoding	-	-	-	-	-	-	-	-	-	-	0.726	0.002
PIN_06780	chr2:24303615-24303902	+	9540	TP53I3	Q1_P16702,Q1_P16703	CAGCTGCTCCAAGCTTTTCTGCCATTTGAAGCTTCTTCTGGGAGCCAGCTGTGACCAGAG	-	noncoding	-	-	Transmap	-	-	-	Placental	Primates	Vertebrates	-	0.726	0.002
PIN_10061	chr5:142311546-142311768	-	23092	ARHGAP26	Q1_P21370	ATGGCTTCCATCCAGAGCCTCCGGTCCTCTTCCGACAAAGCTTGCATGGTGATAACCCCT	-	noncoding	-	-	Transmap	-	-	-	Placental	Primates	Vertebrates	-	0.729	0.002
PIN_11145	chr7:98988759-98989376	-	10095	ARPC1B	Q1_P12827	TGTTGTCTGTGATGAAGGTCAGCGCCAGCAGTGGTAGTGTTTCAGAGGCCAGAGTCGCGA	BF743551	noncoding	-	-	Transmap	-	-	-	Placental	Primates	Vertebrates	-	0.729	0.002
TIN_15653	chr14:60614444-60614939	+	51635	DHRS7	Q1_P33940,Q1_P28211	GCTGTGCTTCCTCTGTAGTAAGGTGGCCTGTCCCTCTCAACTCTTTCCATCACTGGGCAC	-	noncoding	-	-	-	-	-	-	Placental	-	Vertebrates	-	0.729	0.002
TIN_31202	chr20:45664053-45664648	-	2139	EYA2	Q1_P29768	GGCTGGTTTTAAAACAATAAAGTCAATTTGGTACGGTCTGCTTCAGTGTTTTGAGATCTT	-	noncoding	-	-	-	-	-	-	Placental	Primates	Vertebrates	-	0.729	0.002
PIN_03803	chr14:73747111-73749876	+	8650	NUMB	Q1_P10812	CATTGGTGATCTGTGAGCACAGGGAGCTGATGCTCTCTGCCTCCCCTTCTACTTCTGGCA	-	noncoding	-	-	Transmap	-	-	-	Placental	Primates	Vertebrates	-	0.729	0.002
PIN_05119	chr17:5286005-5289680	+	4927	NUP88	Q1_P11143	AAGTTTACATGATTGCGGATATCATTGATTTGCTTCACCATTTCCCTTATATGTTCACCC	-	noncoding	-	-	Transmap	-	-	-	Placental	Primates	Vertebrates	-	0.729	0.002
TIN_42545	chr5:168706012-168706444	+	6586	SLIT3	Q1_P39564	AAGGGGCTAGGTGCTTTCCCCACATCCTGTCTCACTGGCATGGAAGAGCAGCACCTTATG	-	noncoding	-	-	-	-	-	-	Placental	-	Vertebrates	-	0.729	0.002
PIN_11966	chr9:84227830-84228476	+	7088	TLE1	Q1_P13063	CATGTCGCTCCGAGGCGTTGGTGTGCTGGATTTCAGAACAGGCGTGCTGGCTTTTTCATG	-	noncoding	-	-	Transmap	-	-	-	Placental	Primates	Vertebrates	-	0.729	0.002
PIN_05848	chr17:80529435-80530210	-	3607	FOXK2	Q1_P16224,Q1_P16226	CTGCCAGCCCTTGTCCGCAGTCCTGTAGTAGGGATAATTTTTAGTGATGTGTGTATAAAT	-	noncoding	-	-	Transmap	-	-	-	Placental	Primates	Vertebrates	-	0.732	0.002
TIN_00645	chr1:23838769-23839548	+	1870	E2F2	Q1_P38054	TTCTGTCTCTAAAACAGCACCAGGCCCAGCTCAGTAGATGCTCTTCACACAAGCTTTTTT	-	noncoding	-	-	-	-	-	-	-	-	-	-	0.735	0.002
PIN_00058	chr1:8927766-8932079	+	2023	ENO1	Q1_P09797	GCAGCCTTTTTGGAGTTTTCCGGGTGCCCCACTGAGAATGCGTGATCTAGCCCTATGTGC	-	noncoding	-	-	Transmap	-	-	-	Placental	Primates	Vertebrates	RNAz	0.735	0.002
TIN_36092	chr3:139327199-139328459	+	349565	NMNAT3	Q1_P30293	GGACAGTGTCACTTCCGCTGTTCACCCTTTCATGCTTAATTAACATTTAATTAATCAAAT	-	noncoding	-	-	Transmap	-	-	-	-	Primates	-	-	0.735	0.002
PIN_02281	chr11:71727306-71727796	+	4926	NUMA1	Q1_P10386	GTGTTCTTCCAGCTGTGAAAGTTTTCCCTGAAGGATTTCGTTCTTCTCTTCAAGGCATTT	-	noncoding	-	-	Transmap	-	-	-	Placental	Primates	Vertebrates	-	0.735	0.002
TIN_54437	chrX:48799803-48800499	+	55593	OTUD5	Q1_P32222	TAGATATCAGAGAACCACAGGGAGGATCAGGTCACATTCCCAGCTTCCCCTTCACCCTAG	-	noncoding	-	-	-	-	-	-	Placental	Primates	Vertebrates	-	0.735	0.002
PIN_02581	chr12:7053336-7054933	-	113246	C12orf57	Q1_P10475	AATTGCAGCATCTTACCCATGTCGTTGCAGGCGTTATCCCGAGCCTCGTCCATGCGCACT	-	noncoding	-	-	Transmap	-	-	-	Placental	Primates	Vertebrates	-	0.738	0.002
PIN_02294	chr11:72396739-72398241	+	116985	CENTD2	Q1_P10390	TCATTTTCACTACCTCGAAGGGGGATCAGTGACACACTACCCAGCCGGACCTCAGGCACT	-	noncoding	-	-	Transmap	-	-	-	Placental	Primates	Vertebrates	-	0.738	0.002
PIN_12543	chrX:135290800-135291881	-	2273	FHL1	Q1_P13207	ACACTGGGGGCTTCCTAGCTTTAGAGACTGGGTGGCTCACTCTTGACACAGTCCTTTTCC	-	noncoding	-	-	Transmap	-	-	-	Placental	Primates	Vertebrates	-	0.738	0.002
TIN_48341	chr7:127657404-127658104	-	27044	SND1	Q1_P31554	TCCTGGGTGATTAATAGTTGTACTTACGTAGCCCCCTCATGTCCTGGACATCCTGGTAGC	-	noncoding	-	-	-	-	-	-	Placental	Primates	Vertebrates	-	-0.715	0.003
TIN_28795	chr2:168817426-168818357	+	27347	STK39	Q1_P29520	CAGCCCCTGGCCATACCAACAATGGAAATCCTACTTATTATCTTCCCTGTGGAATGCTTC	-	noncoding	-	-	-	-	-	-	Placental	Primates	Vertebrates	-	-0.715	0.003
PIN_11164	chr7:99687038-99688660	-	10980	COPS6	Q1_P12830	CAAAGGAGTTCATCACCTCGATATTTCGGCCCTCCTGCTTGCCAATCAGAGCCCCAATCA	-	noncoding	-	-	Transmap	-	-	-	Placental	Primates	Vertebrates	-	-0.712	0.003
PIN_12546	chrX:147019460-147019830	-	2332	FMR1	Q1_P21741	CCAAGCCTTGAGTTCAGGTTTCTGGGATTCCCCTGCTACAACTGATGAAGCCACTAACAC	-	noncoding	-	-	Transmap	-	-	-	Placental	Primates	Vertebrates	-	-0.712	0.003
TIN_09673	chr11:74886786-74887750	-	11309	SLCO2B1	Q1_P27549	TTTGTCATTCCCTGTCTCTCTGCATCTGGCCTTCCTTCACCTTCTCAGACCTCCTCGGGG	-	noncoding	-	-	-	-	-	-	Placental	-	Vertebrates	-	-0.712	0.003
PIN_10198	chr5:179150235-179151260	-	821	CANX	Q1_P12552	TTAGAATATAGACTACCCACAGCCACGGGCGCTCTTCAGCTGCCTCGATCATCTGCCCCA	-	noncoding	-	-	Transmap	-	-	-	Placental	-	Vertebrates	-	-0.709	0.003
PIN_05391	chr17:38608813-38609689	-	3487	IGFBP4	Q1_P11212	TGACCTTCATCTTGCCCCCACTGGTGCTCCGGTCTCGAATTTTGGCGAAGTGCTTCTGCA	-	noncoding	-	-	Transmap	-	-	-	Placental	Primates	Vertebrates	-	-0.709	0.003
TIN_32977	chr22:42275293-42276381	-	6721	SREBF2	Q1_P29976	TTCCAGGCAACATGGCCTAGATGGAGTCCACTCCATCTTGGAGCCTCTCTTATCCTTGAG	-	noncoding	-	-	-	-	-	-	-	Primates	-	-	-0.709	0.003
PIN_00385	chr1:45101397-45102646	-	55182	C1orf164	Q1_P09885	GTTGTTGTTCTCATGCTCGATGTCCACAGCATCATCCTCAGCCATGCAGGAGCCTTCCCT	-	noncoding	-	-	Transmap	-	-	-	Placental	Primates	Vertebrates	-	-0.706	0.003
TIN_37849	chr4:38870307-38871558	-	92689	FAM114A1	Q1_P30449	GTTGGCTGAGGTCACAGGGAGTTCAGAGCACACTGATTTAAGAAGCCACCTGCCTGTGTC	-	noncoding	-	-	Transmap	-	-	-	Placental	Primates	Vertebrates	-	-0.706	0.003
PIN_06648	chr19:50881248-50882258	-	7376	NR1H2	Q1_P11535	GTGACTCCTGCTGCTGTTTCCGAATCTTCTTCTTCCGGATCTGTTCTTCAGAAAGGACGC	-	noncoding	-	-	Transmap	-	-	-	Placental	Primates	Vertebrates	-	-0.706	0.003
TIN_30844	chr20:33294672-33295794	-	58476	GGTL3	Q1_P35453	TTCTATTGCCTTTTCTGGGTGTCTGTCTGAATTTGATATTTTCAATTTGGTGGCCAGGGG	-	noncoding	-	-	Transmap	-	-	-	Placental	Primates	Vertebrates	-	-0.703	0.003
TIN_16308	chr14:89711354-89712205	+	1112	CHES1	Q1_P28268	AACAAACAAACTCCTGAGGACACGCAGCCGGAGAGGCAGCCCCCTGAGATACTCCAAGTA	-	noncoding	-	-	-	-	-	-	-	-	Vertebrates	-	-0.7	0.003
PIN_03385	chr13:46099043-46099384	-	83548	COG3	Q1_P20403	CTGCTGTGAGAGAGTATACTTGGGGCCTCCCTGACTGGCCATTGTTTTTAACGCTGAAAC	-	noncoding	-	-	Transmap	-	-	-	Placental	Primates	Vertebrates	-	0.7	0.003
PIN_07971	chr20:47858346-47858619	-	55661	DDX27	Q1_P11893	ACTTCTTCCTTTTCTTCTTTCCTCTTAAGGCCAAGTCAAATTCCTGCAGAGCTTTGGCAA	-	noncoding	-	-	Transmap	chr20:47858525-47858619	chr2:166859158-166859233	94	Placental	Primates	Vertebrates	-	0.7	0.003
PIN_08796	chr3:53262696-53263282	+	7086	TKT	Q1_P12106	ACAGTTGATGTGGGGACTGACCGAAACATAGCCAGATCTTCTAGGGCCATCTGGGAGGGC	-	noncoding	-	-	Transmap	-	-	-	Placental	Primates	Vertebrates	-	0.7	0.003
PIN_10102	chr5:150411610-150412615	+	10318	TNIP1	Q1_P12518	TTGGGAGCTCTGATTTGGATTTCGAACCCCTCCACAGGGTAGACGCCAGGTGTATTCCGG	-	noncoding	-	-	Transmap	-	-	-	Placental	-	Vertebrates	-	0.7	0.003
PIN_01674	chr10:115536615-115537168	-	79949	C10orf81	Q1_P10248	AGATGATCTCCGTGGCAAAATATGCATCCCAAACGTGGGGGGCCTTCCCACTGAGACACA	-	noncoding	-	-	Transmap	-	-	-	Placental	Primates	Vertebrates	-	0.703	0.003
PIN_11245	chr7:117397874-117398310	+	83992	CTTNBP2	Q1_P21548	TGCCTTATTCTTCCTCATAAAGTCCCACGGGGACTGCGCGAAGCTCTGACCCACTGACCA	-	noncoding	-	-	Transmap	-	-	-	Placental	Primates	Vertebrates	-	0.703	0.003
TIN_24329	chr19:5975200-5975802	+	8498	RANBP3	Q1_P29092	ATTTCCCCTTTGTGCTCAAATGTATTCCTCACAACAGGGTCCTCACTGGTGAATTCATTC	-	noncoding	-	-	-	-	-	-	-	-	-	-	0.703	0.003
PIN_03781	chr14:70234097-70237910	-	6430	SFRS5	Q1_P10810	GCTGGATTTAGTCTCCCGATGAATACCCGACAGCCACTCATGATGTCCGGCTAGTACTTC	-	noncoding	NR_029378	-	Transmap	-	-	-	Placental	Primates	Vertebrates	-	0.703	0.003
TIN_33913	chr3:32354913-32355390	-	152189	CMTM8	Q1_P30096	ACAATGAGTCATTCTTCCTCCCACTCTTCCCTCTTCACCTGGTCTTTTAAAGCAGTGCTT	-	noncoding	-	-	-	-	-	-	-	-	-	-	0.706	0.003
PIN_11952	chr9:75777260-75778099	-	301	ANXA1	Q1_P13059	CGTTCCGAAAATCTCCAGATGTGTCTGAGGTTATGTCTTTGGCCAGATCTCTCTTCAGTT	-	noncoding	-	-	Transmap	-	-	-	Placental	Primates	Vertebrates	-	0.709	0.003
PIN_08427	chr22:43023487-43023822	+	1727	CYB5R3	Q1_P21093	CAGACTTCACTGTCCTGATGATAGGGTTGGACTTTTTGTCAGGTCGGATGGCGAACTTCC	-	noncoding	-	-	Transmap	-	-	-	Placental	Primates	Vertebrates	-	0.709	0.003
PIN_10678	chr6:112440040-112441196	+	3910	LAMA4	Q1_P12697	TAGGACTCGGAGACCATCAATTACCAGTCGGCCACTGCTCCTTTCTCGAATAAATATCAC	-	noncoding	-	-	Transmap	-	-	-	Placental	Primates	Vertebrates	-	0.709	0.003
TIN_54383	chrX:44776631-44777070	-	7403	UTX	Q1_P32216	AAACTGAGGAAATAAAGGGATAAAAGATTCATGCTCTCTCAAGGTATGTGTGTGTTGAGG	-	noncoding	-	-	-	-	-	-	-	-	-	-	0.709	0.003
PIN_10105	chr5:150482917-150483577	+	309	ANXA6	Q1_P12520	GTCAATCTCACTGCGGGATACCATGATCCTGGTCAGAGTCTTCTCATCTGTGCCAGCACC	-	noncoding	-	-	Transmap	-	-	-	Placental	Primates	Vertebrates	RNAz	0.712	0.003
TIN_18836	chr16:2496603-2497370	-	899	CCNF	Q1_P38724	TACACATATGCTGTGTGCAGCCAAGCCTATCCTCACCCACCAGGCTCTACAGAGGAGTCG	-	noncoding	-	-	-	-	-	-	-	-	-	-	0.712	0.003
TIN_19844	chr16:67467186-67467608	-	3291	HSD11B2	Q1_P28621	ATTCTTAGGAGGGAGAGGGGGAGTAGCAGCTCTGCCAGGCCCAAAACACAGTGTTCTTGG	-	noncoding	-	-	Transmap	-	-	-	Placental	-	Vertebrates	-	0.712	0.003
PIN_10980	chr7:45003761-45004215	+	64005	MYO1G	Q1_P12791	GTCCTGAAGTGTCTTTAGTCGCTGAGCAAACAGGCTTGATGCTGTGGGATTGTCAGTGGC	-	noncoding	-	-	Transmap	-	-	-	Placental	Primates	Vertebrates	-	0.712	0.003
PIN_00962	chr1:166833023-166833646	+	117143	TADA1L	Q1_P10048	TTTCCCTTGGGTTTTCCAGGTTTTGCTGCGGAACCCCCTGGCCAAGGCAAAGATCCAGCA	-	noncoding	-	-	Transmap	-	-	-	Placental	Primates	Vertebrates	-	0.712	0.003
TIN_29713	chr2:218734752-218735908	+	7145	TNS1	Q1_P29606	AAGGGGGCCAAGAGGACAAGAGGACCAATCTGCCTGTCACAGCTGATTCACCCTCTCACA	-	noncoding	-	-	-	-	-	-	Placental	-	Vertebrates	-	0.712	0.003
TIN_50446	chr8:86275985-86276224	+	759	CA1	Q1_P39846	GGCAAGGGCCTCAGATCTACTTTTCCAGATTTTTATTTCAATAGTTTCCTTTATACTGTT	-	noncoding	-	-	-	-	-	-	-	-	-	-	0.715	0.003
PIN_10910	chr7:27161395-27162499	+	3200	HOXA3	Q1_P12773	TCTGAACCAGGAATTGTCTCCAACTCCAGGCGCTCAGGGAATCGCCTTTTCCGGTGTCCA	-	noncoding	-	-	Transmap	-	-	-	Placental	Primates	Vertebrates	-	0.715	0.003
TIN_24491	chr19:10389272-10389915	-	3383	ICAM1	Q1_P29105	TACCACCCTCCCACATAACTTTTACTCCTTTGCTACCTGTGCCAGCCATCTGCTCCATTT	-	noncoding	-	-	-	-	-	-	-	-	-	-	0.715	0.003
TIN_41469	chr5:109193737-109194552	-	4124	MAN2A1	Q1_P30830	TGTTAAGTTGCTCTCTATTCCCTCTGCTAAAACCCTAATCTGCAACCAAGTTGGAGTAAG	-	noncoding	-	-	-	-	-	-	Placental	-	Vertebrates	-	-0.694	0.004
TIN_24349	chr19:6708715-6709593	+	718	C3	Q1_P29093	TCCCATCTTCAGCTTCAACCATCCCTGTGTCTGGTCTGCTCCGATCTCTGCTTTCAGCGC	-	noncoding	-	-	Transmap	-	-	-	-	-	Vertebrates	-	-0.691	0.004
TIN_21730	chr17:38713437-38714329	+	1236	CCR7	Q1_P28802	TGTTTTATAATTCTCCCTCCCCTAGCCTCACTGCCTCTGCAGCCCACAGCCCCACCACAT	-	noncoding	-	-	-	-	-	-	Placental	Primates	Vertebrates	-	-0.691	0.004
PIN_08189	chr21:47711128-47712498	-	54059	C21orf57	Q1_P11954	GTCTCCCAAATTGTAGTCATCTGGAAAATCAGGCTGGGGAAATTCACCTGCTTTCAGATG	-	noncoding	-	-	Transmap	-	-	-	Placental	-	Vertebrates	-	-0.688	0.004
PIN_07681	chr2:238401832-238402264	-	79083	MLPH	Q1_P20978	ATCAGTGAGCTTGGAAAGATCCAGTTTCTTCCCCATTTCTGCTTCTTGTCGGGGTCACAC	-	noncoding	-	-	Transmap	-	-	-	Placental	Primates	Vertebrates	-	-0.688	0.004
TIN_26962	chr2:55210094-55211148	+	57142	RTN4	Q1_P29345	ATCCTCCTAAATCTTTCCAACCTTACTTCCAACTACTCTTTATGTTGCAGCCAGAAATGA	-	noncoding	-	-	Transmap	-	-	-	-	-	-	-	-0.688	0.004
PIN_09805	chr5:64881338-64883079	-	23398	PPWD1	Q1_P12425	CCATATGCTTTCTCCTCCCATACCAGTACCTGTTGGATCTCCAGTCTGAATCATAAAGCC	-	noncoding	-	-	Transmap	-	-	-	Placental	Primates	Vertebrates	-	-0.685	0.004
PIN_10145	chr5:169130694-169131323	-	1794	DOCK2	Q1_P21387	GAAGAAAGAGTGGCTCAGACAGGAGATAAGATGGCTGCTTGCCTGTTAACTGTGTCTTTT	-	noncoding	-	-	-	-	-	-	Placental	Primates	Vertebrates	-	0.685	0.004
TIN_16187	chr14:76843401-76843888	-	2103	ESRRB	Q1_P28247	TTATTATTAAGCCTTCCGAGGGACCACTTTGCACGCGCACACAACCTGCCTCCGGGACAC	-	noncoding	-	-	Transmap	-	-	-	-	-	-	-	0.685	0.004
PIN_08082	chr21:34902733-34903794	+	2618	GART	Q1_P11924	TAATCGCTTATGGTCCTGTGCTGGGGGCATGGGGGCCACAGTCTTGCCATCAGTGAAACA	-	noncoding	-	-	Transmap	-	-	-	Placental	Primates	Vertebrates	-	0.685	0.004
TIN_03384	chr1:168006038-168007210	-	55827	IQWD1	Q1_P26921	CCTCTGTCTTAACTTCCAACTCATGAAAAATCCTGTCCTACAGAATTGCTATTTGAAAAT	-	noncoding	-	-	-	-	-	-	Placental	-	Vertebrates	-	0.685	0.004
TIN_41390	chr5:102359533-102360495	-	5066	PAM	Q1_P30825	GGTTCCAACTCTTTGCTTCAACGTTCTGAGCCAGCCTCTTTGACAGTCTCAGTGATATCT	-	noncoding	-	-	-	-	-	-	Placental	-	Vertebrates	-	0.685	0.004
TIN_28109	chr2:121993509-121994202	+	29842	TFCP2L1	Q1_P29450	TCCTCTCCTCTCATCACAATAAGATACGGTTTTAGGTACAATTCTATAGACACAATGGCT	-	noncoding	-	-	Transmap	-	-	-	-	-	-	-	0.685	0.004
TIN_52358	chr9:71846340-71846925	-	9414	TJP2	Q1_P31990	GCCCCTACCAGACCCCTTAGTTTACTACATATGGATTTTTTACTAACATTAACAAGAAAA	-	noncoding	-	-	-	-	-	-	Placental	-	Vertebrates	-	0.685	0.004
PIN_05516	chr17:46871521-46871928	+	284076	TTLL6	Q1_P20708	GGGTGCCAATTCTCATTGGAGGAGGAAAATGAGAACCTTTCCATTCTGTGCCCTTAGACT	-	noncoding	-	-	-	-	-	-	-	-	-	-	0.685	0.004
TIN_25623	chr19:52379582-52380099	+	84765	ZNF577	Q1_P29207	AGGGGCCGGGATACACTTTTAAGCGACAGAAGTGCTAAAAGTAATGCAATCCAGCCAGGC	-	noncoding	-	-	-	-	-	-	-	-	-	-	0.685	0.004
TIN_31375	chr20:49545829-49546879	+	23394	ADNP	Q1_P39177	TGGCAGGTTGGGGAAGAAGGATTGCACAGGGGAGGCAAAGACTCACTCCATGCCATGCAT	-	noncoding	-	-	-	-	-	-	Placental	Primates	Vertebrates	RNAz	0.688	0.004
PIN_04148	chr15:50215500-50215918	+	79895	ATP8B4	Q1_P20514	CAAACAGAATAGTATCTGCTCCTTTGGAATAAAGCTTTATCTGTCCTTCTGGGTTTCGAA	-	noncoding	-	-	-	-	-	-	Placental	Primates	Vertebrates	-	0.688	0.004
PIN_04356	chr15:79219344-79220294	+	1512	CTSH	Q1_P10943	GTTGGCTACATCCTTGACAAAGCCGATGGCCTTTCCAGGTTGGAACTTGCAATAACCATC	-	noncoding	-	-	Transmap	-	-	-	Placental	-	Vertebrates	-	0.688	0.004
PIN_05468	chr17:42428276-42428730	-	2896	GRN	Q1_P11234	AGAGGCACTTACTCTGGATCAGGTCACACACAGTGTCTTGGGGGCAGCAGTGCAGGTGAT	-	noncoding	-	-	Transmap	-	-	-	Placental	Primates	Vertebrates	-	0.688	0.004
TIN_10507	chr11:118503723-118505613	-	23187	MLL	Q1_P38445	GTGGAGTTAATTTGGCACAGAATTTGGGAGTGTGGTTTTGGGGGCCAGAGCCAAAGCTCC	-	noncoding	-	-	Transmap	-	-	-	Placental	Primates	Vertebrates	-	0.688	0.004
PIN_08264	chr22:24180041-24180750	+	91319	DERL3	Q1_P11968	AGCCTGCGGGAAGGATACGGTCATAAGGACGCCCCCGAAGAGAAACATGAAGACGAAGTC	-	noncoding	-	-	Transmap	-	-	-	Placental	Primates	Vertebrates	RNAz	0.691	0.004
PIN_11803	chr9:446321-446832	-	81704	DOCK8	Q1_P13020	CCTGTCTTTCATCTCATACTCATCAAAGTAGGGCTCCACAAAAGTGATCTGTATGTAGGC	-	noncoding	-	-	Transmap	-	-	-	Placental	Primates	Vertebrates	-	0.691	0.004
PIN_12291	chr9:140676616-140677025	-	79813	EHMT1	Q1_P21694	CGTGCAGTGGAGAGCGCTTATTCTGGTGCTCCATTTTGAAGTTGGGGTCAATTCCGTCCA	-	noncoding	-	-	Transmap	-	-	-	Placental	Primates	Vertebrates	-	0.691	0.004
PIN_01162	chr1:226028190-226030264	-	2052	EPHX1	Q1_P10107	TGGAAAACTTCTCTAGAATATAGGCAGCCAGACCCACAGGAGAGTCATTCAGAGCAGAGC	-	noncoding	-	-	Transmap	-	-	-	Placental	Primates	Vertebrates	-	0.691	0.004
PIN_01637	chr10:104123228-104123872	-	8729	GBF1	Q1_P10237	TCCCGTGGATCTGGCAGGAGACAGGAAAATCGGGGTGGCTTCCGGGCAAACTTTTTGTCA	-	noncoding	-	-	Transmap	-	-	-	Placental	Primates	Vertebrates	-	0.691	0.004
PIN_00406	chr1:46095674-46096429	+	60313	GPBP1L1	Q1_P09893	ATTTTGATGACAGCCTTCCTCCCCATTTTCCTTTGGTTCAGGTGTGCTGTTGTCCTCCAA	-	noncoding	-	-	Transmap	-	-	-	Placental	Primates	Vertebrates	-	0.691	0.004
PIN_02142	chr11:64054633-64056009	-	56834	GPR137	Q1_P10352	GAAGAGGATGAGGCCAAATACCAGGTAGCCTTTGTTCCCCAGGTCATTCACCAGGTCCGC	-	noncoding	-	-	Transmap	-	-	-	Placental	Primates	Vertebrates	-	0.691	0.004
PIN_01018	chr1:183090587-183091167	-	3915	LAMC1	Q1_P10065	AAGTTGCAGGGACTCCAGGCCCAGGACGAGCACTTGCCAGGGTGACATCATCCAAATATC	-	noncoding	-	-	Transmap	-	-	-	Placental	Primates	Vertebrates	-	0.691	0.004
PIN_03536	chr14:21490086-21491262	+	57447	NDRG2	Q1_P10734	GAAAGAAAGCAAAGAGAGAAGAGAGGGCCAAGCAGAGGCCATCCTTCTACTGGGGAAGAG	-	noncoding	-	-	Transmap	-	-	-	Placental	Primates	Vertebrates	-	0.691	0.004
PIN_00189	chr1:26131236-26132040	-	57190	SEPN1	Q1_P09831	ATCTTTGCTCTTGGTCATGGTCTCCGGGAGCAGAGGCTGGAATCGGGCTTCTATGGTGAG	-	noncoding	-	-	Transmap	-	-	-	Placental	Primates	Vertebrates	-	0.691	0.004
PIN_04030	chr15:39880419-39881159	-	7057	THBS1	Q1_P10872	TTTCTGTACCCCTCCTCCACAGGTGACAGAACAGATGTCCCATGGTGACCAAGGACCCCA	-	noncoding	-	-	Transmap	-	-	-	Placental	Primates	Vertebrates	-	0.691	0.004
TIN_23467	chr18:22737199-22737651	+	25925	ZNF521	Q1_P29024	CTTGCAATCATTAAGGCATATAAAGAATATAAAGAAGGAGTCCCTGTGTCTCAGTGATTT	-	noncoding	-	-	-	-	-	-	-	-	-	-	0.691	0.004
PIN_01425	chr10:61823825-61824343	+	288	ANK3	Q1_P20097	GATTTTCCACACGTATTTGATTGATTTCATCCACTGAAAAATTCAGTTCCCTTGCCAGTT	-	noncoding	-	-	Transmap	-	-	-	Placental	Primates	Vertebrates	-	0.694	0.004
PIN_02197	chr11:66132514-66133540	+	3177	SLC29A2	Q1_P10366	GTCCCAGCCAGTCCATGATGTTGAAGAGGAGGAAGCAGCAGATGGGGTTGAAGAACTGAC	-	noncoding	-	-	Transmap	-	-	-	Placental	Primates	Vertebrates	-	0.694	0.004
PIN_01989	chr11:47353267-47354116	+	4607	MYBPC3	Q1_P10318	AACATGCGGAAGCGGGCGTCTTCTCCCAGGTCCAGGCCATTCTTGAACCAGGAAATCTTG	-	noncoding	-	-	Transmap	chr11:47353432-47353621	chr2:90976080-90976260	189	Placental	Primates	Vertebrates	-	0.697	0.004
TIN_10994	chr12:6431060-6432045	-	55200	PLEKHG6	Q1_P27679	AAACTGAAGCTTCGGGAGGCCAACTGTGCTCTTTGCCGCTGGGTATCTGGAGTTCCTGAG	-	noncoding	-	-	-	-	-	-	-	-	-	-	0.697	0.004
PIN_07225	chr2:128482241-128482634	+	55339	WDR33	Q1_P20923	AAGAACCATCAGACCCTCCACTGGCAAAAAGTCCTTCATGAACAGGATGCCAGGCCACAG	-	noncoding	-	-	Transmap	-	-	-	Placental	Primates	Vertebrates	-	0.697	0.004
TIN_53919	chr9:140478823-140480160	+	116225	ZMYND19	Q1_P32163	ATTTGTAGGACTCCCTCCAGGGTGGCAGGAACAGCAGTTTGGGAGTGGCATTTTGGAGGC	-	noncoding	-	-	-	-	-	-	-	-	-	-	0.697	0.004
PIN_03648	chr14:45678273-45679877	+	55320	C14orf106	Q1_P10761	ATTTTTGTCCATATTTGGCAGAATATCATCATCATCTTCACTGTCCTGGAAACTTGGCAA	-	noncoding	-	-	Transmap	-	-	-	Placental	Primates	Vertebrates	-	-0.682	0.005
PIN_06945	chr2:48039771-48040555	+	80204	FBXO11	Q1_P11620	TAATCCAGACTCCAGCCATTGCATTGTCAAATATTTCATTGTCTTCTATACAGCCTAGAC	-	noncoding	-	-	Transmap	-	-	-	Placental	Primates	Vertebrates	-	-0.682	0.005
PIN_02488	chr11:124493129-124496588	-	84897	TBRG1	Q1_P10445	GCAGCCTGTACTTCCCCTTCAGTTAGAGCCTGAAGCTGGAGGAGCTTCTTTAGCAAGTAC	-	noncoding	-	-	Transmap	-	-	-	Placental	Primates	Vertebrates	-	-0.682	0.005
TIN_05998	chr10:35697170-35698054	-	219771	C10orf9	Q1_P27183	CTAGCGTAAACCTCTGCTTACCCCATCTTCAACATTCTCCAGTAAAGCTAGAAATTTTTT	-	noncoding	-	-	-	-	-	-	-	-	-	-	-0.679	0.005
PIN_04564	chr16:4512789-4515028	+	57407	NMRAL1	Q1_P11006	TCTTCAAAAGGCTGAGCACCACAGGACCCAGGTCAGACACGGACATGCCATCCATGGGAA	-	noncoding	-	-	Transmap	-	-	-	Placental	Primates	Vertebrates	RNAz	-0.674	0.005
PIN_03642	chr14:39646513-39647443	-	5411	PNN	Q1_P10758	TTAACATCATCATCCTCCGGGTCGCTTTCCTGGCGTGATTCTCTTCTGGTCCGACGCTCC	-	noncoding	-	-	Transmap	-	-	-	Placental	Primates	Vertebrates	-	-0.674	0.005
TIN_24537	chr19:11146119-11147003	-	6597	SMARCA4	Q1_P29109	AATAGTCCATGATTCACCCTTGTGCCTCCCTCCTGGCAGGTACTGGGAAAGCCAGCAGTC	-	noncoding	-	-	Transmap	-	-	-	-	-	-	-	-0.674	0.005
PIN_06922	chr2:44101269-44101866	-	64241	ABCG8	Q1_P20883	GACCAGTGGTGTACAGCCCGTCTTCCAGTTCATAGTAAAGCATTGCCCTCTCTGAGTAAC	-	noncoding	-	-	Transmap	-	-	-	Placental	-	Vertebrates	-	0.674	0.005
PIN_12426	chrX:55028335-55029133	-	27301	APEX2	Q1_P21720	CACTCAGGCCTTCTTCAGCAGCCACTGGGGTAGCATTGTCCTTACAGAAGGTGGCTACAC	-	noncoding	-	-	Transmap	-	-	-	Placental	Primates	Vertebrates	-	0.674	0.005
PIN_02907	chr12:57032651-57034045	+	506	ATP5B	Q1_P10550	ATGGGCAAACGTAGTAGCAGGGGCAGGGTCAGTCAAGTCATCAGCAGGCACATAGATAGC	-	noncoding	-	-	Transmap	-	-	-	Placental	Primates	Vertebrates	-	0.674	0.005
PIN_03165	chr12:111085141-111086200	-	79600	FLJ21127	Q1_P10616	CACATCCACAAAAGTAACCGCAGTGGAAATAAGAATCGTCCTTTCATTTCCTGAGTTGGC	-	noncoding	-	-	Transmap	-	-	-	Placental	Primates	Vertebrates	-	0.674	0.005
TIN_27591	chr2:86456294-86456623	+	65055	REEP1	Q1_P29398	AGCTGGGGAGAGTACACCAGCCCGGTATAAATTGGCTTCCTCTGCCAGACTTCCTCCTAG	-	noncoding	-	-	-	-	-	-	-	-	-	-	0.674	0.005
TIN_20933	chr17:9366034-9366786	+	9482	STX8	Q1_P28732	GTATCCCTGCAATCTATTCCATTGAGACTATTTTTAGTATTAAGTTCCTTCCTCCAAATC	-	noncoding	-	-	-	-	-	-	-	-	-	-	0.674	0.005
TIN_48734	chr7:139718761-139719064	-	6916	TBXAS1	Q1_P31603	AGCATGAGGATAGGTGCAGGGGACAGCAGTGGTCAGGATAGGCAGGGAATAGCTAACGCT	-	noncoding	-	-	-	-	-	-	-	-	-	-	0.674	0.005
PIN_12400	chrX:48890690-48891086	+	7030	TFE3	Q1_P13167	GGATGAGAGTGCCCAGTTCCTTGATCCTGTCGTTAATGTTGAATCGCCTGCGACGCTCAA	-	noncoding	-	-	Transmap	-	-	-	Placental	Primates	Vertebrates	-	0.674	0.005
PIN_10816	chr6:161574683-161575599	+	56895	AGPAT4	Q1_P21493	ACCACATCCAGCCGATAATTGGGACATAGGCCAGCTCTTTCTTGGCCAGGACCTTGGAGC	-	noncoding	-	-	Transmap	-	-	-	Placental	Primates	Vertebrates	-	0.676	0.005
TIN_31322	chr20:48314067-48314574	+	9334	B4GALT5	Q1_P29781	CCCTGCTTTTGAGGTTAGAAAAATTACTTTTGTTCATGGGGTCCATTATACTGTACTATT	-	noncoding	-	-	-	-	-	-	-	-	Vertebrates	-	0.676	0.005
TIN_42861	chr6:1860156-1861342	+	2762	GMDS	Q1_P31002	CAAGATCTGTCTGTCTTTACTCTGCCTTCCAGTTAGTGCACTGTTAAACTACTAAGTAAG	-	noncoding	-	-	-	-	-	-	Placental	-	Vertebrates	-	0.676	0.005
TIN_34220	chr3:46500667-46501021	+	4057	LTF	Q1_P39270	TTGACTTAAGCTCCTTCCTTTCTGCTCTGAAAATAGCACAGTTCCCTGTGAGAGAGGACG	-	noncoding	-	-	-	-	-	-	-	-	-	-	0.676	0.005
PIN_06578	chr19:48577724-48578250	+	8605	PLA2G4C	Q1_P11516	TCCTGGTCCAATTCTCGAGCATCTCAGTCAGCCAGGTGTGTTCAGGCTCACCGCCTTCAT	-	noncoding	-	-	Transmap	-	-	-	-	-	-	-	0.676	0.005
PIN_11583	chr8:67040084-67041070	-	84675	TRIM55	Q1_P21600	AAAACCACTTCATGTCTACAGGATGGGCAGCGGAATCGGCCCCCTGATGCCATGGTGGTA	-	noncoding	-	-	Transmap	-	-	-	Placental	Primates	Vertebrates	-	0.676	0.005
PIN_04715	chr16:27489753-27489962	+	2975	GTF3C1	Q1_P20614	TTAAGTTCATCCTCTTTCCTGGTTTGATCTTTTTCATCCCCAATTGCCAAAACTCGGTAC	-	noncoding	-	-	Transmap	-	-	-	Placental	Primates	Vertebrates	-	0.679	0.005
PIN_06148	chr19:8601074-8601382	+	4542	MYO1F	Q1_P20799	TGGGTTCTTGACAAAGACCTTGGTGCTCCCCATCTGGTACTGGTCGGGCTCCATGTTGAC	-	noncoding	-	-	Transmap	-	-	-	Placental	Primates	Vertebrates	-	0.679	0.005
PIN_11305	chr7:135386080-135387107	+	26266	SLC13A4	Q1_P21555	GCCCTGGTGTTGGTTTGCAGTTTTGATGGGGTTGGTGATCGAGGGCACACCATTCAGGTT	-	noncoding	-	-	Transmap	-	-	-	Placental	Primates	Vertebrates	-	0.679	0.005
PIN_09324	chr4:47562752-47563207	-	57205	ATP10D	Q1_P21236	GCTGGTTTCAGCTAAAAAATGATTCCTCAGCCACTCTGCATATTCAGTGTCACTCATGAC	-	noncoding	-	-	Transmap	-	-	-	Placental	Primates	Vertebrates	-	0.682	0.005
PIN_09061	chr3:156865341-156866847	+	57018	CCNL1	Q1_P12197	CGGGACCTGCTTCTTGATCTCGAGCTGTATGTTCCAGATCGACTCCGCCTATTATTATAG	-	noncoding	-	-	Transmap	-	-	-	Placental	Primates	Vertebrates	-	0.682	0.005
PIN_04685	chr16:23429672-23430323	+	91949	COG7	Q1_P20606	GTTTGTATGGATCATACACAGCATCCACCAGCTCCGTGACTTTTACCAGATTGTGTTCAT	-	noncoding	-	-	Transmap	-	-	-	Placental	-	Vertebrates	-	0.682	0.005
PIN_11840	chr9:13195968-13196347	+	8777	MPDZ	Q1_P21635	CAGCTTCTTGTTTTTGTGCATCTTCTATTTCTTCTATCTCAGCTGACAGTAATGGATACC	-	noncoding	-	-	Transmap	-	-	-	Placental	Primates	Vertebrates	-	0.682	0.005
PIN_05310	chr17:29575664-29576416	-	4763	NF1	Q1_P20684	TTTTCAGTCATCTGAAGGAGGTTCCGCTGGTTTTCCTCAAGGCTCTCTGATGGTTCTAAC	-	noncoding	-	-	Transmap	-	-	-	Placental	Primates	Vertebrates	-	0.682	0.005
TIN_52100	chr9:32980154-32981163	+	54840	APTX	Q1_P31964	AAGAAACAAGCCTCAGTGGTCCTGACAGGCTGAGCCAGGCTCTTCCTCACAAACCAAGCC	-	noncoding	-	-	-	-	-	-	-	Primates	Vertebrates	-	-0.671	0.006
PIN_10445	chr6:36651592-36652469	-	1026	CDKN1A	Q1_P12636	ACAAGGGTACAAGACAGTGACAGGTCCACATGGTCTTCCTCTGCTGTCCCCTGCAGCAGA	-	noncoding	-	-	Transmap	-	-	-	Placental	Primates	Vertebrates	-	-0.671	0.006
TIN_32377	chr22:19953362-19954288	-	1312	COMT	Q1_P29901	ATCAATACCCAATTGCCAGCATCATGCTCCTTTGTCAGGGGTGAGCCCCCCTCCAGCTAC	-	noncoding	-	-	-	-	-	-	Placental	-	Vertebrates	-	-0.671	0.006
TIN_38338	chr4:74106843-74107523	+	26057	ANKRD17	Q1_P30512	GTCAACTGATTAACTATTTGGAAATACAAGATTAAGTTCCTATTCCCCTCAATGAACCCA	-	noncoding	-	-	-	-	-	-	Placental	-	Vertebrates	-	-0.668	0.006
PIN_03415	chr13:51994986-51995710	+	26512	INTS6	Q1_P10696	CAGTGCACTTTAGCACTTCTTGAAAACCACTGGGCTGCTCCTTTAGCTGAAAGGAAAAAA	-	noncoding	-	-	Transmap	-	-	-	Placental	Primates	Vertebrates	-	-0.668	0.006
PIN_11355	chr7:150495819-150498056	+	28959	TMEM176B	Q1_P12896	ACAATTCCGCACACGTACAAAGGAGCTTCAGACTGCTTCCAGCCCAGCCCCAGATTCCAG	-	noncoding	-	-	Transmap	-	-	-	Placental	-	Vertebrates	-	-0.668	0.006
TIN_15610	chr14:59013414-59014175	-	9786	KIAA0586	Q1_P28209	GGTGGCAGAGGGCAGGCAGTTTGGGATAAATAATTCATTAATATGTAAAAAATTCAAAGT	-	noncoding	-	-	-	-	-	-	-	-	Vertebrates	-	-0.665	0.006
PIN_08774	chr3:52513700-52514197	-	11188	NISCH	Q1_P21141	TTTCAGCACTTCCACAGTGTCCAGCTCCTTCTCTGTGGTCACTGTGTCATCCAGACAGAC	-	noncoding	-	-	Transmap	-	-	-	Placental	Primates	Vertebrates	-	-0.665	0.006
TIN_10483	chr11:117976287-117976981	-	56649	TMPRSS4	Q1_P27639	TAGCCCCTTCCCTTAGAGATGATGTCCTACATGAGAATAAAGAATTACTCAGTCTAGAAA	-	noncoding	-	-	Transmap	-	-	-	Placental	-	Vertebrates	-	-0.665	0.006
TIN_38616	chr4:87911000-87911931	-	4299	AFF1	Q1_P30536	GCCAGAGATTCCTCCTGAAGGCATCTTGCTCTGTCTCCCACAAGTTAGGCAGTCTTTTTT	-	noncoding	-	-	-	-	-	-	-	-	-	-	0.665	0.006
TIN_53245	chr9:116990204-116990745	-	85301	COL27A1	Q1_P32084	TCGCATAGGACAGGTCCCCCTGTGTTGGTGGGACCCCCACATTGGGCTACAAAAGCATTT	-	noncoding	-	-	-	-	-	-	-	-	-	-	0.665	0.006
PIN_11525	chr8:38277253-38279562	+	2260	FGFR1	Q1_P12946	AGACATTTCTTAAGTGAAGCACCTCCATCTCTTTGTCGGTGGTATTAACTCCAGCAGTCT	-	noncoding	-	-	Transmap	-	-	-	Placental	Primates	Vertebrates	-	0.665	0.006
PIN_02655	chr12:15656247-15657037	-	5800	PTPRO	Q1_P20277	TCAGTTCTGCAACAAATTCATGTGCTTCTTCATCCACCATCAAATATTCAGTAAAGTTCT	-	noncoding	-	-	Transmap	-	-	-	Placental	Primates	Vertebrates	-	0.665	0.006
PIN_09424	chr4:77251521-77252602	+	339965	FLJ25770	Q1_P21251	CTACTAAGAGTTTCACTTGATTTGCTTCCTTCAGTGGAGTCCCTCAACGAGTTGTTGCTT	-	noncoding	-	-	-	-	-	-	Placental	-	Vertebrates	-	0.668	0.006
TIN_38215	chr4:57952725-57953698	+	3490	IGFBP7	Q1_P30495	TTCCTTACTAACTGTTTGGTTCTGGCTAATGTTATAACACAGGAGTCCCTGGGCACTACT	AW835362	noncoding	-	-	-	-	-	-	Placental	-	Vertebrates	-	0.668	0.006
PIN_00409	chr1:46475529-46476781	-	23139	MAST2	Q1_P19963	GCTGTCTGGAGTGTTGGAGGAAATAAACTCTGCTAGTCGCTCTTCCATTTGTGCGGTGGC	-	noncoding	-	-	Transmap	-	-	-	Placental	Primates	Vertebrates	-	0.668	0.006
TIN_20920	chr17:9247923-9248538	+	9482	STX8	Q1_P28729	CAACACACCCAGCCTTTGCATCTGGTTTAGTGACTTGTTAGCTTACATCCTTGGTCATAA	-	noncoding	-	-	-	-	-	-	-	-	-	-	0.668	0.006
PIN_04675	chr16:21987247-21990292	-	7385	UQCRC2	Q1_P11035	TGTGTTGGAAAGGTTTCCTTGAGCTATTGTTTTTACTTGATTATAGGCAGCCTTGATAAC	-	noncoding	-	-	Transmap	-	-	-	Placental	Primates	Vertebrates	-	0.668	0.006
TIN_25305	chr19:42403382-42403625	-	9138	ARHGEF1	Q1_P38971	AAGCAATTAAGATCAAACTAGTAACAACAATCTCATTAAAATGCTCTTCCTTGACTGGGC	-	noncoding	-	-	Transmap	-	-	-	-	-	-	-	0.671	0.006
PIN_09250	chr4:3126046-3127408	-	3064	HD	Q1_P21222	CATCCGATCTCGATTCAGAGTCATCCTCCAAGGCTTCTTCTTCTCCTAAGAGCACTTTGC	-	noncoding	-	-	Transmap	-	-	-	Placental	-	Vertebrates	-	0.671	0.006
TIN_10513	chr11:118524704-118525259	-	23187	MLL	Q1_P27644	AGGCAACTTACGGACTGCTGCCAACATGTCCCTCCAGCCTTGTATCATAACCTTCCCCTG	-	noncoding	-	-	-	-	-	-	-	-	-	-	0.671	0.006
PIN_00787	chr1:153362719-153363516	+	6279	S100A8	Q1_P09992	ATGATAGAGTTCAAGGCTTTCTCCAGCTCGGTCAACATGATGCCCACGGACTTGCCCCAC	-	noncoding	-	-	Transmap	-	-	-	Placental	Primates	Vertebrates	-	0.671	0.006
TIN_46812	chr7:55147477-55148063	-	1956	EGFR	Q1_P31403	ATACAAATGCCCCTCCTGGCAAGAGCCTACGTGTGTTCAGCTCTGCTGCAGACACCTGGA	-	noncoding	-	-	-	-	-	-	-	-	-	-	-0.662	0.007
TIN_54602	chrX:71763338-71764043	+	55869	HDAC8	Q1_P32239	CACAAGCTGCCTGTCTCTCTGAAAGGAAGTATGTCCTGTCTTAAAAGTGGCCTTGATCGC	-	noncoding	-	-	-	-	-	-	-	-	-	-	-0.662	0.007
PIN_10781	chr6:153294047-153294379	+	26271	FBXO5	Q1_P12731	TGGAATGCCCCCTTATCATCTTCTAGGATCTTCTTCCAAGTTGTGCTCACTTTAGACACA	-	noncoding	-	-	Transmap	-	-	-	Placental	Primates	Vertebrates	-	-0.659	0.007
PIN_10660	chr6:111628003-111629024	+	5980	REV3L	Q1_P12684	TGAAATAGTGCCTTTCCGCCCTTCAGGTTCACTTCGCGAGGAGCTGGTAGCTTTATGGAT	-	noncoding	-	-	Transmap	-	-	-	Placental	Primates	Vertebrates	-	-0.659	0.007
TIN_51713	chr9:4698239-4698614	-	55664	CDC37L1	Q1_P39900	TTTTCTTCAACATAGCCAACATCATCTAGTATGTACTGCTTCCTGTGAATTCATAGCGTA	-	noncoding	-	-	Transmap	-	-	-	-	-	Vertebrates	-	-0.656	0.007
PIN_05597	chr17:56570093-56570777	+	9110	MTMR4	Q1_P20725	TTCACTGTGATCAGAGCCAAAATCCTCAGTATCACTGCCATCTGACTCCTTCAAACATGT	-	noncoding	-	-	Transmap	-	-	-	Placental	Primates	Vertebrates	-	-0.656	0.007
PIN_07760	chr20:4893095-4893765	+	9962	SLC23A2	Q1_P11833	TTCCGTAGTGTAGATCGCCATGAGCTCAGTGTCCTCATTGTCCTGCTCACCGCTGGAGGT	-	noncoding	-	-	Transmap	-	-	-	Placental	Primates	Vertebrates	-	-0.656	0.007
TIN_17351	chr15:52137435-52137707	-	29766	TMOD3	Q1_P28385	TCCTGGGCTAGATGAAGAATAGCTAAAATATAGTCCTGGTTCTGACAGGTGGCTCTTCCA	-	noncoding	-	-	-	-	-	-	-	-	-	-	-0.656	0.007
PIN_06908	chr2:42487357-42488875	-	27436	EML4	Q1_P11611	GCTGGGGAGAAGGTGATGCTCGAATTTGTGGACTTTGATCATTAGAATGAGATTCCTCTT	-	noncoding	-	-	Transmap	-	-	-	Placental	Primates	Vertebrates	-	0.656	0.007
TIN_48978	chr7:152004510-152005659	+	58508	MLL3	Q1_P31634	CATTGGAAGGGCTGTCTCACTTCTCCCAAATATACTTGTTAAAAACCAAAGGGGCCAGGC	-	noncoding	-	-	-	-	-	-	-	-	-	-	0.656	0.007
PIN_09493	chr4:100527761-100528151	-	4547	MTTP	Q1_P21264	CTCTTTTTTCTCTGCTTTTTCAAGTCCTCCCAGGATTAACTTCTTAGCTTCCACTACTGC	-	noncoding	-	-	Transmap	-	-	-	Placental	Primates	Vertebrates	-	0.656	0.007
TIN_05521	chr10:20360472-20360987	-	84898	PLXDC2	Q1_P38206	GCTCTTTCAGCACCTGCAGTCAGCCTTCTCTATTGCTTATTCGCAGCATGCCTGTATTAG	-	noncoding	-	-	-	-	-	-	-	-	-	-	0.656	0.007
PIN_09391	chr4:72617919-72618751	+	2638	GC	Q1_P12309	AGCTTTGCCAGTTCCGTGGGTGTGGCATCAGGCAATTTTGCTTTTAGTCGCTCTGCCAGT	-	noncoding	-	-	Transmap	-	-	-	Placental	-	Vertebrates	-	0.659	0.007
PIN_00472	chr1:62582438-62583352	-	10207	INADL	Q1_P09912	ATGTCGTCCTTGCGGAGGTCCAGGAACCAGCTCGGAGTCTTCCAATCTCTAGCTGCACAA	-	noncoding	-	-	Transmap	-	-	-	Placental	Primates	Vertebrates	-	0.659	0.007
TIN_03309	chr1:165603284-165603977	-	4259	MGST3	Q1_P26910	AGAGCAAACAATTAACTTCAATTTTGCCACTGACTAAAGCCTGAGATGTTTCAAATTGGA	-	noncoding	-	-	Transmap	-	-	-	Placental	-	Vertebrates	-	0.659	0.007
PIN_11846	chr9:15459654-15462828	-	6619	SNAPC3	Q1_P13031	CAAACATCACAAAAGAAGCATGGGTCCTCTGGTGCAAAACTGTCATTGTTCGTCACCCAT	-	noncoding	-	-	Transmap	-	-	-	Placental	Primates	Vertebrates	-	0.659	0.007
PIN_00091	chr1:12404921-12405666	-	55187	VPS13D	Q1_P19910	ACTTGCTCCCAGCCATTTACTCTCACTTGCAGTTGATGAATCCGGAGGTCATGGGTGTGT	-	noncoding	-	-	Transmap	-	-	-	Placental	Primates	Vertebrates	-	0.659	0.007
PIN_01803	chr11:2417285-2418033	-	975	CD81	Q1_P10269	AATGCCGATGAGGTACAGCTTCCCGGAGAAGAGGTCATCGATCTTCTGGTGGCAGTCCTC	-	noncoding	-	-	Transmap	-	-	-	Placental	Primates	Vertebrates	-	0.662	0.007
TIN_54092	chrX:16618252-16618983	+	56474	CTPS2	Q1_P37910	ACTTCTGGCTCCCAATAAATTCCCAACATAAGAAAACAGATATTCCAAGGTGCTAGGGAA	-	noncoding	-	-	-	-	-	-	Placental	Primates	Vertebrates	-	0.662	0.007
TIN_25395	chr19:45379130-45380381	-	5819	PVRL2	Q1_P29187	TAGTTTTGCCCCCAGCGTGTCTGTGTGACGTCTTCCTCCGGGGACTTATGTGCATCCTCA	-	noncoding	-	-	-	-	-	-	Placental	-	Vertebrates	-	0.662	0.007
PIN_11813	chr9:2649950-2650688	-	7436	VLDLR	Q1_P21627	CTGGCAGGCATAGGTATTCACATCCTCCATTCTCCATGTCTTCTTCACACCAATTTTTAC	-	noncoding	-	-	Transmap	-	-	-	Placental	Primates	Vertebrates	-	0.662	0.007
TIN_23382	chr18:19278908-19279529	+	171586	ABHD3	Q1_P29016	GATCTATTTTTATTCTTAGTGGTCTTTAAAACTACCTGGCTTTCTGTGGTAGGTTGCAAA	-	noncoding	-	-	-	-	-	-	-	-	-	-	-0.653	0.008
TIN_35334	chr3:107312773-107313641	-	56987	BBX	Q1_P39313	ATATCAGAGCCCAGCAAAACCTCCCTCTCAACTACTGAACTGCAATTCTATTTCTTTGGC	-	noncoding	-	-	-	-	-	-	Placental	-	Vertebrates	-	-0.653	0.008
PIN_02593	chr12:7252223-7252800	+	51279	C1RL	Q1_P10478	ATAATAGGGCTCCTGGCAGTGGTTCTGGACCTTGGCAGGGTTGTCTCCAGGTGCGTTGAT	-	noncoding	-	-	Transmap	-	-	-	Placental	-	Vertebrates	-	-0.653	0.008
TIN_05152	chr10:5953740-5954324	-	84893	FBXO18	Q1_P27100	TCGGGGCCTGTAAGATCCCTCAACTGTCCCTGTCCATCCTTCACAATCTTGTGTTCCCTC	-	noncoding	-	-	-	-	-	-	-	-	-	-	-0.653	0.008
TIN_26352	chr2:30457988-30458750	-	81606	LBH	Q1_P29285	AGAGAGGGCTGGGGTAAGAGTCCAGAGGGCTCACTCTGGTCCCTTTTTGTGATCCTTGTG	-	noncoding	-	-	Transmap	-	-	-	-	-	-	-	-0.653	0.008
PIN_06228	chr19:12975992-12976793	-	22983	MAST1	Q1_P20811	AAATAGCTCCTCTGGTGTGTCTCCGAAGAAGGGCACACAGCCCACCAGGAACTCGTAGAG	-	noncoding	-	-	Transmap	-	-	-	Placental	Primates	Vertebrates	-	-0.653	0.008
TIN_32901	chr22:40848697-40849851	+	57591	MKL1	Q1_P39230	CAGACCCTCATCTGCCCTGGAATCACTACTGCATTCCCACTGGTAAACATTTCTGTCTCT	-	noncoding	-	-	-	-	-	-	-	-	-	-	-0.653	0.008
TIN_29113	chr2:183838057-183838518	+	10787	NCKAP1	Q1_P29546	GATCAAAGGCAGATCATTCATAGTTCTTGTGAATATTTTCCCCTTCTTACAGTAATCCTT	-	noncoding	-	-	-	-	-	-	-	-	-	-	-0.653	0.008
TIN_22083	chr17:49188206-49189254	+	9043	SPAG9	Q1_P28836	TCTACCCTCTGAACCAGTTTGGTACTATACCCAGTTTGGTGTCCTCTTTTGTGATTTTTT	-	noncoding	-	-	-	-	-	-	-	Primates	-	-	-0.653	0.008
PIN_01463	chr10:72645411-72646484	+	5092	PCBD1	Q1_P10185	AACTGCTTGAAGATGGCATCACGGCCTTCCAGCTCATTCCACCCCACAGCCCTCAGGTTT	-	noncoding	-	-	Transmap	-	-	-	Placental	Primates	Vertebrates	-	-0.65	0.008
PIN_04351	chr15:78836689-78837632	-	5685	PSMA4	Q1_P10941	TCACACAGCGCTGTAACCAACTGCTCACAAGGTATTGGCTCCTGATACTGTAATAAATAC	-	noncoding	-	-	Transmap	-	-	-	Placental	Primates	Vertebrates	-	-0.65	0.008
TIN_17886	chr15:67018883-67019246	-	4091	SMAD6	Q1_P28439	AGAGGAAACCTCTGAGCTCTCTCTGGCCTTCGCCCTGTGAGGGAGAATGCAGCTAAGACA	-	noncoding	-	-	-	-	-	-	-	-	-	-	-0.65	0.008
PIN_07189	chr2:112854140-112854809	-	84910	TMEM87B	Q1_P20914	GAAAATTTCACAGTGTTCTTTCTTAGCCTTAGGGTCTTCATAGTTTGTGCCAAACTAATA	-	noncoding	-	-	Transmap	-	-	-	Placental	Primates	Vertebrates	-	-0.65	0.008
TIN_03323	chr1:165859674-165860212	-	7371	UCK2	Q1_P26915	TGGCCCATCTTGAGTCCCAGGCTCATACAAAATCACCTTTGTTCAGATACAGATTCAATC	-	noncoding	-	-	Transmap	-	-	-	-	-	-	-	-0.65	0.008
PIN_07985	chr20:50776548-50776994	+	55734	ZFP64	Q1_P11900	TCAGCTTGTCTTTCCGGCTAAAGCACTTGCCACAGACTTCACACTTATGGGGTTTGTCTC	-	noncoding	-	-	Transmap	-	-	-	Placental	Primates	Vertebrates	-	-0.65	0.008
PIN_10481	chr6:42980607-42980840	+	4201	MEA1	Q1_P12646	TCCCTCCTCATCTTCATCTTCACTCTCTAATGGTGGGTCTGGCAAATGAAGCCCCAGGGC	-	noncoding	-	-	Transmap	-	-	-	Placental	Primates	Vertebrates	-	-0.647	0.008
TIN_10944	chr12:3332543-3333245	-	10867	TSPAN9	Q1_P27674	AACAGGCTCTGGAACAAACGAGGTCCCTGTCCCACATCTCCACCGGGCTTCAACATGACA	-	noncoding	-	-	Transmap	-	-	-	Placental	-	Vertebrates	-	-0.647	0.008
PIN_05087	chr17:4619486-4620496	-	409	ARRB2	Q1_P11134	TGGTAGGTGGCGATGAACAGGTCTTTGCGGAAGGACAAGCCCAGCACATCCAGGTCTTCA	-	noncoding	-	-	Transmap	-	-	-	Placental	Primates	Vertebrates	-	0.647	0.008
PIN_02579	chr12:7044480-7047007	-	1822	ATN1	Q1_P10474	TATCCCTAGGGTCGCTGCTGCCATCATCATTAAGGCTCCGCCCGTCCAAGCTATCCAGAT	-	noncoding	-	-	Transmap	-	-	-	Placental	Primates	Vertebrates	-	0.647	0.008
PIN_04269	chr15:68613523-68614258	+	22801	ITGA11	Q1_P20532	ATCCAACACAAGGTCAGGGACACAGTGCTCATCCTCATTGCAGCCGTTCCAGAAGGGCAC	-	noncoding	-	-	Transmap	-	-	-	Placental	Primates	Vertebrates	-	0.647	0.008
PIN_09765	chr5:50111190-50111873	-	79668	PARP8	Q1_P21331	ATTCATTACTCCCAGGGTTTGAAAAGCAAACACACACAGCTCCCGTTCACATACGGTAGG	-	noncoding	-	-	Transmap	-	-	-	Placental	Primates	Vertebrates	-	0.647	0.008
TIN_47219	chr7:76822614-76825062	-	57639	KIAA1505	Q1_P31431	ACTTGTGTCTGAAAAGTTGTAAAATGCTTACCTCAGCTATACAATATCTGTGACTCTGAA	-	noncoding	-	-	Transmap	-	-	-	Placental	Primates	Vertebrates	-	0.65	0.008
PIN_05125	chr17:5327810-5329290	-	84268	RPAIN	Q1_P11149	GACCCTGCTGATTCCACATACTTGGAATCTGTGTTGTTCAGAATCTGTGTGCTCATTCAT	-	noncoding	-	-	Transmap	-	-	-	Placental	Primates	Vertebrates	-	0.65	0.008
PIN_03309	chr13:20655921-20656851	-	7750	ZMYM2	Q1_P20389	GCTCAAATGTTTGGTATCCAGGATCAATAAATATGTTGTCTTTTCGATTACTTCCACACA	-	noncoding	-	-	Transmap	-	-	-	Placental	Primates	Vertebrates	-	0.65	0.008
PIN_07333	chr2:170803910-170804310	-	130507	ZNF650	Q1_P20943	CACTAAGTTACTGCCAGGAAACCAACTGTCATGACAACGTTCTGGTCCACCCACTGATGC	-	noncoding	-	-	Transmap	-	-	-	Placental	Primates	Vertebrates	-	0.65	0.008
TIN_07940	chr10:128036924-128038122	+	8038	ADAM12	Q1_P38318	TTGCTTTTAAAACATGTTAAAGAAAGCTAAGTTTATGAGGGGGCTGGTGCCAGAGGTGCC	-	noncoding	-	-	-	-	-	-	Placental	Primates	Vertebrates	-	0.653	0.008
PIN_00265	chr1:33562098-33562558	-	113451	ADC	Q1_P09853	AAGATGTCCACGCCACAGCCCTCTGGGAAGTACAGGTCCAAGGCTGAGTTGATCACGGAA	-	noncoding	-	-	Transmap	-	-	-	Placental	Primates	Vertebrates	-	0.653	0.008
TIN_38557	chr4:86657525-86658323	-	83478	ARHGAP24	Q1_P39433	TGATTAGTAACCCCAGAAGCTACCCATTTCTACATTACACTACCTTCCTGTGCCTTCCTT	-	noncoding	-	-	-	-	-	-	-	-	-	-	0.653	0.008
PIN_09925	chr5:111519195-111519985	+	64097	EPB41L4A	Q1_P12463	CTCCTTAATACAGCTTCCCACTGAGGCGCTGAATCAACCATATCATTCTCCTGCCGTATT	-	noncoding	-	-	Transmap	-	-	-	Placental	Primates	Vertebrates	-	0.653	0.008
TIN_43269	chr6:17850856-17851597	+	63971	KIF13A	Q1_P31041	TGATAATGGGCCAGCCACATCCCACAAACAGCACAAAGTAAGTGCAGGGATTTGCTTGTT	-	noncoding	-	-	Transmap	-	-	-	-	-	-	-	0.653	0.008
PIN_04031	chr15:39882406-39883689	-	7057	THBS1	Q1_P10867	ACCAATTCCATCCTTGTCATAGTCTTCCTGCCCTGAGTTGGGAAGGTTGGGGCAATTATC	-	noncoding	-	-	Transmap	chr15:39883552-39883705	chr2:117946732-117946852	137	Placental	Primates	Vertebrates	-	0.653	0.008
TIN_18758	chr16:351597-352063	+	8312	AXIN1	Q1_P28528	TTCCCAATGTTTGGTTTTCAGACAACAGCCCAGTAAGGCTCCCAGGCAGGCCCCAATGCC	-	noncoding	-	-	-	-	-	-	-	-	-	-	-0.644	0.009
PIN_07180	chr2:109204611-109205253	-	3987	LIMS1	Q1_P20910	CTATTTCCTAAACTGTACAGAACTTCCTCATCTTAGCTTTGTCTCTGTTGTCTTGAACTA	-	noncoding	-	-	Transmap	-	-	-	Placental	-	Vertebrates	-	-0.644	0.009
PIN_11636	chr8:90955282-90955941	+	4683	NBN	Q1_P12979	AGCTATTAGATCTGATCCTCCAATGATGTGTGGAAGTTTTCCTGCTCCAGGATATGTGAC	-	noncoding	-	-	Transmap	-	-	-	Placental	Primates	Vertebrates	-	-0.644	0.009
TIN_49725	chr8:30410800-30411283	-	11030	RBPMS	Q1_P31724	TTTAAACAGCAACCCTCACCTCCATTTCTAAAAAAGCACTCACCAAAACTGGAAGAACAC	-	noncoding	-	-	-	-	-	-	-	-	-	-	-0.644	0.009
TIN_13204	chr12:119510125-119510598	-	84530	KIAA1853	Q1_P27936	TGGGGAGAAGGTAGGGAAGGAAGGAGAGAGGAAGGGGCTATTTTTAGGTCAGCTACCTCC	-	noncoding	-	-	-	-	-	-	Placental	Primates	Vertebrates	-	-0.641	0.009
TIN_16333	chr14:89858292-89859090	+	1112	CHES1	Q1_P28277	CTCAGTGTAGGCAGAAACTCATAACTCACTGCTACTTCTTTCTGTTGCTCTGTTCCCAGG	-	noncoding	-	-	-	-	-	-	-	-	-	-	-0.638	0.009
TIN_11931	chr12:51779567-51780069	+	11226	TFCP2	Q1_P27787	GATATTCTGCCATTACACATTAGCTTGCTGTTTTGACTAGGTCTGTCTGTGGGTCTAACA	-	noncoding	-	-	-	-	-	-	-	-	-	-	-0.638	0.009
TIN_42519	chr5:167861077-167861920	-	23286	WWC1	Q1_P30959	ATAGGATTGAGCCTCTTCTCGCTTAGGAATGCCCAGGGCCAAGGGAATGCTTCGCTGGAG	-	noncoding	-	-	-	-	-	-	Placental	Primates	Vertebrates	-	-0.638	0.009
PIN_08532	chr3:14952060-14952472	-	152273	FGD5	Q1_P21107	GTGCCGGGGCCGTCTGTTTTTCCCTGTTACTTTCATCAGCGTCCCTTCCTTCAGAAACTC	-	noncoding	-	-	Transmap	-	-	-	Placental	Primates	Vertebrates	-	0.638	0.009
PIN_04413	chr15:91034297-91034903	-	8826	IQGAP1	Q1_P10965	GTCAGGTGTTTTGGCATCACGGATAGCACGTCTCTGCATGGCTCTCTGATGTTCTGCTTC	-	noncoding	-	-	Transmap	-	-	-	Placental	Primates	Vertebrates	-	0.638	0.009
TIN_49267	chr8:10160604-10161317	-	4482	MSRA	Q1_P31665	CCTTGCCTGGGCCTCTGATACATGTCTTCACTGATAATTTTGGAGCTCTTATCATCTTCC	-	noncoding	-	-	-	-	-	-	-	-	-	-	0.638	0.009
PIN_00782	chr1:151742588-151743552	-	51686	OAZ3	Q1_P20014	TTCACAAACACAGAGTCCACATTTGTCTTCTCTTCCACGTACTCCAGGGTTGCAGTCAAA	-	noncoding	-	-	Transmap	-	-	-	Placental	Primates	Vertebrates	-	0.638	0.009
TIN_49009	chr7:154742183-154744417	+	22976	PAXIP1	Q1_P31636	CCCACAGCAGAAGCTAAAAAAGTACACTTACTATTTCTATTAACGAATAGACTATCTCCT	-	noncoding	-	-	-	-	-	-	-	-	-	-	0.638	0.009
PIN_08742	chr3:50105033-50106451	-	10180	RBM6	Q1_P12088	TTCCAGATAGGCTAGCTCCTGCTCAGACTGTTTTATCTTCCGGTGGATTTCCAGGTTTTG	-	noncoding	-	-	Transmap	-	-	-	Placental	Primates	Vertebrates	-	0.638	0.009
PIN_06468	chr19:41077126-41078538	-	57731	SPTBN4	Q1_P20827	CAAAGCAAAACATACTAGGTGCCCTTGTTTATTCCTACCTTGGCATTAGGTACGAGGAAG	-	noncoding	-	-	Transmap	-	-	-	Placental	Primates	Vertebrates	-	0.638	0.009
PIN_02299	chr11:72469987-72471099	+	10809	STARD10	Q1_P10393	ACTCAATGTCGTGTAGGACGTCGTAGAGTGTCTCGGCTGGCACATCACAGCACTCCATCC	-	noncoding	-	-	Transmap	-	-	-	Placental	Primates	Vertebrates	-	0.638	0.009
PIN_03193	chr12:116419686-116420669	+	23389	THRAP2	Q1_P20368	GCATGGCTGTCTGCAGAGTCAGGCTCCGTGGGAATTCCTATTCTCTCCCTTTCTGTAACA	-	noncoding	-	-	Transmap	-	-	-	Placental	Primates	Vertebrates	-	0.638	0.009
PIN_05263	chr17:26696449-26697160	+	7448	VTN	Q1_P11179	AGTAAGAGCAGAGCTCGTCACACTGGCACTTCTTGTCCACGTTGAAGCCCTCAGTGCAGC	-	noncoding	-	-	Transmap	-	-	-	Placental	Primates	Vertebrates	-	0.638	0.009
PIN_07423	chr2:190339249-190339938	-	84128	WDR75	Q1_P11739	TACAAACATGGAGCACAGGAAAGCAGCAGATGGCAGGACATGGGCTGGAGTGTGAAGAAG	-	noncoding	-	-	Transmap	-	-	-	Placental	Primates	Vertebrates	-	0.638	0.009
TIN_11946	chr12:52359162-52359905	-	91	ACVR1B	Q1_P38509	CTTGCTACTAAGCATTTCAATTCTAATATTTCATTTTGAGGAATTCTACTTGGTGGGGGG	-	noncoding	-	-	-	-	-	-	-	-	-	-	0.641	0.009
PIN_10218	chr5:179991103-179991674	-	57472	CNOT6	Q1_P12556	GCCGTCTTGTTCCATCTGGTTCCTGATAAAGGTTCAATATATCCTGGGTAAGGGGATTTC	-	noncoding	-	-	Transmap	-	-	-	Placental	Primates	Vertebrates	-	0.641	0.009
PIN_00355	chr1:43630164-43630651	+	10969	EBNA1BP2	Q1_P09875	CCTTTCTTCTTTCCACCAAAACCAAACTTCTGGTTTTTATACCGTCGTTTAGCACTGGGC	-	noncoding	-	-	Transmap	-	-	-	Placental	Primates	Vertebrates	-	0.641	0.009
TIN_31198	chr20:45646381-45646962	-	2139	EYA2	Q1_P29766	CAGTCCCTTTGCCATTATGCTTACAATAAAATCTAAAATCCTTGCCCTGGTGTTGGACAA	-	noncoding	-	-	-	-	-	-	Placental	-	Vertebrates	-	0.641	0.009
PIN_07336	chr2:171685477-171686382	-	2571	GAD1	Q1_P11723	CCTTGAAGGCACTCACAAGGCGACTCTTCTCTTCCAGGCTGTTGGTCCTTTGCAAGAAGC	-	noncoding	-	-	Transmap	-	-	-	Placental	Primates	Vertebrates	-	0.641	0.009
TIN_31505	chr20:57464806-57465327	-	2778	GNAS	Q1_P29803	AGCTTCTTCTCGAGCTTCTTGCGCTCCTTGTCTGTTAGGAACTTTTCGGGGAGCGCCTCC	-	noncoding	-	-	Transmap	-	-	-	Placental	Primates	Vertebrates	-	0.641	0.009
PIN_06618	chr19:50062235-50063996	+	51070	NOSIP	Q1_P11522	ACAACAGCAGTCGAAGTCCTTCACGGCATCCCGGCTCAGTCGAATGTTCTGGGTCCCATA	-	noncoding	-	-	Transmap	-	-	-	Placental	Primates	Vertebrates	-	0.641	0.009
TIN_26307	chr2:28533492-28534135	-	9577	BRE	Q1_P29276	GGGCACACCTGAGTTAATTTTCCTGACAAAGATGTGCTGACCTTCCAGTTACTCTTTTTT	-	noncoding	-	-	-	-	-	-	-	-	-	-	0.644	0.009
PIN_01547	chr10:93713331-93714041	-	9044	BTAF1	Q1_P20131	TTGTCTATTGCTCATTCCTGCTCGAAACTCTGAGTCAATCAATTCAGCTGCCTGAAGAGT	-	noncoding	-	-	-	-	-	-	Placental	Primates	Vertebrates	-	0.644	0.009
TIN_02653	chr1:114241627-114242255	+	10745	PHTF1	Q1_P26860	GCCACTGTGGAAGAGTCCACTTCCAGGACCCCTCCCAACCCAAGGTATCATCTGCCATTT	-	noncoding	-	-	Transmap	-	-	-	-	-	Vertebrates	-	0.644	0.009
PIN_01700	chr10:121337981-121338528	+	7073	TIAL1	Q1_P10256	TCGGATTTGACGACCACCCAACCACTGACCGCCCATATGCACAATCGCATTTTCTGCATC	-	noncoding	-	-	Transmap	-	-	-	Placental	Primates	Vertebrates	-	0.644	0.009
PIN_02376	chr11:108055753-108056363	+	4863	NPAT	Q1_P20231	GTCTCTGGCTCCGTAGGGTTGTTATCTGTTTGCTTAGGTACTTGGGCAATATTGTTATCA	-	noncoding	-	-	Transmap	-	-	-	Placental	Primates	Vertebrates	-	-0.632	0.01
PIN_04526	chr16:2349831-2350315	+	21	ABCA3	Q1_P20577	TCGTTTCTGAGTGCTTTCTCGGGGTCACTGTCTTCTTCCTCCTTCCCTGCAACCGCCCTT	-	noncoding	-	-	Transmap	-	-	-	Placental	-	Vertebrates	-	0.632	0.01
TIN_14897	chr13:110983969-110984330	-	1284	COL4A2	Q1_P38594	CGGTGTTTGGAATATTGCCTCCATTCCTCCTACTGCCCTTGGTCTTAGAAACTTGGCTTT	-	noncoding	-	-	-	-	-	-	-	-	-	-	0.632	0.01
TIN_29204	chr2:191316814-191317428	-	54842	FLJ20160	Q1_P29556	GGTTGCATAAAGGAACAAAACAGTTGCTAATCTAACCCTGTGCCTATGAAGCTATAAGGT	-	noncoding	-	-	-	-	-	-	-	-	-	-	0.632	0.01
PIN_10137	chr5:162898314-162898866	-	3161	HMMR	Q1_P21384	GAGACTCCTTTGGGTGACCTGCAGCTTCATCTCCATGCCTTCTTGCTTAGCCATCATACC	-	noncoding	-	-	Transmap	-	-	-	Placental	Primates	Vertebrates	-	0.632	0.01
TIN_08227	chr11:6428213-6429343	+	322	APBB1	Q1_P27398	ACTAGGCCTCTATTTGGTCACTGACTCACACCCCCTAGTCTTGCAAACTTCCAACCTACA	-	noncoding	-	-	-	-	-	-	Placental	-	Vertebrates	RNAz	0.635	0.01
TIN_10890	chr12:2270831-2272378	-	775	CACNA1C	Q1_P27666	AGCGCTCTTTGTTTGCCAAACAGCATTCTCGCACATCCTGTTCTACAGCACCGTCAGTTT	-	noncoding	-	-	-	-	-	-	-	Primates	Vertebrates	-	0.635	0.01
PIN_04352	chr15:78881926-78883879	-	1138	CHRNA5	Q1_P10942	ACAGTGCCATTGTACCTGATGACTGTTTTCGTACTGGTCCCTTCAAAACGTCCATCTGCA	-	noncoding	-	-	Transmap	-	-	-	Placental	Primates	Vertebrates	-	0.635	0.01
PIN_01606	chr10:101477948-101479698	+	1355	COX15	Q1_P10227	CTCCCATTTTGGGAAAGGAGTTATAAACAAGCCCAGCATCTAGCCCTGCCACAAAAGCCC	-	noncoding	-	-	Transmap	-	-	-	Placental	Primates	Vertebrates	-	0.635	0.01
PIN_00407	chr1:46098882-46099503	+	60313	GPBP1L1	Q1_P09894	TTCCTGTCGGTGGTTCGGCGGGTCAACTTGGTCAGACGAGAGGAGCTGATCTCAATTGGA	-	noncoding	-	-	Transmap	-	-	-	Placental	Primates	Vertebrates	-	0.635	0.01
PIN_10913	chr7:27688941-27689422	+	11112	HIBADH	Q1_P21509	CCATGTTGCCCAGTCCAATGAATCCAACTGGAGTCTTTGAAGCCACTGACCTAGAACACA	-	noncoding	-	-	Transmap	-	-	-	Placental	Primates	Vertebrates	-	0.635	0.01
PIN_08331	chr22:35681734-35682227	-	10042	HMG2L1	Q1_P21086	TGTCTTTTTCTGGTAATTGCTTCCACACCTCAGCCAGTTTTTTACTAAGTTCCCCAAAAT	-	noncoding	-	-	Transmap	-	-	-	Placental	Primates	Vertebrates	-	0.635	0.01
TIN_47420	chr7:90722200-90722997	-	5218	PFTK1	Q1_P31450	GTCATTTTTGTTCTGCAGTTCAAGTCCTGGCAAATAATTTATTTACTCTGTGATGTATGC	-	noncoding	-	-	-	-	-	-	-	-	-	-	0.635	0.01
PIN_03375	chr13:42185510-42186012	+	23078	RP11-125A7.3	Q1_P20400	ACTGCATCTTTCTCAGCCTGAGAGACCTGGTACACCGTATGGCCTGCATCCAGCCGGTAA	-	noncoding	-	-	Transmap	-	-	-	Placental	Primates	Vertebrates	RNAz	0.635	0.01
TIN_15538	chr14:55232717-55233050	-	23034	SAMD4A	Q1_P38613	AGTACTTTGGTATAGTTAAACATTTCAGAGGATGGCGTGTCTGAGCCCCCAACCTAGGCG	-	noncoding	-	-	-	-	-	-	-	-	-	-	0.635	0.01
TIN_12975	chr12:111946268-111946775	+	6311	ATXN2	Q1_P27918	GGCTGAGGAAAGGCTACCTTTGCCTTTGGTTCACTCATCCTTTAATTCAGCTACTTTTTT	-	noncoding	-	-	-	-	-	-	-	-	-	-	-0.629	0.011
TIN_29873	chr2:229965954-229966585	+	55022	FLJ20701	Q1_P29625	CACCAGCTTCAATTGCCTTCCCTTAGTCTCAAACTCGGGCATTTGCAGAGCCTATGGTGG	-	noncoding	-	-	-	-	-	-	Placental	-	Vertebrates	-	-0.629	0.011
PIN_10015	chr5:137733668-137734196	-	51780	JMJD1B	Q1_P21365	CTTTGCTGGGGGCTTAAAAACCCCTCCACACGGAGTACCCCTTTTCGAGTGAAGATCAAC	-	noncoding	-	-	Transmap	-	-	-	Placental	Primates	Vertebrates	-	-0.629	0.011
TIN_33404	chr3:11536895-11538242	-	10533	ATG7	Q1_P30038	CTGGCATTATCAAGATGTCTGGGGGTCTCTGCCAGCCTGTCTCCTTGTATGAGACCACTT	-	noncoding	-	-	-	-	-	-	Placental	Primates	Vertebrates	-	-0.626	0.011
PIN_09914	chr5:98221054-98221935	+	1105	CHD1	Q1_P12459	CAGCATTAAAATGATCTAGAGCTTGTTTCCTCAGTTCTCCTTTTATTGATCCATCTAATC	-	noncoding	-	-	Transmap	-	-	-	Placental	Primates	Vertebrates	-	-0.626	0.011
TIN_43049	chr6:10706691-10707353	-	55003	PAK1IP1	Q1_P31012	GTAAGGAGAGAAAAGACAACAGAAACGATGAATCCAGGCCTCTCCCACACATCCATTTCC	-	noncoding	-	-	-	-	-	-	-	-	-	-	-0.626	0.011
PIN_03679	chr14:50788823-50789783	-	27109	ATP5S	Q1_P10780	ATTTGTCCAGAGGGCCTGTTGGAAGGTGGTTGTAGTCCTTCTGCCACCTCTCCTGGCCAT	-	noncoding	-	-	Transmap	-	-	-	Placental	Primates	Vertebrates	-	0.626	0.011
PIN_04326	chr15:75498157-75502016	-	56905	C15orf39	Q1_P10935	AGACAAGTTGAGAGCCCATAGCACAGAGGGTTGCGGTAGACAGGTTTGGGTGCTGCCAGT	-	noncoding	-	-	Transmap	-	-	-	Placental	Primates	Vertebrates	-	0.626	0.011
TIN_51246	chr8:131203233-131204119	+	50807	DDEF1	Q1_P31867	CATGCTAAATATGGATAAGATAATGAGGGAGCAGAGAGGGGCGGGGAACAGGTTTTCCCC	-	noncoding	-	-	-	-	-	-	-	-	-	-	0.626	0.011
PIN_05934	chr18:28913450-28913979	-	1828	DSG1	Q1_P20771	TTAATGTTGCACTCACATTCCGCTGACATGCCATCTGCCCCGCCATCTCGGTCAGAGCCT	-	noncoding	-	-	Transmap	-	-	-	Placental	-	Vertebrates	-	0.626	0.011
TIN_06480	chr10:71863466-71864427	-	55506	H2AFY2	Q1_P27231	TTTCCCAGGGTGCTAACACTCACTGGCCCCAGGCCATGGCTTCTTACACCTAACATATTT	-	noncoding	-	-	-	-	-	-	-	-	-	-	0.626	0.011
PIN_00174	chr1:23884906-23885617	+	3399	ID3	Q1_P09828	TCAGTGGCAAAAGCTCCTTTTGTCGTTGGAGATGACAAGTTCCGGAGTGAGCTCGGCTGT	-	noncoding	-	-	Transmap	-	-	-	Placental	Primates	Vertebrates	-	0.626	0.011
PIN_08677	chr3:47917894-47919439	+	4134	MAP4	Q1_P12072	TGGTGATGTCATTTCCTGTCCCACTCACCACAGGCCTTCCTTCTTCTGGCCTGGCTATTC	-	noncoding	-	-	Transmap	-	-	-	Placental	Primates	Vertebrates	-	0.626	0.011
PIN_02256	chr11:68664768-68665791	+	219927	MRPL21	Q1_P10380	GGGTCTGGCAGAACAACTTCTGGCCAAGGTGGTGAACTCAGGGATGTTTTAGGAACATAT	-	noncoding	-	-	Transmap	-	-	-	Placental	-	Vertebrates	-	0.626	0.011
PIN_00298	chr1:36927649-36928108	+	64960	MRPS15	Q1_P09862	CATTCTGGTAGTCTTTGAGCAGCGTAGAGGGAGGTGGGTCATCATCCAGCCTAGACTGGG	-	noncoding	-	-	Transmap	-	-	-	Placental	-	Vertebrates	-	0.626	0.011
TIN_09219	chr11:62749713-62750188	+	9356	SLC22A6	Q1_P27500	CCTCTAGTCCAGAGAATCCCAAATCCCTGGATTCCCTTCTGTGGTTGAGGAATGCCCTTG	-	noncoding	-	-	Transmap	-	-	-	-	-	-	-	0.626	0.011
PIN_03610	chr14:24787774-24788762	+	196883	ADCY4	Q1_P10748	TGTTGATGACGTCCAGCTTAGACCCCAGGGCCACGGCAAATTCCACCATAGTGCCAAGGT	-	noncoding	-	-	Transmap	-	-	-	Placental	Primates	Vertebrates	-	0.629	0.011
TIN_23303	chr18:13478053-13479224	-	753	C18orf1	Q1_P38896	GTGAGGAGGGGAGGATGGACTATGTTCCAGAGAAAATACACTGTCTTGCCACTCTTGTCT	-	noncoding	-	-	-	-	-	-	-	-	-	-	0.629	0.011
PIN_07722	chr20:257786-258080	+	140680	C20orf96	Q1_P20987	TCACTTCCTCCTGGGTCTTCTCAATCTTGGCATTCAGCTGCTCTGCCTGCTGCTCAAGAT	-	noncoding	-	-	Transmap	-	-	-	Placental	-	Vertebrates	-	0.629	0.011
PIN_11104	chr7:92837726-92838457	+	253012	LOC253012	Q1_P21534	TAAACACTTCCCCTACTTTTAGCCCTTTATCAGAATTCACTTGAAGTCCATAAGGTCCAT	-	noncoding	-	-	Transmap	-	-	-	Placental	Primates	Vertebrates	-	0.629	0.011
TIN_03924	chr1:198127624-198128432	-	140609	NEK7	Q1_P26974	GACCACACCACCAGCAGCTCAAGGTCCTGAACAGAACATATTTATAATACACATACTCTG	-	noncoding	-	-	Transmap	-	-	-	Placental	-	Vertebrates	-	0.629	0.011
PIN_10239	chr6:3016763-3017464	-	4835	NQO2	Q1_P12561	ATCTCCATTGACTCCTGTCTTCGTGTACATCTCGGCCGTGCCTCCCGTGGTTACGGAAAG	-	noncoding	-	-	Transmap	-	-	-	Placental	Primates	Vertebrates	-	0.629	0.011
PIN_05197	chr17:9281222-9282045	+	9482	STX8	Q1_P11166	TTTCATTGCGAAGTTTTTCATCTGTGTTCTCCACTAGGTTGGCAAGGTCGTCAATTATCT	-	noncoding	-	-	Transmap	-	-	-	Placental	Primates	Vertebrates	-	0.629	0.011
TIN_03458	chr1:171290939-171291830	-	2329	FMO4	Q1_P26933	AATGCAGGGCTTATTATCTGTCTTGTTTATCTTTTCCTTCTTTCATTGGCATGGCTACTC	-	noncoding	-	-	Transmap	-	-	-	Placental	-	Vertebrates	-	-0.621	0.012
PIN_03290	chr12:132689907-132690337	+	50614	GALNT9	Q1_P10650	GTTTCTGCATCAGGTTCACATCGTGGCAGGTGGTTTCTGGGTTTCTGTCTGTTGTCTCTG	-	noncoding	-	-	-	-	-	-	-	-	-	-	-0.621	0.012
TIN_06751	chr10:79104858-79105707	+	3778	KCNMA1	Q1_P38260	TACCTTGGCCTTGTCATCATCTCTCACTTTTGCGACTGCCAGATAACACCTAGCTCTATC	-	noncoding	-	-	-	-	-	-	Placental	-	Vertebrates	-	-0.621	0.012
PIN_11536	chr8:41475469-41476870	-	137964	AGPAT6	Q1_P21590	GTACGTCACCATCCCGTATTTGCTGCTGTTCCAGAAGGCATCGCCAAATTGAGGGTCATA	-	noncoding	-	-	Transmap	-	-	-	Placental	Primates	Vertebrates	-	0.621	0.012
TIN_44425	chr6:90877183-90877750	+	60468	BACH2	Q1_P31141,Q1_P36868	CTCTTTGAAAAGACAATTGGGCTCTCTCTCCCTGTATTTTACACATGGATGTAAAAGTCA	-	noncoding	-	-	-	-	-	-	-	-	-	-	0.621	0.012
PIN_10144	chr5:169014997-169015847	-	54908	CCDC99	Q1_P21385	CTCTTTGAGCCTGCATCGAAGATTTGTGATTATATCTGCCTCCATGTTCTTTTCTTTTTT	-	noncoding	-	-	Transmap	-	-	-	Placental	Primates	Vertebrates	-	0.621	0.012
PIN_05194	chr17:8396775-8397288	+	4628	MYH10	Q1_P11163	TTCCAGCTGCCGGATCCGACTGCTCAGGTTTAGTTTCTGGCGTGTCTCCTCCTGAAGAAG	-	noncoding	-	-	Transmap	-	-	-	Placental	Primates	Vertebrates	-	0.621	0.012
TIN_40353	chr5:35173374-35173791	+	5618	PRLR	Q1_P39490	CTAAATTCTTCCCTGTTTCTCTTTATTTTTGGCAACCAAAACTTTCCTGCCTCTTATGTC	-	noncoding	-	-	-	-	-	-	Placental	-	Vertebrates	-	0.621	0.012
TIN_00794	chr1:28141725-28142475	-	23673	STX12	Q1_P38061	TACATTTCTTTCCTTAGCTCCATATGTCTCACTCCACTTTGCTATAACGGTACATTCGTC	-	noncoding	-	-	-	-	-	-	Placental	-	Vertebrates	-	0.621	0.012
PIN_00699	chr1:145439052-145441165	-	10628	TXNIP	Q1_P09975	CAAAGCCGAACTTGTACTCATATTTGTTTCCAGGTCTCATGATCACCATCTCATTCTCAC	-	noncoding	-	-	Transmap	chr1:145439666-145439777	chr3:96362888-96362992	111	Placental	Primates	Vertebrates	-	0.621	0.012
PIN_08975	chr3:132061009-132062056	-	55	ACPP	Q1_P12173	AATTCCAAAAAGGTCCTGGCCATGTAATCCTGAAAGTTTTCCCAAGGTAGCTATAAAATC	-	noncoding	-	-	Transmap	-	-	-	Placental	Primates	Vertebrates	-	0.624	0.012
TIN_27748	chr2:100475638-100476600	+	3899	AFF3	Q1_P29415	ATATAGAAACCACACTCTCCGTTCCTCAAAGTGTTGTCCTTGCACTTTTAACTTTTTAAA	-	noncoding	-	-	-	-	-	-	Placental	Primates	Vertebrates	-	0.624	0.012
TIN_54077	chrX:15779403-15779717	-	11238	CA5B	Q1_P32176	ATCTTCCTCCTTTTTTGTTGCCCTGTGGTATCTTATTAAACATATGCCCTTCTGGAAAAC	-	noncoding	-	-	-	-	-	-	-	-	-	-	0.624	0.012
PIN_11576	chr8:61773358-61774754	-	55636	CHD7	Q1_P12966	GTTTCTTGTTGGTGGGGTCTCTATATCTTCTTCAAAAGCTTTGGTCACCTCAGCATCCTC	-	noncoding	-	-	Transmap	-	-	-	Placental	Primates	Vertebrates	-	0.624	0.012
PIN_00785	chr1:151823236-151824027	+	284486	THEM5	Q1_P09991	ACTCAAAGCCTTGTCCTTCCACTTGGATGCACCTGGTGAAGATGCGACAGTCACCTTTGT	-	noncoding	-	-	Transmap	-	-	-	Placental	Primates	Vertebrates	-	0.624	0.012
PIN_07595	chr2:220097084-220098185	-	55139	ANKZF1	Q1_P11783	GCAAGTCCTCCTCACTGGCTGAGTCTGAGTCTTCTGATCCCGAGATGCTGGAAAGATCTC	-	noncoding	-	-	Transmap	chr2:220097914-220098007	chr2:121186514-121186638	93	Placental	Primates	Vertebrates	-	-0.618	0.013
TIN_49172	chr8:1852892-1853622	-	9639	ARHGEF10	Q1_P31653	GTCTGTGCTGTCTTTTGATTCTAAACCTACGCTGCTGCCCAGCTCTGAGCAACCAGCGAG	-	noncoding	-	-	-	-	-	-	-	-	-	-	-0.618	0.013
TIN_14961	chr13:113691747-113692464	-	23263	MCF2L	Q1_P28127	TAACCCAGGTCGAAAGGGGTATCCTGGCTCTGAACCAGTTTAGTCTGACCTGAGTCTCCG	-	noncoding	-	-	-	-	-	-	-	-	-	-	-0.618	0.013
TIN_53448	chr9:125785152-125785929	-	23637	RABGAP1	Q1_P32110	TTACTCCCCCCAAAAACATTTCAGAGTAAGTTAAAAGATGTCAATTACCATTCCCACACA	-	noncoding	-	-	-	-	-	-	-	-	-	-	-0.618	0.013
PIN_11806	chr9:2060696-2061072	-	6595	SMARCA2	Q1_P13022	AGCTAAACGCCTGTCTTTCTTTTGATCAATCAGTTTTCTATAACCCTCCTCATCTTCAGC	-	noncoding	-	-	Transmap	-	-	-	Placental	Primates	Vertebrates	-	-0.618	0.013
PIN_00329	chr1:40308654-40309931	+	54802	TRIT1	Q1_P19947	TCTCTTGTTCTCAGCTTCATTGTATGGCATCTTTATTGGAGTGGCTGTAGGCTTGTGGCC	-	noncoding	-	-	Transmap	-	-	-	Placental	Primates	Vertebrates	-	-0.618	0.013
TIN_09009	chr11:46813891-46814921	+	9793	CKAP5	Q1_P27480	CTCCATGCTGAGTGGTTCAAGATGGGGCTGGCGTGGGGAAGGAGAGTTAAACTTTTTGCA	-	noncoding	-	-	-	-	-	-	-	-	-	-	-0.615	0.013
TIN_42648	chr5:172367130-172368251	-	57222	ERGIC1	Q1_P30970	AAGCAGCCAGGTACTAAACACTTGGCAATGCATCTGGGAGGCCCCATCTGCCTCTACCCT	-	noncoding	-	-	Transmap	-	-	-	Placental	Primates	Vertebrates	-	-0.615	0.013
PIN_04629	chr16:15705040-15705715	+	9665	KIAA0430	Q1_P20589	AAATCCTGAGTAAAGCGCTTCACCTGGGCCCTGTGGGTAAGGGTCAGCAGACGTTTGGAG	-	noncoding	-	-	Transmap	-	-	-	Placental	Primates	Vertebrates	-	-0.615	0.013
PIN_00088	chr1:12253598-12254386	-	7133	TNFRSF1B	Q1_P19909	TGACACAGTTCACCACTCCTATTATTAGTAGACCCAAGGCTGTCACACCCACAATCAGTC	-	noncoding	-	-	Transmap	-	-	-	Placental	-	Vertebrates	-	-0.615	0.013
TIN_31438	chr20:52097356-52098114	-	128553	TSHZ2	Q1_P29797	AGAATGACATATGCTTTAATTTGGCCATGCCAGCCTTTCTCATCCCCTGGCACAGCATTT	-	noncoding	-	-	-	-	-	-	Placental	Primates	Vertebrates	-	-0.615	0.013
TIN_41916	chr5:134672734-134673500	+	9555	H2AFY	Q1_P30878	TATCAAATGTTTTAGACTTGCAGTGCCCACACCTGCCTACCGTCCCGTTAATAGAGAGCA	-	noncoding	-	-	Transmap	-	-	-	-	-	-	-	0.615	0.013
PIN_06109	chr19:6740785-6741235	-	9322	TRIP10	Q1_P11389	TTTCACGAACTTTACATATCTGTCCAACAGGTCCAGCCCCCACTGCGTGTGGCGCTCGAG	-	noncoding	-	-	Transmap	-	-	-	Placental	Primates	Vertebrates	-	0.615	0.013
TIN_49173	chr8:1855208-1855834	-	9639	ARHGEF10	Q1_P31654	ATCCTCGCAATTCTAAGCATCCTCTAGAGCAGCCCACACCTGGAGTTCTCCAGCTGCGAC	-	noncoding	-	-	Transmap	-	-	-	-	-	-	-	0.618	0.013
TIN_19829	chr16:67175604-67177173	-	80262	C16orf70	Q1_P28620	CCTGGATTTGATGCCACCCAGTGAACACTTCCCTCCTATCCCCTACCCTTTCCAGCTTCA	-	noncoding	-	-	-	-	-	-	-	-	-	-	0.618	0.013
TIN_41924	chr5:134909105-134909411	+	9547	CXCL14	Q1_P30883	ATTTAGCCTTGATATCCCCCTCTGCAGCAGGGGTGCTGGCACTAGTTCCTGGGGAAGTCA	-	noncoding	-	-	-	-	-	-	-	-	-	-	0.618	0.013
TIN_29755	chr2:222305335-222307183	+	2043	EPHA4	Q1_P29610	TATTCAAGATTCCCAAGCTTCACTCTCTGCATCTGGAACCAAAGATTCCAGCACAAGGTG	-	noncoding	-	-	-	-	-	-	Placental	Primates	Vertebrates	-	0.618	0.013
PIN_10282	chr6:16254343-16255135	-	2766	GMPR	Q1_P21407	CAGGATGCTGGTCATCTTTTCCAGATCATTCTGCCCACTGCCTGAACTCACGGCTACATT	-	noncoding	-	-	Transmap	-	-	-	Placental	Primates	Vertebrates	-	0.618	0.013
PIN_03114	chr12:104472605-104473471	-	29915	HCFC2	Q1_P20359	CTCCAACCCACAACACCAGAGCCATGCTGTAGCTCCAACTCATAAAAATCATTTAAATAT	-	noncoding	-	-	Transmap	-	-	-	Placental	Primates	Vertebrates	-	0.618	0.013
TIN_45283	chr6:150524488-150525260	-	81706	PPP1R14C	Q1_P31228	CCTCCAGCCGGTGAGCAGACACACTGCACTTGGAGTATAAAAGACCATTGCTGATATGGG	-	noncoding	-	-	-	-	-	-	-	-	-	-	0.618	0.013
PIN_08551	chr3:16411466-16412319	+	23180	RFTN1	Q1_P12042	AGTATTGCCGGCACTTCTGATGGCTCTTCGGTTTGTTGAAAAGGGTGAAGATCTCCATTT	-	noncoding	-	-	Transmap	-	-	-	Placental	Primates	Vertebrates	-	0.618	0.013
TIN_25517	chr19:48285674-48286233	-	6415	SEPW1	Q1_P29200	TTAGGAGCTGGTTCACATTTTTCAATTGCTGGGTTGGGAAGGGGGGCTCAGGTTTACAGT	-	noncoding	-	-	-	-	-	-	-	-	-	-	0.618	0.013
PIN_09241	chr4:2900054-2903864	-	118	ADD1	Q1_P12260	GAAGGCCTCCTCAACGCTCTCTCCAACTGACACGAGCCCATGGTTCCGGAGAATAAGAAC	-	noncoding	-	-	Transmap	-	-	-	Placental	Primates	Vertebrates	-	-0.612	0.014
PIN_01068	chr1:201981306-201982824	-	1999	ELF3	Q1_P10081	CCATGCCATCCTTCTCCAGCAGCTCAATGATCCAACTGAGCTCATCAGAAGAGCTGGAAG	-	noncoding	-	-	Transmap	-	-	-	Placental	Primates	Vertebrates	-	-0.612	0.014
PIN_04055	chr15:41289397-41290067	+	54617	INOC1	Q1_P20493	GTGAGATTGATACCCAGTCCTCCAGCTCGTGTGCTTAACAGGAACACAAAGATGTCATTC	-	noncoding	-	-	Transmap	-	-	-	Placental	Primates	Vertebrates	-	-0.612	0.014
PIN_10620	chr6:90385114-90385820	+	23195	MDN1	Q1_P21458	CATCTTCATCAAATGTGCTGAGAACCCTCTGCACCTCTCCACGTTGCCCATGCCCATTTC	-	noncoding	-	-	-	-	-	-	Placental	Primates	Vertebrates	-	-0.609	0.014
TIN_29250	chr2:196522030-196522761	-	57181	SLC39A10	Q1_P29566	TCCATCCCGGGGTCCCCTCGCCCCATTACAGACCAGAGAGAAGGACTGGAGAAGAAAAAA	-	noncoding	-	-	Transmap	-	-	-	Placental	Primates	Vertebrates	-	-0.609	0.014
TIN_00616	chr1:23143135-23143522	-	2048	EPHB2	Q1_P38051	AAGTAAAACTTCTCAGAGGGGCACCCATGATGGTCTGGGGCTCTAGTGGTCGACGTCCTG	-	noncoding	-	-	-	-	-	-	Placental	-	Vertebrates	-	0.609	0.014
PIN_10682	chr6:112574562-112575643	+	3910	LAMA4	Q1_P12696	AGAACCGAGCGCCAGGCTGAGCTCAAAGCCATTTCTCCGCTGACATCCAGTAGTGCTCTT	-	noncoding	-	-	Transmap	-	-	-	Placental	-	Vertebrates	-	0.609	0.014
PIN_11746	chr8:134268966-134269747	+	10397	NDRG1	Q1_P13005	TTCCGCACAAGGGTTCACGTTGATAAGGACAAGGCCCTCCACCATCTCAGGGTTGTTTAG	-	noncoding	-	-	Transmap	-	-	-	Placental	Primates	Vertebrates	-	0.609	0.014
PIN_04272	chr15:69689242-69690087	-	54852	PAQR5	Q1_P20534	TAAGCAAAGGCGAGGACACGAATCACCTTACAGAGTCTGGGCTTCTGGATTTCAAGAAAC	-	noncoding	-	-	Transmap	-	-	-	Placental	-	Vertebrates	-	0.609	0.014
TIN_23325	chr18:13615074-13615747	-	753	C18orf1	Q1_P29010	AAACGATCCACGCAGAACATTGCAATGTCACAGAAATGGCCGCCCACTGGCCACGAAGCC	-	noncoding	-	-	Transmap	-	-	-	Placental	-	Vertebrates	-	0.612	0.014
TIN_42669	chr5:173355379-173356595	-	80315	CPEB4	Q1_P39571	GCCTGAGACAGTGGCCCTCACTCCATGTTCCCAATGAAGAGTGTGTGTCTCGTATATATG	-	noncoding	-	-	Transmap	-	-	-	-	-	-	-	0.612	0.014
PIN_06824	chr2:27307796-27308545	-	11117	EMILIN1	Q1_P11591	ATAATAGCCTCCATCATTGAGCAGGACTCTGTCGAAGGGGACCGTGCCTGGTTCAGACCG	-	noncoding	-	-	Transmap	-	-	-	Placental	Primates	Vertebrates	-	0.612	0.014
PIN_00470	chr1:62256935-62257509	-	10207	INADL	Q1_P19978	AAGACTCTGCCCATCTTTTCTCACAAGCTCAACATTATAAGTTTCAAAAAGAGAACTGTC	-	noncoding	-	-	-	-	-	-	Placental	Primates	Vertebrates	-	0.612	0.014
PIN_01138	chr1:220953303-220953509	-	54996	MOSC2	Q1_P10100	GGGGCATGCCATTACCTTTTTCACTTCTACACTACCAATTAGGAGTTCATCCCAGGTATC	-	noncoding	-	-	Transmap	-	-	-	Placental	Primates	Vertebrates	-	0.612	0.014
PIN_01658	chr10:108430845-108431226	+	114815	SORCS1	Q1_P10242	CTTCCGCTCTGATTTTCGCTTCTTATATATCCTTTTTGCTCCCATGATACATGCTTCCCC	-	noncoding	-	-	Transmap	-	-	-	Placental	Primates	Vertebrates	-	0.612	0.014
PIN_11859	chr9:32417534-32418553	-	48	ACO1	Q1_P21639	TCAAATCGCTCTCTATTTCTTTCAAATTCCAGGTCTTGATTCTTCTGTAAACTGTCTGCC	-	noncoding	-	-	Transmap	chr9:32418196-32418325	chr4:40122768-40122874	129	Placental	Primates	Vertebrates	-	-0.606	0.015
TIN_12380	chr12:80205702-80206684	+	4659	PPP1R12A	Q1_P27850	CTCTGCCCAACATGAACTTGGATTTAAGTACTGCTTTATATGTCTAAAAGCACCTTTTAA	-	noncoding	-	-	-	-	-	-	Placental	-	Vertebrates	-	-0.606	0.015
TIN_15447	chr14:51394618-51395421	+	5836	PYGL	Q1_P28191	TCAGGGGGTGCACGATGAACACTCCACGCCTGCAAATCTTCCTTGAAGAGACTCAAAAAT	-	noncoding	-	-	-	-	-	-	-	-	-	-	-0.606	0.015
PIN_05900	chr18:12723432-12724810	-	56984	TNFSF5IP1	Q1_P11343	GTTGTCCCCTTCTGAAACAAATTTCAGCAGAACTGCCATTTGGATTTCTTTAGAACAGCT	-	noncoding	-	-	Transmap	-	-	-	Placental	Primates	Vertebrates	-	-0.606	0.015
TIN_33099	chr22:46153079-46153750	-	25814	ATXN10	Q1_P29989	AGTCGCCAGGGTTGGAATTCCAACAGGCAAAGGACACGCCCTCTCTTCGAACTGCTCCAA	-	noncoding	-	-	-	-	-	-	Placental	-	Vertebrates	-	-0.603	0.015
TIN_52125	chr9:33150758-33151183	+	2683	B4GALT1	Q1_P31966	GCCACGAGAGACTGACCCATCTAATGTTAAATTCACTTCCCTGCTCTGACTGCTGACTCA	-	noncoding	-	-	-	-	-	-	-	-	-	-	-0.603	0.015
PIN_05972	chr18:53252383-53252692	+	6925	TCF4	Q1_P20778	ATGTCCACTTGCCAAAGAAGTTGGTCCATTTTTCCCACTGCTCACAGGAGGTGAAAACAT	-	noncoding	-	-	Transmap	-	-	-	Placental	Primates	Vertebrates	-	-0.603	0.015
TIN_34089	chr3:39193047-39193488	+	64651	AXUD1	Q1_P39263	CACCTGACAATGACTGCTTCCTCCACCTAAGTGGGGCCTTCTTCCCTCTCTCATTCATTC	-	noncoding	-	-	-	-	-	-	Placental	Primates	Vertebrates	-	0.603	0.015
PIN_09749	chr5:39392305-39392754	+	1601	DAB2	Q1_P12407	AATGTTGACCCAGATCCTTTGTTTGTGTTGTCCCTGAGACCGACCAGCTGCCGCCATTCC	-	noncoding	-	-	Transmap	-	-	-	Placental	Primates	Vertebrates	-	0.603	0.015
TIN_24848	chr19:19562452-19563451	-	54815	KIAA0892	Q1_P29134	ACCAAGTTGTAGAGCATGTGAAGGAGCCCAGAGCCCTGCTGAGTCTCACACGCATTCCCA	-	noncoding	-	-	-	-	-	-	-	-	-	-	0.603	0.015
PIN_08341	chr22:36715237-36715880	+	4627	MYH9	Q1_P21087	TGTTCCGCTCCTTCTTGAAGACGATGTTGCCGAGCTGAAGAACCCCTGAGATGACCCGCA	-	noncoding	-	-	Transmap	-	-	-	Placental	Primates	Vertebrates	-	0.603	0.015
PIN_04732	chr16:28965401-28968654	-	84901	NFATC2IP	Q1_P11043	TTTGTCTTCCAGGGAGAGCCTGGTGATGGGGAGCCCTCATGGTAGAGACCACTCGAATCT	-	noncoding	-	-	Transmap	-	-	-	Placental	Primates	Vertebrates	-	0.603	0.015
TIN_47415	chr7:90610295-90610809	-	5218	PFTK1	Q1_P31448	ACCATAAGCTGCAGTTCTGAGTGTGAAGAGCCTCAGCAGAAGCCATAGCCACCCCCATTA	-	noncoding	-	-	-	-	-	-	Placental	-	Vertebrates	-	0.603	0.015
PIN_09414	chr4:76840527-76841890	+	27163	ASAHL	Q1_P12322	AGTGCCTCCAGGCTGAGGTTTGCTTGTCCTGTAGCATTAAGGGCCTTGATGGCAGATGTT	-	noncoding	-	-	Transmap	-	-	-	Placental	-	Vertebrates	-	0.606	0.015
TIN_19380	chr16:23462889-23464026	+	91949	COG7	Q1_P38747	AAATTAGCAAGTGTTCAAGACAGCCCGGCACCCAGCTGAGACTCCCGCTGACGTGATCAG	-	noncoding	-	-	-	-	-	-	Placental	-	Vertebrates	-	0.606	0.015
TIN_24155	chr19:715381-715924	-	5064	PALM	Q1_P29086	AGAGAAGATGCTGCATAGCTTTCCAGACCCTGCTGATCCCGCACAGCACGAGGATGGTGA	-	noncoding	-	-	-	-	-	-	Placental	-	Vertebrates	-	0.606	0.015
PIN_08175	chr21:46689546-46690009	+	23275	POFUT2	Q1_P11947	TCTGTGACCCCAGATGAAATCTTTTCTTCTCAGGTGGACTCCCAGGTAGGGGCCCCCTAG	-	noncoding	-	-	Transmap	-	-	-	Placental	Primates	Vertebrates	-	0.606	0.015
TIN_42380	chr5:153827796-153828523	-	79685	SAP30L	Q1_P30948	ATGATTAACTTAAAAATGGGGGTAGGAGGGAAGAGTCTGAAGAAAGGACAGGGGCTGGGC	-	noncoding	-	-	-	-	-	-	Placental	Primates	Vertebrates	-	0.606	0.015
PIN_12047	chr9:100853990-100854391	+	9830	TRIM14	Q1_P13077	TGGTTTTCAACAAGGTACCTGGCTTGGTGCTGGAAGGGTCTGAGAGCTGGCAGTTTATGC	-	noncoding	-	-	Transmap	-	-	-	Placental	-	Vertebrates	-	0.606	0.015
TIN_11204	chr12:13357926-13358507	-	2012	EMP1	Q1_P27707	GGGTATATATGTGTGTGTTGCCTTTTGTTCAAGAGGAAATAAGTGAATGCAAAGAAAATG	-	noncoding	-	-	-	-	-	-	-	-	-	-	-0.6	0.016
PIN_03539	chr14:21552691-21553299	-	55701	FLJ10357	Q1_P20424	GCCACAGATGACAGTGAAGGGGTCTCGATGCAAGAGCTGTCCCTGCTCCTTCAGATCTAT	-	noncoding	-	-	Transmap	-	-	-	Placental	Primates	Vertebrates	-	-0.6	0.016
TIN_23620	chr18:33781822-33782896	-	55034	MOCOS	Q1_P38907	GCTTTGTTCTGCCTGTAACTTACATTATGTTATGCCTGTCATTCTTTTCTCATTTGATTC	-	noncoding	-	-	-	-	-	-	-	-	-	-	-0.6	0.016
TIN_13720	chr13:28783309-28784125	-	255967	PAN3	Q1_P27999	AACCTGGCTAGGGACATTTTTGCCTTCTTCTTCGTACTCTTCTATAGTATCTGATTTTTT	-	noncoding	-	-	-	-	-	-	-	-	-	-	-0.6	0.016
TIN_49902	chr8:42224750-42225716	-	5423	POLB	Q1_P31738	GCCTAGAGCTCTCATCTTCATTAGATATCTTGCTCATGCTCATTCCCATAGGCTTGGTGC	-	noncoding	-	-	-	-	-	-	Placental	-	Vertebrates	-	-0.6	0.016
PIN_02389	chr11:111612639-111613246	+	5519	PPP2R1B	Q1_P10424	TCCATGTCTTCATCTTGACCTAACTTCTGTAGTACTGGCTTCACTTCTCCCTGTAAAGCA	-	noncoding	-	-	Transmap	-	-	-	Placental	Primates	Vertebrates	-	-0.6	0.016
TIN_27308	chr2:69457553-69458302	-	84168	ANTXR1	Q1_P29373	AACTCTGTCCTAAGGCTATATGAAATGCTAACTCTCCATGTCTACCCTACGCGTAAAGTT	-	noncoding	-	-	-	-	-	-	-	-	-	-	0.6	0.016
PIN_07724	chr20:268866-270899	+	140680	C20orf96	Q1_P11825	GACTGGAGGCAGAGTAGATGGCTTGGTTTCCTGCTTGGACTGCTGCCATGGAACATAATC	-	noncoding	-	-	Transmap	-	-	-	Placental	Primates	Vertebrates	-	0.6	0.016
PIN_12074	chr9:111853088-111853511	+	23731	C9orf5	Q1_P13081	AACGTTCCTATTTCAGGCCTTCGTCTGCCCAGAGTAGGTGAAGGGGAAGTGGGTGAAGGG	-	noncoding	-	-	Transmap	-	-	-	Placental	Primates	Vertebrates	-	0.6	0.016
TIN_13453	chr12:131512137-131512605	-	283383	GPR133	Q1_P27969	CAATTCTACCTGCTCCCCTCAGTAAATAAACACAGATCTGGATTAAACATCCAAAATAAA	-	noncoding	-	-	-	-	-	-	-	-	-	-	0.6	0.016
PIN_07962	chr20:47255338-47256700	+	57580	PREX1	Q1_P21029	GGATGCTAATCTGGATCAGGCTCCGGCCACGGATTGTACACTCTTCTTTCTGTTTAAACT	-	noncoding	-	-	Transmap	-	-	-	Placental	Primates	Vertebrates	-	0.6	0.016
PIN_05375	chr17:38151321-38151676	-	5709	PSMD3	Q1_P11208	ACTTCTCCCCAAACTGATCCAGGACCTGGTTGAACTTGGCTAGGTTTCCTGTCCTGACAG	-	noncoding	-	-	Transmap	-	-	-	Placental	Primates	Vertebrates	-	0.6	0.016
TIN_05422	chr10:16761006-16761673	+	6251	RSU1	Q1_P27129	CCTACCCAATACCCTCTTCTCCCCTCTGCTTCCCAAAACGTAACTTATTTGCTGTCACCT	-	noncoding	-	-	-	-	-	-	-	-	-	-	0.6	0.016
PIN_11993	chr9:93636578-93637518	-	6850	SYK	Q1_P13068	TTTGTCTTCCAGCGTCAGCAGCTTTCGGTCCAGGTAAACCTCCTTGGGCCTGATCTCCTC	-	noncoding	-	-	Transmap	-	-	-	Placental	Primates	Vertebrates	-	0.6	0.016
TIN_48265	chr7:122007380-122008126	+	93664	CADPS2	Q1_P39747	TCATACCCAGAAGTGATGGAGGCCCTGTTCAGCAGTGCTTTCTGAGAGTTGTCATTTTTT	-	noncoding	-	-	-	-	-	-	-	-	-	-	-0.597	0.017
PIN_11681	chr8:103279967-103280613	+	51366	EDD1	Q1_P21612	GTATCAGATTAGCCCCAGGATAGAAACTACAGCATAAATGTGACCTATCTTCCCTTTTTT	-	noncoding	-	-	Transmap	-	-	-	-	-	-	-	-0.597	0.017
TIN_09590	chr11:72631274-72632266	+	9873	FCHSD2	Q1_P27532	TGGATATCCTGATCCCTCTCCTAAAAGTATTAGCCAGTTCTCACTCTCCCTGACAAAAAA	-	noncoding	-	-	-	-	-	-	Placental	-	Vertebrates	-	-0.597	0.017
TIN_01665	chr1:56973531-56974711	+	8613	PPAP2B	Q1_P26776	AACTTTTATTCTCAGTAGCCACAGCTTCCAGGCACTTCCCTGTCCTGGCCTCTCAGATGG	-	noncoding	-	-	-	-	-	-	-	-	-	-	-0.597	0.017
TIN_39120	chr4:113310743-113311748	-	80216	ALPK1	Q1_P39450	CGTCTGTCCAACCGGTCACCACATGCTCTTCTGCCTTTGACAAGTAGCTCAGCTCCCTTC	-	noncoding	-	-	Transmap	-	-	-	-	-	-	-	-0.594	0.017
TIN_42120	chr5:142182408-142183242	-	23092	ARHGAP26	Q1_P30910	GTATCTCCCCGCCACTACACACTGGAACTTCAGTTGGCCCTGCATGGCCCCAAAACACTT	-	noncoding	-	-	-	-	-	-	Placental	Primates	Vertebrates	-	-0.594	0.017
PIN_03447	chr13:95727085-95728281	+	10257	ABCC4	Q1_P20410	ATGCCCGGATGGTCCAGAGCCCCTGGAGAGAAGATGATAAGTGGGAAAACACTGGACTCC	-	noncoding	-	-	Transmap	-	-	-	Placental	Primates	Vertebrates	-	0.594	0.017
PIN_09851	chr5:78416006-78416518	-	635	BHMT	Q1_P12441	ATCTCCTTCATCAGCCACTTGTCGGGCGATGTCGCAAGCAGCTTCATTGACTTCCTGCCC	-	noncoding	-	-	Transmap	-	-	-	Placental	Primates	Vertebrates	-	0.594	0.017
TIN_53927	chr9:140542953-140543423	-	79813	EHMT1	Q1_P32164	GAACAACAAATGTATTTCCAGAGTTCAAGTCTTCTGTTCCAAGTGCTCGAATGCCCTGGC	-	noncoding	-	-	-	-	-	-	-	-	-	-	0.594	0.017
TIN_19866	chr16:67802141-67802887	+	57610	RANBP10	Q1_P38762	TTTTTCTTTCTCAGTCCTGGCTCCCGCCACCCATCCCTTCCCAAGGAACAGCAAATATTA	-	noncoding	-	-	-	-	-	-	-	-	Vertebrates	-	0.594	0.017
PIN_04490	chr16:1509991-1511255	+	1186	CLCN7	Q1_P10990	TGACCCTGTACTTGAGGCCAGCCAGGTTTTCCACCACGATGTCAATGAAGCAGGCCACGA	-	noncoding	-	-	Transmap	-	-	-	Placental	Primates	Vertebrates	-	0.597	0.017
TIN_42813	chr5:179927886-179928546	-	57472	CNOT6	Q1_P39577	TGTTTCTGACCACTCTTCCTGTCCCTCTCATCCCTGTGTCTTATGCTCCACAGCCCATGT	-	noncoding	-	-	-	-	-	-	-	-	-	-	0.597	0.017
PIN_11579	chr8:63929670-63930526	+	8836	GGH	Q1_P12967	TCCACTCATAAGGTGCTTTCTCTGGATGCCACTGGACACCATATACTGGATACTTATATC	-	noncoding	-	-	Transmap	-	-	-	Placental	Primates	Vertebrates	-	0.597	0.017
PIN_05293	chr17:27908907-27909357	+	28964	GIT1	Q1_P11186	AGTCAATGGGTGTGCGGCCATTAACATCAGGGGAGCCAGGGTCAGCCCCATACACTACAA	-	noncoding	-	-	Transmap	-	-	-	Placental	Primates	Vertebrates	-	0.597	0.017
TIN_52244	chr9:36986040-36986944	+	5079	PAX5	Q1_P31975	AAAGATCTTGGGATATGACTCGGTGCGCCCTTGAGCGACTCGCTTCCTGCTCCTCTCATG	-	noncoding	-	-	Transmap	-	-	-	Placental	Primates	Vertebrates	-	0.597	0.017
TIN_46684	chr7:45040149-45041048	-	83605	CCM2	Q1_P31394	AACGTCTCCACGTTAACCACACAGCCCACTAGCTCCAGTTCCAGCCCTGGACAGCTTTCT	-	noncoding	-	-	Transmap	-	-	-	Placental	Primates	Vertebrates	-	-0.591	0.018
PIN_06061	chr19:2476628-2477472	-	4616	GADD45B	Q1_P11379	TGAAGTGGATTTGCAGGGCGATGTCATCCTCCTCCTCCTCGTCAATGGCCAAGAGGCAGA	-	noncoding	-	-	Transmap	-	-	-	Placental	Primates	Vertebrates	-	-0.591	0.018
PIN_07998	chr20:57478847-57481800	-	2778	GNAS	Q1_P11904	TTCGTAGCAGGCACGCACTCCTTCATCCTCCCACAGAGCCTTGGCATGCTCATAGAATTC	-	noncoding	-	-	Transmap	-	-	-	Placental	Primates	Vertebrates	-	-0.591	0.018
PIN_02153	chr11:64815687-64815940	+	10004	NAALADL1	Q1_P20212	AATTCCGTGGAGCCAATGAGCCCAAACTCCTCAGCCCCCCAGCTCGCAAACACGATTGAT	-	noncoding	-	-	Transmap	-	-	-	Placental	Primates	Vertebrates	-	-0.591	0.018
TIN_14288	chr13:52352425-52353115	+	79758	DHRS12	Q1_P28055	TGTCCCTGCCAAGTACTCTCTCCTCTAGGGGACTGCCAAGTAGCAGGTGCTTTTAAAAAA	-	noncoding	-	-	-	-	-	-	Placental	-	Vertebrates	-	0.591	0.018
PIN_00151	chr1:21582054-21582802	+	1889	ECE1	Q1_P09824	TCCTGTGGGATGGTGATGTTGGCCAGTGCCGTCTCAAAGTCCAAGATCTGCTGCATCTGG	-	noncoding	-	-	Transmap	-	-	-	Placental	Primates	Vertebrates	-	0.591	0.018
TIN_54066	chrX:14880423-14881715	+	2187	FANCB	Q1_P32175	CCCAGTTACAAAACTCTAATTTCCTATTGGTTTTCTGTGCCTTTTTACCTGTTACTTAAC	-	noncoding	-	-	-	-	-	-	Placental	-	Vertebrates	-	0.591	0.018
TIN_37240	chr3:197557967-197558433	-	84859	LRCH3	Q1_P30388	CCACCTCAGATTGTAGGCTTCAGTTTCAACTGGCTCAGCTCCTGTTTGCCTTTCTATGAT	-	noncoding	-	-	Transmap	-	-	-	-	-	Vertebrates	-	0.591	0.018
PIN_05061	chr17:2582972-2583765	-	5048	PAFAH1B1	Q1_P11129	CAAAATAAACTTCCCCCCAGAATGGAACAGAACTCCACGTACCCAGTTATCATGACCCAC	-	noncoding	-	-	Transmap	-	-	-	Placental	Primates	Vertebrates	-	0.591	0.018
PIN_08654	chr3:46943024-46943838	-	5745	PTHR1	Q1_P21128	TGGTCTCCCGCAGCTTGGTGGCGAGCACCCGGACGATATTGATGAAGAGGATGAAGTTGA	-	noncoding	-	-	Transmap	-	-	-	Placental	Primates	Vertebrates	-	0.591	0.018
PIN_07007	chr2:65315824-65318887	+	5861	RAB1A	Q1_P11638	ATTTTCACTGGCATAACGATCTATTTCCTGCAGCCACTGTTTAACATTATTGAAGGACTC	-	noncoding	-	-	Transmap	-	-	-	Placental	Primates	Vertebrates	RNAz	0.591	0.018
PIN_08101	chr21:37409735-37410734	+	54093	SETD4	Q1_P21052	CTTGTCTTCTCATTCGTATCTGAAATTACCTCCCCAAGAAGTACTTTTTTCCAGCATGTA	-	noncoding	-	-	Transmap	-	-	-	Placental	Primates	Vertebrates	-	0.591	0.018
PIN_08383	chr22:39772561-39775063	-	9145	SYNGR1	Q1_P11996	TGTGCCGAGGCAGGGAACAGTGTGCTGTACTCCTCCTGGAAGCTTAGGTCCTTGAATCTC	-	noncoding	-	-	Transmap	-	-	-	Placental	Primates	Vertebrates	-	0.591	0.018
PIN_08629	chr3:41277342-41280624	-	1499	CTNNB1	Q1_P12059	AAGTTCACAGAGGACCCCTGCAGCTACTCTTTGGATGTTTTCAATGGGAGAATAAAGCAG	-	noncoding	-	-	Transmap	-	-	-	Placental	Primates	Vertebrates	-	-0.588	0.019
PIN_11456	chr8:19702367-19704125	-	55174	INTS10	Q1_P12927	GATGAATTTTCCCACCTTCCTGAGTTCTCAAGTAGGCAAATTCCTCCAGCATATCAATAT	-	noncoding	-	-	Transmap	-	-	-	Placental	Primates	Vertebrates	-	-0.588	0.019
TIN_11563	chr12:31671523-31672428	+	160518	MGC24039	Q1_P27739	ACAAATGATTAAATATTGGAGTGGTTTTCTTTCTACTCATCTGCTGGATTCAGTCTGTAC	-	noncoding	-	-	-	-	-	-	Placental	Primates	Vertebrates	-	-0.588	0.019
TIN_13168	chr12:118497023-118498654	+	55884	WSB2	Q1_P27931	GAATAGATTGTTTCAATAGGGAACCCAGACCCCAGACCCCATTTTTACCGGGTCCCAGCC	-	noncoding	-	-	-	-	-	-	Placental	Primates	Vertebrates	-	-0.588	0.019
PIN_07298	chr2:160193329-160194782	+	29994	BAZ2B	Q1_P20940	TTTATGTTCAAAATATACCAAGTCCTCCCTTTCTGATGCAGGCTCTGGACACATCCAACC	-	noncoding	-	-	Transmap	-	-	-	Placental	Primates	Vertebrates	-	-0.585	0.019
PIN_01289	chr10:5965659-5967329	-	84893	FBXO18	Q1_P10145	CACTAAAGCCTTCTTTGTGCACCCATCTTCTGATAAATTTGTCTTTAATGACGAGGTTTT	-	noncoding	-	-	Transmap	-	-	-	Placental	Primates	Vertebrates	-	-0.585	0.019
PIN_06604	chr19:49631370-49632104	-	8541	PPFIA3	Q1_P20841	TTCCTCCCTCTCCAGCAGCTGCTCCCGACATAAGTTCAGCTCCTTCGTCAGAGCTGCAAA	-	noncoding	-	-	Transmap	-	-	-	Placental	Primates	Vertebrates	-	-0.585	0.019
PIN_02222	chr11:67052093-67052756	-	156	ADRBK1	Q1_P10371	ACTGGGTCAGGAAGGGGTTGCCCATCTTGGACATGTAGCCATGCATGATGCAGTCCTTGC	-	noncoding	-	-	Transmap	-	-	-	Placental	Primates	Vertebrates	-	0.585	0.019
TIN_20071	chr16:72824048-72825523	+	463	ATBF1	Q1_P28644	TTGAGTAGCACTAAACATATACCTGTTGACTGACTGGCTCATATTGGGTGTTGTGGAAGG	-	noncoding	-	-	Transmap	-	-	-	Placental	Primates	Vertebrates	-	0.585	0.019
TIN_52442	chr9:74567910-74568301	-	138241	C9orf85	Q1_P31997	TCCTCAAGCCACCTCCTTAACTGAGAACCACAGATGTAAAGAATTCACAGGTCCAGTTCC	-	noncoding	-	-	-	-	-	-	-	-	Vertebrates	-	0.585	0.019
PIN_02873	chr12:56487334-56489311	-	2065	ERBB3	Q1_P10539	TGGGTCACACAGACACCTCCTCGGCTATAATTTCGACAGGACAAGCACTGACCAGGGCCT	-	noncoding	-	-	Transmap	-	-	-	Placental	Primates	Vertebrates	-	0.585	0.019
TIN_18644	chr15:99371062-99372597	-	3480	IGF1R	Q1_P28514	TTTCTTTCCAACTCCCATTCTCCACTGCAGAATACCACAATAAGAAATCTTAGGCCGGGC	-	noncoding	-	-	Transmap	-	-	-	Placental	Primates	Vertebrates	-	0.585	0.019
PIN_02560	chr12:6231772-6232307	+	7450	VWF	Q1_P20265	GTGCCACCTTTATGCTTCTTAATTCCCCAACAGGAGATGGCATTTGCAGGCACCTGGTCT	-	noncoding	-	-	-	-	-	-	Placental	-	Vertebrates	-	0.585	0.019
TIN_34150	chr3:42915790-42917646	+	1582	CCBP2	Q1_P35853	AGCGCTGCGGGTCAACATGGGGTAGTGGTGTGTCAGGGTCCACCAACTCTAAGTCAAAGT	-	noncoding	-	-	Transmap	-	-	-	Placental	Primates	Vertebrates	RNAz	0.588	0.019
PIN_00235	chr1:32120572-32122439	+	1307	COL16A1	Q1_P09844	TAAAGCCGTAACTTGCAGCTGGGCTTCATCCACTCGTGAGCTTCTCCTCTCAAGCCCAGC	-	noncoding	-	-	Transmap	-	-	-	Placental	Primates	Vertebrates	-	0.588	0.019
PIN_11515	chr8:38094808-38095438	-	23259	DDHD2	Q1_P12945	GTTGGGAGATTCCAGTTTCTTTTTCCATTCATCCAAAGTTACAGCAAGCATGTAAGTTTC	-	noncoding	-	-	Transmap	-	-	-	Placental	Primates	Vertebrates	-	0.588	0.019
TIN_01254	chr1:42077052-42077652	+	59269	HIVEP3	Q1_P26718	CAGATGAACCTCCTGACTAGGTCTGTGAAGATATAAACTCGCCCTTCTTGATGGCCCAGG	-	noncoding	-	-	-	-	-	-	-	-	-	-	0.588	0.019
PIN_04283	chr15:72122161-72122942	+	4649	MYO9A	Q1_P20539	CCGAACTACAACAGGAGACGATGGACCTGGATAGTTTCCTCGACGAATACGCCCCTTTCC	-	noncoding	-	-	Transmap	chr15:72120367-72122448	chr9:59769733-59771427	287	Placental	Primates	Vertebrates	-	0.588	0.019
PIN_10638	chr6:106546993-106547582	-	639	PRDM1	Q1_P12678	GTTGCTTTTCTCTTCATTAAAGCCGTCAATGAAGTGGTGAAGCTCCCCTCTGGAATAGAT	-	noncoding	-	-	Transmap	-	-	-	Placental	Primates	Vertebrates	-	0.588	0.019
PIN_02198	chr11:66134518-66135242	+	3177	SLC29A2	Q1_P10367	CTCCAGCTCCTGAGCTTGGGCCTGGGATGATTTATTGGCCAGGTAGTAGCGGGCAAACTT	-	noncoding	-	-	Transmap	-	-	-	Placental	Primates	Vertebrates	-	0.588	0.019
TIN_18977	chr16:8812412-8813645	-	18	ABAT	Q1_P38734	TTCTCTAAAACCCTGCCCCCTGACTGAGGCTGCCATTTAGGGGTCATCTTCCCAGAGGCA	-	noncoding	-	-	-	-	-	-	-	-	Vertebrates	-	-0.582	0.02
PIN_03828	chr14:74764118-74765365	+	5826	ABCD4	Q1_P10818	GAGGTCCTTCCTCCAGCTCACATACAGCAGGTTGCAGGTGAACTGATCAAAGCTCTTCAG	-	noncoding	-	-	Transmap	-	-	-	Placental	Primates	Vertebrates	RNAz	-0.582	0.02
TIN_00951	chr1:33483243-33484105	+	204	AK2	Q1_P26682	AGATCCTGTGTGAGGTCCGGGGTGCATTCCCCAGCATCTTCAAACAGCCGACATCTGTGA	-	noncoding	-	-	-	-	-	-	-	-	-	-	-0.582	0.02
PIN_11804	chr9:470374-471121	-	23189	ANKRD15	Q1_P13021	ATGGGTTGCTTCCCTCCGAAGTCTTCGCTAGAACTCCCTCCTCCTCCTGCTTCCTTTCAC	-	noncoding	-	-	-	-	-	-	-	-	-	-	-0.582	0.02
TIN_32099	chr21:42591112-42591649	-	25825	BACE2	Q1_P29861	ATCTTAACCTCTTCTCTTGATTTAGCAACTTAGAATGATATTTTTGGGATCCCCACTCTG	-	noncoding	-	-	-	-	-	-	-	-	-	-	-0.582	0.02
TIN_09644	chr11:73568877-73569257	-	51642	MRPL48	Q1_P27537	GTCCATTCCTGCCACTAATAATGGGTTTTATTCTTTAACACTTACTTCAGCAAGATTTCA	-	noncoding	-	-	-	-	-	-	-	-	-	-	-0.582	0.02
PIN_04294	chr15:72541332-72541685	+	56965	PARP6	Q1_P10925	AAAGGAAATACTGGAGATGGGGCTCAGGTAGATGCCTTTGCCATAGGCTGCTCCATGCAG	-	noncoding	-	-	Transmap	-	-	-	Placental	Primates	Vertebrates	-	-0.582	0.02
PIN_06168	chr19:10244604-10245598	+	1786	DNMT1	Q1_P11401	AACATACAAAGCTTGATCTCCAAGCCAATGGCTTTGGCCAGGGGCGGTGGCACGGCATTG	-	noncoding	-	-	Transmap	-	-	-	Placental	-	Vertebrates	-	0.582	0.02
TIN_46762	chr7:50694941-50695186	+	2887	GRB10	Q1_P39709	ATCTCCCTCTTCCCATCATAACCTTTGACGAGTCGACCTGTTCTCCCAGGGCACAGGGTC	-	noncoding	-	-	Transmap	-	-	-	-	-	-	-	0.582	0.02
TIN_43163	chr6:15255663-15256381	-	3720	JARID2	Q1_P39589	TCCAGGTAGACAAGAGTCACACAACCTATCCTTTTCACTCCTCCTCCTCACCTCCCCCGA	-	noncoding	-	-	-	-	-	-	Placental	Primates	Vertebrates	-	0.582	0.02
PIN_02328	chr11:82893241-82894327	-	51585	PCF11	Q1_P10404	CCATTCCTCCTCTTCTTCATCCCAGTATTGTTCAAATTGTTCTTGACAGATTTCACAACT	-	noncoding	-	-	Transmap	chr11:82893533-82894078	chr7:99794536-99794939	545	Placental	Primates	Vertebrates	-	0.582	0.02
PIN_05268	chr17:26906546-26907590	+	10615	SPAG5	Q1_P20679	ACTGCTGTCAAGATGCTTCCCAGGAAGGTCCTGTCATTAGGCAGAGGGTGTTCCTGGGTG	-	noncoding	-	-	Transmap	-	-	-	Placental	Primates	Vertebrates	-	0.582	0.02
PIN_04851	chr16:58148311-58149944	+	29105	C16orf80	Q1_P11068	GGTGGTGCTCTGGTAGTTACTTGCCCGAAAGCGACGACGCACATTCTTGTCATCTAGTAC	-	noncoding	-	-	Transmap	-	-	-	Placental	Primates	Vertebrates	-	-0.579	0.021
TIN_20137	chr16:75395675-75396185	+	10428	CFDP1	Q1_P28650	AAGTCTCCATACAGATCAGTGGTCTTGCCTATGGCCTATGGTGTAGCATCCTACTTTGGG	-	noncoding	-	-	-	-	-	-	Placental	Primates	Vertebrates	-	-0.579	0.021
TIN_54673	chrX:96437867-96438823	-	1730	DIAPH2	Q1_P40009	TTCTCTTCCATAAGTTTTCTAAACACTGCTTCGGCATAAATACCCCACCCAGCTTCTCTG	-	noncoding	-	-	-	-	-	-	Placental	Primates	Vertebrates	-	-0.579	0.021
TIN_32271	chr21:47646074-47647093	+	4047	LSS	Q1_P29890	TCCTACTCACCAGCCTGAACCTGAAGCTCTCCTGCAATAGCCCCGAGGAAGTTCACAGCA	-	noncoding	-	-	-	-	-	-	-	-	-	-	-0.579	0.021
PIN_09741	chr5:38921577-38922421	-	9180	OSMR	Q1_P21326	GTTTCCAAGACAGAGAGAATCCACCCTCTGTGCCTGCAATTCTTTCTTCCTCAACCTCTT	-	noncoding	-	-	Transmap	-	-	-	Placental	Primates	Vertebrates	-	-0.579	0.021
PIN_12317	chrX:17121698-17122024	-	9185	REPS2	Q1_P21702	TGTGATGGACAAGGTCTTGGAGGGAGCGCAGGTGGTGGGGGTAACAATCCTGACTTGGTA	-	noncoding	-	-	Transmap	-	-	-	Placental	Primates	Vertebrates	-	-0.579	0.021
PIN_07502	chr2:202265648-202266294	+	66008	TRAK2	Q1_P20964	TAACCATGTCGATGTCATTGTAAGTTTTGGTCATCTGCTCCACCCTGTCTGTGCCTAGAA	-	noncoding	-	-	Transmap	-	-	-	Placental	Primates	Vertebrates	-	-0.579	0.021
PIN_07583	chr2:219523896-219526481	-	617	BCS1L	Q1_P11779	TCCAGAATTCCAAAACACCTATGCATGGAAGGCCACAGACAAAGCTCTCCCGTCCCCGGC	-	noncoding	-	-	Transmap	-	-	-	Placental	Primates	Vertebrates	-	0.579	0.021
PIN_04186	chr15:57732287-57733274	-	84952	CGNL1	Q1_P20523	TGTCTCCTCATTGGTTTGCTGAGTGAGCTCTTGCTGGCCCTTTAAGAGATCCGGTGTGGC	-	noncoding	-	-	Transmap	-	-	-	Placental	Primates	Vertebrates	-	0.579	0.021
PIN_12540	chrX:134710574-134711412	-	203522	DDX26B	Q1_P21740	ACGTTTCACTTTGTTTTGTGGCCCTGCTACAAACTCATCTGCTTCATCAATCATCATTCC	-	noncoding	-	-	Transmap	-	-	-	Placental	Primates	Vertebrates	-	0.579	0.021
TIN_21130	chr17:18004251-18004414	-	1819	DRG2	Q1_P28749	TCTAAGAGTTCTCTATATGCCAGGCATAACTCTGCCCAAGGCCCTGCCCTATCCCCAGGG	-	noncoding	-	-	Transmap	-	-	-	-	-	-	-	0.579	0.021
TIN_02556	chr1:111137359-111138157	+	3737	KCNA2	Q1_P38115	GCAGACACCCCTGCACCACTTCAATTGCTCCAGATACAGTGAAAAATCCCTCCCACTCCC	-	noncoding	-	-	Transmap	-	-	-	Placental	Primates	Vertebrates	-	0.579	0.021
TIN_18074	chr15:72162795-72163414	+	4649	MYO9A	Q1_P28450	CCTTGGTGCCTTGGTCCATAACTCGATCTTGAGACTAAAATAAATTCAAGAATGATTAAA	-	noncoding	-	-	Transmap	-	-	-	Placental	-	Vertebrates	-	0.579	0.021
PIN_08246	chr22:21153227-21153890	+	5297	PIK4CA	Q1_P21076	ATTTCTGCTGTAGGATCTGCAGAATGGGCTCCATGACCTTCGGGGTGTCCCTCAAGGCCA	-	noncoding	-	-	Transmap	-	-	-	Placental	Primates	Vertebrates	-	0.579	0.021
PIN_12367	chrX:41519287-41519926	+	8573	CASK	Q1_P13154	CATGCGACGTACTAGGTCTTTGGCACTTTCAGAGATATGGCTCCACTGCCTTGGATTCAT	-	noncoding	-	-	Transmap	-	-	-	Placental	Primates	Vertebrates	-	-0.576	0.022
TIN_00548	chr1:21482737-21483845	+	8672	EIF4G3	Q1_P38047	CCTAGTCCTCACTGACTTTCAAGGTTCTGATCTCGTACCTCCATTTGAGAGTACTGTTTT	-	noncoding	-	-	-	-	-	-	Placental	-	Vertebrates	-	-0.576	0.022
PIN_09465	chr4:86985050-86985750	+	5602	MAPK10	Q1_P21258	ATATTCTTTTTGCTGGGTCAATCACTAGCATCTTTGACAACAAGTCCCTGGCTTGGCTGG	-	noncoding	-	-	Transmap	-	-	-	Placental	Primates	Vertebrates	-	-0.576	0.022
TIN_32259	chr21:46944610-46945217	+	6573	SLC19A1	Q1_P29887	ACTGAAGCTGAACAGACTCCGCACCCTCAGAGGATCAGGACTAACCCTGACAGTCCTCCT	-	noncoding	-	-	Transmap	-	-	-	-	-	Vertebrates	RNAz	-0.574	0.022
PIN_02331	chr11:85411379-85412239	+	54843	SYTL2	Q1_P20226	ATACTGGAGAGCTAGTTTCATTTCACCTCTGTTTTCTGCTTCAAGGGCAACTGGTGCTGT	-	noncoding	-	-	Transmap	-	-	-	Placental	Primates	Vertebrates	-	-0.574	0.022
PIN_00882	chr1:156912360-156913008	+	9826	ARHGEF11	Q1_P10024	GCTCATAGATCTGGGGTGGGCCCAGCTTGGAGGTGCAGATGATGAAGAAGGCCCGTTTAT	-	noncoding	-	-	Transmap	-	-	-	Placental	Primates	Vertebrates	-	0.574	0.022
TIN_37238	chr3:197299013-197299994	+	622	BDH1	Q1_P30387	CCTATTCACGCCTCCCCAACCTCCTCCCTTTCTACCAGGCCTTACCCATGGCTCAAATTT	-	noncoding	-	-	-	-	-	-	-	-	-	-	0.574	0.022
PIN_08549	chr3:16336030-16336670	-	92106	OXNAD1	Q1_P12041	GGACTGGAGCATATTGAAAACCCACCAACCACAGAGACTCCTGGAATAAAGAAATCAACC	-	noncoding	-	-	Transmap	-	-	-	Placental	Primates	Vertebrates	-	0.574	0.022
PIN_09445	chr4:83741286-83742604	+	22872	SEC31A	Q1_P12337	AAGTTTATCATACAGAAACTCCAAACGTTTGCTGGCATCATCTAGCTTCCTCTTGGTTTG	-	noncoding	-	-	Transmap	-	-	-	Placental	Primates	Vertebrates	-	0.574	0.022
TIN_10984	chr12:6176272-6176910	+	7450	VWF	Q1_P38456	ATCCTCCACCCAGGATGGGACACTAGGATATTCCCCATCAGTCAGCAACAGGCAGCTCCT	-	noncoding	-	-	-	-	-	-	Placental	-	Vertebrates	-	0.574	0.022
PIN_02541	chr12:2022087-2022663	+	93589	CACNA2D4	Q1_P20260	CACCAGCTCCAAGCCATCCACCTCCTCGATCTTCAGACTGGACTCCACATCCTTGTACTT	-	noncoding	-	-	Transmap	-	-	-	Placental	Primates	Vertebrates	-	0.576	0.022
PIN_06799	chr2:25472486-25472683	+	1788	DNMT3A	Q1_P20861	TATCACACTCGTCTTTCAGGCTACGATCCACGCGCCCATTCCTTCTCACAACCCGCTCCA	-	noncoding	-	-	-	-	-	-	-	-	-	-	0.576	0.022
PIN_03770	chr14:68028752-68030071	-	57475	PLEKHH1	Q1_P20450	TAGAATCCTCCAAGGGGCTTGCTGCTTCAGAAACAGAGTCCTTGCTCTGCAGGGCACCTG	-	noncoding	-	-	Transmap	-	-	-	Placental	Primates	Vertebrates	-	0.576	0.022
TIN_37456	chr4:5450006-5450534	-	55351	STK32B	Q1_P30415	ACAGCTAACAGGAAACGAACCGAGCAGGAACACCACACAGGCACCTGTCTTATGCAGCCC	-	noncoding	-	-	-	-	-	-	-	-	-	-	0.576	0.022
TIN_00489	chr1:20049251-20050649	+	255104	TMCO4	Q1_P38042	TAGATTAAAGCACAGATTAAATGAATCCCACTTCTGTAACTCACTCCCCTGAGAGCTGCC	-	noncoding	-	-	-	-	-	-	-	-	-	-	0.576	0.022
TIN_00491	chr1:20080216-20081008	+	255104	TMCO4	Q1_P38043	TTTTCTTTGCTCCACTAACCGTGGCATGAGGGTGGCTCTGGGTCTCAATTTGGCTTTAGG	-	noncoding	-	-	-	-	-	-	Placental	-	Vertebrates	RNAz	0.576	0.022
PIN_03177	chr12:112370138-112370565	+	89894	TMEM116	Q1_P10622	AAAGTGTAAACCTTCTTGTCAGCCCTGACTGTCTGAAGTATCAGGTTCCTCCACACACGT	-	noncoding	-	-	Transmap	-	-	-	Placental	Primates	Vertebrates	-	0.576	0.022
PIN_06893	chr2:38524747-38526053	+	64225	ARL6IP2	Q1_P11606	ATCCAAGTGTTTTCGCTCCAGATCTGAAGGTGCAATGTAAGGCTTGTCCCCTCCACATAC	-	noncoding	-	-	Transmap	-	-	-	Placental	Primates	Vertebrates	-	-0.571	0.023
PIN_04662	chr16:19559519-19560828	-	9738	CP110	Q1_P20598	CTGCTCTGTGAAGGCTTCTGTCTATTTTGCACAACCCCCTTCACTGATGTCTTAGGGGTT	-	noncoding	-	-	Transmap	-	-	-	Placental	Primates	Vertebrates	-	-0.571	0.023
PIN_11428	chr8:11660154-11661410	-	2222	FDFT1	Q1_P12920	AAGCGCACCAGGTTGTAGAACTCTTCGGGGTGGCCAAGGCATTTCACGAACTCCATCCTG	-	noncoding	-	-	Transmap	-	-	-	Placental	Primates	Vertebrates	-	-0.571	0.023
PIN_06529	chr19:45853034-45854543	-	147700	KLC3	Q1_P11505	GATTTCTTTGTACAGCTCTTCCGCTTGTTGATACTTGTTCTGTTTCAGGTAGGCTGAGGC	-	noncoding	-	-	Transmap	-	-	-	Placental	-	Vertebrates	-	-0.571	0.023
PIN_10046	chr5:141005638-141006052	+	8841	HDAC3	Q1_P12494	CCACCACCACCCAGCACGAGTAGAGGGATATTGAAGCTCTTGACATATTCAACGCATTCC	-	noncoding	-	-	Transmap	-	-	-	Placental	Primates	Vertebrates	-	0.571	0.023
TIN_40718	chr5:58935062-58935661	+	5144	PDE4D	Q1_P30746	GGTTTTACAGGAGTTCATAATATCACCCCTGCCAATTTTAAATATAGTGTCTATAGTGTG	-	noncoding	-	-	-	-	-	-	Placental	-	Vertebrates	-	0.571	0.023
TIN_52237	chr9:36366371-36368405	+	152006	RNF38	Q1_P31974	TCTTTTCTTTCTTTGGCTCCATCACTAACCACCACCCCTCCTTCACTTTAGCACTTACCC	-	noncoding	-	-	-	-	-	-	-	-	-	RNAz	0.571	0.023
PIN_05411	chr17:39966814-39968615	+	10609	SC65	Q1_P11217	AGTAGTTGAGATACTTGGCGGTCAGCTCGTGCTTCGGGTTCCTCTGGAGGAAGGTGTAGG	-	noncoding	-	-	Transmap	-	-	-	Placental	Primates	Vertebrates	-	0.571	0.023
TIN_04701	chr1:234163800-234164221	-	148641	SLC35F3	Q1_P27044	AGAAGAACACACTTCAGTCTGCAGGTTGGCCTGCTTTCTCTCCTTTCCATGGCTTTTTCC	-	noncoding	-	-	-	-	-	-	Placental	-	Vertebrates	-	0.571	0.023
PIN_01868	chr11:13406352-13407599	-	406	ARNTL	Q1_P10291	CTGAGCCTGGCCTGATAGTAGGCCACTGGAAGGAATGTCTGGAGTCCCTCCATTTAAAAT	-	noncoding	-	-	Transmap	-	-	-	Placental	Primates	Vertebrates	-	-0.568	0.024
PIN_11434	chr8:12952962-12953587	+	10395	DLC1	Q1_P21575	ATGGAAAAGGAACAATGGGGGTTTTGTGAGCCGACCCCAGGCTCCCTGGTGTCCTGAAAC	-	noncoding	-	-	Transmap	-	-	-	Placental	Primates	Vertebrates	-	-0.568	0.024
TIN_22189	chr17:55749598-55750274	-	124540	MSI2	Q1_P28862	ATCTTAGGTCTATATTACCCCTCCTTGCTCAGTCCTCCTCCATCAAATGACACTAAAATC	-	noncoding	-	-	Transmap	-	-	-	Placental	Primates	Vertebrates	-	-0.568	0.024
TIN_49281	chr8:10249614-10250399	-	4482	MSRA	Q1_P31669	AAGTCCATGTTCATTGCCACACAGAAAGCTCCATTCTCAAGGGCCCCTTCTCTTGTCAGA	-	noncoding	-	-	-	-	-	-	-	-	-	-	-0.568	0.024
PIN_12477	chrX:100296912-100297571	+	79979	CXorf34	Q1_P25244,Q1_P21728	CATGGAGATGAAGTATCTGAGGCTGTGCAGTGGGACTCTTCTCTTAAGGCCTGCCATCCA	-	noncoding	-	-	Transmap	-	-	-	Placental	-	Vertebrates	-	0.568	0.024
TIN_29220	chr2:191803241-191804340	-	2744	GLS	Q1_P29558	ACAAACAGAAAGTCCATCCTAACAAAACACAAAACAGACCAACCCCCTCAAGAGAAAAAA	-	noncoding	-	-	-	-	-	-	Placental	Primates	Vertebrates	-	0.568	0.024
PIN_00161	chr1:22161438-22162214	+	3339	HSPG2	Q1_P19925	CAAGGTCCATGGGCCTGGCATATATACGTCCCTTGGCAGCTCTGGTCCAAGTTCTGGATT	-	noncoding	-	-	Transmap	-	-	-	Placental	Primates	Vertebrates	-	0.568	0.024
TIN_08611	chr11:20108126-20109250	-	89797	NAV2	Q1_P38353	AAAGTGGCTTGGAGGATAGTTCTGCCATGGTCCTGCACAGCTGAGTGCATCACCGCCTCT	-	noncoding	-	-	-	-	-	-	Placental	Primates	Vertebrates	-	0.568	0.024
PIN_08797	chr3:53264273-53265110	+	7086	TKT	Q1_P12105	TCTCCGAGAAGGTGGAATTTTTGGTGTCCCCATCCAGGGCGATGATGCGGTCACTGGCAT	-	noncoding	-	-	Transmap	-	-	-	Placental	Primates	Vertebrates	-	0.568	0.024
PIN_06504	chr19:44037840-44038488	-	284346	ZNF575	Q1_P20828	ACTGCGCCCTTCTTGCCGTTAAATTTCATCCCTGGCTTGGATGGGGCCGTGGAGGATAGA	-	noncoding	-	-	Transmap	-	-	-	Placental	-	Vertebrates	-	0.568	0.024
TIN_42330	chr5:150495527-150496404	+	309	ANXA6	Q1_P30941	CCTCTTCTCAGCAAGTTCCCAGACCAGCTCTCTAGGGGTCAATTCTACTGGGGCCACTGA	-	noncoding	-	-	Transmap	-	-	-	Placental	-	Vertebrates	-	0.565	0.025
PIN_08939	chr3:124396683-124397484	-	8997	KALRN	Q1_P21166	CCCGTGTTCTCCACTTCCGCCCGCTTTCTCATGCGTAGAGTATGCCATGAACATGACTTC	-	noncoding	-	-	Transmap	-	-	-	Placental	Primates	Vertebrates	-	0.565	0.025
PIN_08450	chr22:50591350-50591717	-	54456	MOV10L1	Q1_P21099	ATGAGAGGGAAGCCTTTCTTAGGCAACTTCTCCCAGCCCAGCAAGGAGGTCACCACTGTG	-	noncoding	-	-	Transmap	-	-	-	Placental	Primates	Vertebrates	-	0.565	0.025
PIN_09766	chr5:50128494-50129812	-	79668	PARP8	Q1_P12411	TGCTTTTACTGCTTGAAGCTGGCTCGTCCTTGGCTGACACCTTCTGTTTCTTGTTCATCC	-	noncoding	-	-	Transmap	-	-	-	Placental	Primates	Vertebrates	-	0.565	0.025
PIN_12406	chrX:49049603-49050026	+	6855	SYP	Q1_P13169	ACATCTGACAGCCCCTTGGCCCATGCCGATGAGCTAACTAGCCACATGAAGGCGAACACA	-	noncoding	-	-	Transmap	-	-	-	Placental	Primates	Vertebrates	-	0.565	0.025
TIN_06648	chr10:76045372-76046026	-	132	ADK	Q1_P27248	TTTCAAGGCCTCCTGATTTCTTATTTGGACTATTCCAGCAGTCTAACTGGGTTTTTGTTT	-	noncoding	-	-	-	-	-	-	-	-	-	-	-0.562	0.026
PIN_10476	chr6:42929306-42930180	-	27232	GNMT	Q1_P12644	TCACTGGCATCCACACTCGTCACACTGAAGCCCTCTTCCACCAGCATAATGGAGTCCACC	-	noncoding	-	-	Transmap	-	-	-	Placental	Primates	Vertebrates	-	-0.562	0.026
PIN_01227	chr1:236705715-236707546	-	3964	LGALS8	Q1_P10125	GCTCTTGGTGTAGACAGTTCTGGGTGCGATTTTAGAAATGTCTCCTCCTCTATTACTAGG	-	noncoding	-	-	Transmap	-	-	-	Placental	Primates	Vertebrates	-	-0.562	0.026
TIN_06530	chr10:74111125-74111671	+	54788	DNAJB12	Q1_P27239	ATCCCACTGGCACCTCCCACTCTGCTCATCTCTTCCCATCTCAGTTCTTCAGCCTGGTTT	-	noncoding	-	-	-	-	-	-	Placental	-	Vertebrates	-	0.562	0.026
TIN_44031	chr6:53142882-53143572	+	60481	ELOVL5	Q1_P31107	CTTCCACCTGTTGAGGTTCCCTGTAGGAGCTCTGTCATGCTTCAATGCAACACTCCCTCC	-	noncoding	-	-	-	-	-	-	-	-	-	-	0.562	0.026
PIN_04325	chr15:75188422-75189852	-	4351	MPI	Q1_P10934	TGCTGGTGCAGCTGTAGCAAAAGCTCCCCAAAGATGTCCTCCATGTTGTTTCCGGCAGCC	-	noncoding	-	-	Transmap	-	-	-	Placental	Primates	Vertebrates	-	0.562	0.026
PIN_07908	chr20:39796193-39796827	-	5335	PLCG1	Q1_P11873	ATAGGGTTTGCCTCTACATAGAAGCCAGGGTTGCGTCCCTCATACAGGGCCCCGTAGTCA	-	noncoding	-	-	Transmap	-	-	-	Placental	Primates	Vertebrates	-	0.562	0.026
TIN_39940	chr4:186651478-186652550	+	8470	SORBS2	Q1_P30659	CTTGCCAAAATATTTATAAAATATCTTTGCCCTGCCATACCTAACTAAGCCTCTTGGAAT	-	noncoding	-	-	-	-	-	-	Placental	-	Vertebrates	-	0.562	0.026
TIN_14935	chr13:113182964-113183360	+	10426	TUBGCP3	Q1_P38596	GTCTTCCTAAGATCTTCCCATTCCTAGATTATGAAAATATTGTCCATCATGTTCTTTCAG	-	noncoding	-	-	-	-	-	-	-	-	-	-	0.562	0.026
TIN_33107	chr22:46216308-46217229	-	25814	ATXN10	Q1_P29990	AGGCAGAAAAGCAGACCTCTGAATTCCCTCCAAGTTGCTCAGAGTCCAAGTCACTTATCA	-	noncoding	-	-	-	-	-	-	-	-	-	-	-0.559	0.027
PIN_06758	chr2:11679940-11680411	-	9687	GREB1	Q1_P20857	AAAAGCTGGTCACTTCAGGCACTCCACAGACCAACCAGCCAAGAGGCTAAGCCCAGCAGA	-	noncoding	-	-	Transmap	-	-	-	Placental	-	Vertebrates	-	-0.559	0.027
TIN_19390	chr16:23595803-23596621	+	4706	NDUFAB1	Q1_P28580	TTAATTCTAATTCCAATTCAGACGCCCACCACTTCTTTCAGTTTAATCCACCTTAATCAA	-	noncoding	-	-	Transmap	-	-	-	-	-	-	-	-0.559	0.027
TIN_02068	chr1:78093583-78095230	+	26009	ZZZ3	Q1_P26805	AGCTCTGAGATGCTAATCATGATACTCCATCTCATTTCTGATTTGCTTCCTTTGAAAAAA	-	noncoding	-	-	-	-	-	-	Placental	-	Vertebrates	-	-0.559	0.027
PIN_11587	chr8:67372246-67372824	-	137872	ADHFE1	Q1_P12970	ATAAGAATTTCCGGAGCGTGTCTGCCAACACCAGCCCTGCATCTTGGATCCTGGCAGTGC	-	noncoding	-	-	Transmap	-	-	-	Placental	Primates	Vertebrates	-	0.559	0.027
TIN_42331	chr5:150500622-150501662	+	309	ANXA6	Q1_P30942	AGGAGTTCTACCAAGAAGTTACAGCTAATCCACCTGGGCTTATGAGGATCACCTGTATCC	-	noncoding	-	-	-	-	-	-	-	-	Vertebrates	-	0.559	0.027
PIN_05949	chr18:43668732-43669788	+	498	ATP5A1	Q1_P11358	AGGAATGATACCGGGGGCTTTCAGACCAACTCGCCTACGCGTCTTGGAACCAATTGGACC	-	noncoding	-	-	Transmap	-	-	-	Placental	Primates	Vertebrates	-	0.559	0.027
TIN_08363	chr11:11605014-11605739	+	374378	GALNTL4	Q1_P27410	AAGAAGCGGCCCCTGAGATTCCAGGGAACTTGGTTCCAAATGGTAGGACAAGTGGGCCAG	-	noncoding	-	-	-	-	-	-	Placental	Primates	Vertebrates	-	0.559	0.027
PIN_12117	chr9:124089774-124091777	-	2934	GSN	Q1_P13098	TTGTTGGAGCAGGCAAAGAGGCGAGGAGGATGGGCATCCATCTTCTTGTCCTTCAGCCGT	-	noncoding	-	-	Transmap	-	-	-	Placental	Primates	Vertebrates	-	0.559	0.027
PIN_08451	chr22:50644949-50647198	-	83642	RP3-402G11.5	Q1_P12016	CTGACCCCAGCCCCTTGTGAAAATAAGAAAAAGGAAAAGACGTTGTTGTGGCTATTTTTT	-	noncoding	-	-	Transmap	-	-	-	Placental	Primates	Vertebrates	-	0.559	0.027
TIN_06484	chr10:71915498-71915878	+	56681	SAR1A	Q1_P27234	GGTGGTGGGTGGGAAAGACAAATAGTTCCATTCTAGGAAAACAGAATCAGTAGTAGGAGT	-	noncoding	-	-	-	-	-	-	-	-	Vertebrates	-	0.559	0.027
PIN_00780	chr1:151638372-151639135	-	81609	SNX27	Q1_P20013	TTCAAATAAGGCAAAGTAATTCACTGTCGTACTGTCCATGCCAACCTTTGCTGCGATAGC	-	noncoding	-	-	Transmap	-	-	-	Placental	Primates	Vertebrates	-	0.559	0.027
PIN_04029	chr15:39877835-39880101	-	7057	THBS1	Q1_P10871	AATTCCATTGCCACAGCTCGTAGAACAGGAGGTCCACTCGGACCATGGAGACCAGCCATC	-	noncoding	-	-	Transmap	-	-	-	Placental	Primates	Vertebrates	-	0.559	0.027
PIN_02559	chr12:6182602-6182981	+	7450	VWF	Q1_P20264	TTTCATTGATGTGCAGGCTCTGGCAGGTCCTGGCGCAAGGGGACACACACTGCCTATACT	-	noncoding	-	-	-	-	-	-	Placental	Primates	Vertebrates	-	0.559	0.027
PIN_08367	chr22:38888272-38889970	+	10521	DDX17	Q1_P11993	TTAAGTACCCAATCTCTTTCTGGTTGACTCTTGTCTCCATGGATACACATAGCTGGCCAA	-	noncoding	-	-	Transmap	-	-	-	Placental	Primates	Vertebrates	-	-0.556	0.028
PIN_09264	chr4:7065413-7066068	+	80273	GRPEL1	Q1_P12264	TCCAGGTTCTGGCCACTGTTCTTTTGTTTCGTGGCTGTGCACAACAACCGGGGAGATGGC	-	noncoding	-	-	Transmap	-	-	-	Placental	-	Vertebrates	-	-0.556	0.028
PIN_11225	chr7:107571550-107573069	+	3912	LAMB1	Q1_P12860	TTCCTCTCTCCTTCGTCAGTTCTGCAGTTTGGCCCGCCACATTCAGTCTCGGAACAGGAG	-	noncoding	-	-	Transmap	-	-	-	Placental	Primates	Vertebrates	-	-0.556	0.028
TIN_50091	chr8:61434749-61435628	-	5862	RAB2	Q1_P31758	AGTCCCTGACCTCTACTGCACATGACACTGGTAACCACTCCCTCTCTGGGATCTGCCTTC	-	noncoding	-	-	-	-	-	-	Placental	-	Vertebrates	-	-0.556	0.028
PIN_10502	chr6:43413803-43414454	-	89845	ABCC10	Q1_P12651	CTGGTGGCAAACTGGCACCTCTGGTTTAGCTCAAGGAGTCGCAGGTTCTCCTCCTCAAAC	-	noncoding	-	-	Transmap	-	-	-	Placental	Primates	Vertebrates	-	0.556	0.028
PIN_00252	chr1:32840734-32842852	+	55108	BSDC1	Q1_P09848	TTTTGGCCACAGGAACCTTTGCCTCTTTTGGAGATATGGGTGAAATGCCCATGAGCTCCT	-	noncoding	-	-	Transmap	-	-	-	Placental	Primates	Vertebrates	-	0.556	0.028
PIN_12481	chrX:100624772-100625289	+	695	BTK	Q1_P21731	CCGCTTCCTTAGTTCTTCAGTTGGGGAGAAGACGTAGAGAGGCCCTTCATCATATACAAC	-	noncoding	-	-	Transmap	-	-	-	Placental	Primates	Vertebrates	-	0.556	0.028
PIN_06625	chr19:50215627-50216676	-	126129	CPT1C	Q1_P11526	ACAGATGCATTTGCTGAACAGGGATCTGGCTGGTGGACAGCTGCCACTGCTCCGAATGGA	-	noncoding	-	-	Transmap	-	-	-	Placental	Primates	Vertebrates	-	0.556	0.028
PIN_01930	chr11:34119097-34120849	-	4076	GPIAP1	Q1_P10301	AAATATTACCTCGTGGGGCTCCCCGTGGTCCACTCTGCCCAGAGCCTCGCTTGAAATTCT	-	noncoding	-	-	Transmap	-	-	-	Placental	Primates	Vertebrates	-	0.556	0.028
PIN_04756	chr16:30529902-30530218	-	3683	ITGAL	Q1_P20618	ATGCTTGCTGCTGTTGAAGGAGATGGAGAGGGAGCTGCAGAGGCTGAACATGGAAGAGGC	-	noncoding	-	-	Transmap	-	-	-	Placental	Primates	Vertebrates	-	0.556	0.028
TIN_27147	chr2:63525942-63526239	+	51057	LOC51057	Q1_P29359	TATATCATAGTGGTAGTCCTCAATTTTCACTATGTCCCAAAAGGTATGTGGTCCCCAATG	-	noncoding	-	-	-	-	-	-	-	-	-	-	0.556	0.028
TIN_40678	chr5:58442226-58442743	+	5144	PDE4D	Q1_P39501	TTAGAAGTATACTCCCCACTGAACACCTCTTTCACATTTCTGGCCCATATAGCAGGGATC	-	noncoding	-	-	-	-	-	-	Placental	-	Vertebrates	-	0.556	0.028
PIN_08280	chr22:29194776-29196285	+	7494	XBP1	Q1_P11973	AGAGAGTTAAAAAGTACAGAAAAGAGCCCTGGGCCGCCCTAGGTTCCCAGCGTGGCGGAT	-	noncoding	-	-	Transmap	-	-	-	Placental	Primates	Vertebrates	RNAz	0.556	0.028
TIN_16668	chr14:103393906-103394476	-	81693	AMN	Q1_P28301	TGAGAACGTGCACAGGCCCAGGGCTCCCAGGTTCCAGGAACTAAAGTTTCGAAAGTTGCC	-	noncoding	-	-	-	-	-	-	-	-	-	-	-0.553	0.029
PIN_08863	chr3:97666100-97666415	+	84864	MINA	Q1_P21157	GGACAATGTGGTCTTTAAACTGCAGTCTCACTACACTGTCCAGCCTCGGTAACTTTCCAC	-	noncoding	-	-	Transmap	-	-	-	Placental	Primates	Vertebrates	-	-0.553	0.029
PIN_06463	chr19:40834182-40834901	+	126526	C19orf47	Q1_P20826	ACTCTTTGCTGCCATCTTGTTGGACACAGTGACCGAGATCTTGGAGGTGCTGGTGTCCGG	-	noncoding	-	-	Transmap	-	-	-	Placental	Primates	Vertebrates	-	0.553	0.029
PIN_04449	chr15:101591386-101592364	-	79705	LRRK1	Q1_P20566	TTCCATGTCGAAGTACTGCACATCCTCTGATTTCTCACTGGGGTCCGTGTGCTGGGCCCA	-	noncoding	-	-	Transmap	-	-	-	Placental	Primates	Vertebrates	-	0.553	0.029
PIN_03057	chr12:95445499-95446760	+	7181	NR2C1	Q1_P10586	ATTCGCTAATGATGTAACCACATTGGCCAATGTACTTAAATCTCCCTGACATGATTCAGC	-	noncoding	-	-	Transmap	-	-	-	Placental	Primates	Vertebrates	-	0.553	0.029
PIN_08536	chr3:15075199-15076793	-	7182	NR2C2	Q1_P12037	ATGCTGTTCTGCAGGTGGTTGACAATGGCAGCCAGGATGGTGGAGAGACTCATGACCTGG	BF327015	weak coding potential	-	-	Transmap	-	-	-	Placental	Primates	Vertebrates	-	0.553	0.029
TIN_30982	chr20:36148798-36149519	+	10904	BLCAP	Q1_P29734	AATCTTCTGGAAGGGGGCTAAGATGGAACTCAGGAGGCGGGGGTCGGTATGGAAAGAGCA	-	noncoding	-	-	-	-	-	-	Placental	Primates	Vertebrates	-	-0.55	0.03
TIN_40031	chr5:6747077-6748194	-	11044	POLS	Q1_P30669	TGACATGTGTGACAAGAAAGGCTTCCCCGACACACACAGGCCTTGCACACAGCAGAGGAG	-	noncoding	-	-	Transmap	-	-	-	-	-	-	-	-0.55	0.03
PIN_00125	chr1:19479716-19480261	+	23352	ZUBR1	Q1_P19919	CATTGTTGTCCGCTGCTGCTCATTGCAGGCCGTGTGCCTAATAGCAACCATGTCTTGGAT	-	noncoding	-	-	Transmap	-	-	-	Placental	Primates	Vertebrates	-	-0.55	0.03
PIN_03950	chr14:103398751-103399349	+	9578	AMN	Q1_P15311	CCCAAGCTGTGGACAAGCTGTGTCTGCCGCCACAGTTAATCACAAGCCTCTGACGACACA	-	noncoding	-	-	Transmap	-	-	-	Placental	Primates	Vertebrates	-	0.55	0.03
TIN_32510	chr22:24949548-24950438	+	83606	C22orf13	Q1_P39218	AGCTAGAACTCCGTTTGTCATCAACCCCGCGCCTTCAGCAGGACAGGAATCACGTCTTCC	-	noncoding	-	-	-	-	-	-	-	-	-	-	0.55	0.03
PIN_02845	chr12:54114612-54115808	+	57658	CALCOCO1	Q1_P10537	ACTGATGGTCTGGATGTCATCCTCTAGCTCCAGGATGCGTGCCACATGGTCTCCCTGTTG	-	noncoding	-	-	Transmap	-	-	-	Placental	Primates	Vertebrates	-	0.55	0.03
TIN_07958	chr10:128929529-128931087	-	1793	DOCK1	Q1_P38320	ACCTCTCTCCTCTTCCCACTTTGAGGCTTCTGTTTGGGAAGATCAGGGCTGTGGAGGATG	-	noncoding	-	-	Transmap	-	-	-	Placental	Primates	Vertebrates	-	0.55	0.03
PIN_01459	chr10:72194584-72196266	+	4838	NODAL	Q1_P10183	GTTGGCTCAGGAAGGAGAAGTCAAAAGCAAACGTCCAGTTCTGCCCATCCACTGCCACAT	-	noncoding	-	-	Transmap	-	-	-	Placental	Primates	Vertebrates	-	0.55	0.03
TIN_42994	chr6:7143157-7143982	-	6239	RREB1	Q1_P39585	AGGGCTTTGTATTTGCATCGCCTGGGAAGCTTCCAATGCCCCAGCCACTGGTTCATGCTC	-	noncoding	-	-	-	-	-	-	Placental	Primates	Vertebrates	-	0.55	0.03
PIN_11529	chr8:38695926-38696335	-	6867	TACC1	Q1_P12947	TTGCCGGGTCTCTTCGTATTTCTTCTTCCATTCATTTGCTTCAATCTCTTTAGTAATTAT	-	noncoding	-	-	Transmap	-	-	-	Placental	Primates	Vertebrates	-	0.55	0.03
PIN_02311	chr11:73687826-73688109	+	7351	UCP2	Q1_P10395	TCCTCTCGGGCAATGGTCTTGTAGGCATTGACGGTGCTTTGGTATCTCCGACCACCTCCA	-	noncoding	-	-	Transmap	-	-	-	Placental	Primates	Vertebrates	-	0.55	0.03
PIN_09978	chr5:132202379-132203179	-	27089	UQCRQ	Q1_P12475	TCGAACGGTGACAAGCTGTAGCTGATCACATGCCGCATCCGCGTCAGATTCCCAAACTCG	-	noncoding	-	-	Transmap	-	-	-	Placental	-	Vertebrates	-	0.55	0.03
PIN_01980	chr11:46772372-46772870	+	9793	CKAP5	Q1_P10316	GAGATGGGCCTCCAGCTCAGACTCGTTTTTGTTGTCGATCATCGTTAGGTGGTCCAGGAT	-	noncoding	-	-	Transmap	-	-	-	Placental	Primates	Vertebrates	-	-0.547	0.031
TIN_46755	chr7:50661687-50662150	+	2887	GRB10	Q1_P31399	TCCATGGCTGCCAGTCACTACACGATTCTTGAGATCATAACAAAGTCCTGGGGGTCAGAT	-	noncoding	-	-	Transmap	-	-	-	-	-	-	-	-0.547	0.031
TIN_21697	chr17:38147760-38148286	-	5709	PSMD3	Q1_P28798	ACCTAATCAACACACGTCTCCCGTTCCCTGTCAAGACACCATGGAGGTGGATGTTGTGTG	-	noncoding	-	-	-	-	-	-	-	-	-	-	-0.547	0.031
PIN_09707	chr5:31410540-31411186	+	29102	RNASEN	Q1_P12400	GCCCAGCTCCTCCGCTACCTTGGCCTGAGTTCTATTATTCACCAAAGAGCTTCGCAACAA	-	noncoding	-	-	Transmap	-	-	-	Placental	Primates	Vertebrates	-	-0.547	0.031
PIN_07638	chr2:231327859-231329326	-	6672	SP100	Q1_P11797	AAGTGGCTTCTTGGCCCTCCTTTTCATCATTTGATTCTAAAGGGTTGTCATTATTGATCA	-	noncoding	-	-	Transmap	-	-	-	-	-	Vertebrates	-	-0.547	0.031
TIN_52391	chr9:73221725-73223188	+	80036	TRPM3	Q1_P31991	TCATGGACGTTTTAGAGATATTGATACTATTATTTCTACTGATTTCTGCTCTCGGGAGTC	-	noncoding	-	-	-	-	-	-	Placental	-	Vertebrates	-	-0.547	0.031
PIN_10760	chr6:145161422-145163254	-	7402	UTRN	Q1_P12727	AGATGGAAACGTGCTGTGAATCTGCTCCATGACCTCCGTGAGATCCGTGCTGGTGTCGTG	-	noncoding	-	-	Transmap	-	-	-	Placental	Primates	Vertebrates	-	-0.547	0.031
TIN_42167	chr5:142580679-142581216	-	23092	ARHGAP26	Q1_P30915	TCTGGTTTGGATTCAACTGGTAGGCTTACATCCACTTTAGTTTGCTGGCCCACAGTGTCC	-	noncoding	-	-	-	-	-	-	Placental	Primates	Vertebrates	-	0.547	0.031
TIN_33539	chr3:15284598-15286066	-	23473	CAPN7	Q1_P39246	TCTCTAATGATTAGGGGTGGTGTGGTCTAGTGAGAAGAGTAAAGAATTGGCATATCTGTG	-	noncoding	-	-	-	-	-	-	-	-	-	-	0.547	0.031
PIN_01654	chr10:105837148-105837608	+	1308	COL17A1	Q1_P20146	TGTTTCTCCAGCCGGCTCCCTCCACCAAGAGAGGCTGTTTTAGCATAGCCATTGCTGGTC	-	noncoding	-	-	Transmap	-	-	-	Placental	Primates	Vertebrates	-	0.547	0.031
TIN_26168	chr2:25545621-25546203	+	1788	DNMT3A	Q1_P39007	AGACAGAGGGATAAAGCGTTGTAGTCACTGTCTGGGCCCCTGGTCTTGCTGTTCCTGGAG	-	noncoding	-	-	-	-	-	-	Placental	Primates	Vertebrates	-	0.547	0.031
TIN_45330	chr6:152357578-152358473	-	2099	ESR1	Q1_P39666	CCATTATGAGTGGTGGAGGTTGTTTTCTTTTTTCTTGCCATATTCTCAGCATAATATTTG	-	noncoding	-	-	-	-	-	-	Placental	Primates	Vertebrates	-	0.547	0.031
TIN_40647	chr5:56495250-56495877	-	65056	GPBP1	Q1_P30737	CTTTCAATTCTTATCTCCTTCATCCAATTTCCTTTCCAGGGCTAACCCAATACACCACAT	-	noncoding	-	-	-	-	-	-	-	-	-	-	0.547	0.031
PIN_08344	chr22:37162984-37163465	+	11020	RABL4	Q1_P11985	CACACTGTCTCCCGTGTCAGGAACTGGCACTGTCTTCACCACCAAATCCATTCCTGTTGT	-	noncoding	-	-	Transmap	-	-	-	Placental	Primates	Vertebrates	-	0.547	0.031
TIN_03004	chr1:154136715-154137489	+	7170	TPM3	Q1_P26891	ACTCCAAGTAAAATTATAACTCCTCAGCCTCATTTTAAGACACAACCTGTTCCCTACTCT	-	noncoding	-	-	-	-	-	-	Placental	-	Vertebrates	-	0.547	0.031
PIN_03621	chr14:31674911-31675652	+	25831	HECTD1	Q1_P20430	TAGCCATTCCAGCAATGTATCTGGGTCCACATCTGCCATGGTTTTTTAAAAGTCTCTTTG	-	noncoding	-	-	Transmap	-	-	-	Placental	Primates	Vertebrates	-	-0.544	0.032
TIN_45960	chr7:6643664-6644597	-	79034	KDELR2	Q1_P39683	ACCCTGTCCATGTGCACAGGGGTTCTGCTTTCCACTATCAACATTTCCTCCCCAGCAGTC	-	noncoding	-	-	-	-	-	-	-	-	-	-	-0.544	0.032
PIN_08208	chr22:18374045-18374502	+	57553	MICAL3	Q1_P11955	CATAGCCATCTGTCTGCCTCTGGCACCAACCCAGCAGTTTGCTTGAACGAGCTACAGACT	-	noncoding	-	-	Transmap	-	-	-	Placental	Primates	Vertebrates	-	-0.544	0.032
TIN_40393	chr5:37055029-37055584	-	25836	NIPBL	Q1_P30710	CTCCCCTACTGTTATCATAGTAATTTATTATTACCTCCAGTGTGACCACAATGCTAAAAA	-	noncoding	-	-	Transmap	-	-	-	-	-	-	-	-0.544	0.032
TIN_27747	chr2:100461440-100463364	+	3899	AFF3	Q1_P29414	CTCTCCATTATCATCTGACCTTCCCCACGGGGTCTCAGCTCTTCCTGACCCTCAGAACAG	-	noncoding	-	-	-	-	-	-	Placental	Primates	Vertebrates	-	0.544	0.032
TIN_18440	chr15:86240500-86241691	-	11214	AKAP13	Q1_P28489	CTCCCCTTACTAATGCAGACAACAGAGTAGAAGCCATCTTATTCCTTTATAAACAATTAT	-	noncoding	-	-	-	-	-	-	-	-	-	-	0.544	0.032
PIN_03900	chr14:94417153-94417757	+	51676	ASB2	Q1_P20467	TTCTTGGATTCCACCTTGGCTCCTCCGCTCACCAGGATCTGCATGACCTCCAGGTCATTG	-	noncoding	-	-	Transmap	-	-	-	Placental	Primates	Vertebrates	-	0.544	0.032
PIN_08218	chr22:19195530-19195866	+	8218	CLTCL1	Q1_P21074	AGGACTCACGGCCCTTTTTCCTGGCCATCTGCAGAAATTTAACTAGATCCTCCCAGTTGT	-	noncoding	-	-	Transmap	-	-	-	Placental	Primates	Vertebrates	-	0.544	0.032
TIN_07967	chr10:129063263-129063607	-	1793	DOCK1	Q1_P38322	GTTTTCTATGGGCAGAATTTTGAATTCTCAACTGATTCCTTCCCTATGATCTTCTCCTGT	-	noncoding	-	-	-	-	-	-	-	-	-	-	0.544	0.032
PIN_07238	chr2:131127585-131129210	-	26469	PTPN18	Q1_P11697	AGGCCGCTGCTTCCTCATCTTAAGGACCACATCAAAGAGACTGAAGTCAGGTGGGATCAT	-	noncoding	-	-	Transmap	chr2:131128356-131128447	chr19:4602876-4603059	91	Placental	Primates	Vertebrates	-	0.544	0.032
TIN_33497	chr3:14190597-14191617	+	7508	SLC6A6	Q1_P30058	TCAACATATAACCTATGTCTGCTCACACGCCCTAGAAAGCACTGACAGTTCAGGACTCCC	-	noncoding	-	-	Transmap	-	-	-	-	-	-	-	0.544	0.032
TIN_16189	chr14:77229475-77230349	-	22846	VASH1	Q1_P28248	TCTTGGCCCCAAGGTCACTAAAACCTAGACTGTGCTATCACCCCCCTGACCCGTGTGTCT	-	noncoding	-	-	Transmap	-	-	-	Placental	Primates	Vertebrates	-	0.544	0.032
TIN_50655	chr8:100785036-100785895	-	157680	VPS13B	Q1_P39849	ATGAACACTGCTCTGTCCATCCCGTGAGAGTGCTGAATGGCTGAGAGAGGACGCAGGAGA	BF332192	noncoding	-	-	Transmap	-	-	-	-	-	-	-	0.544	0.032
PIN_00172	chr1:23693218-23693729	+	80818	ZNF436	Q1_P19926	GGTCTCCATTCTTCCCGGGTGAGATACATGGCCATATCTTCAAACGTCACAGGTGCCTGA	-	noncoding	-	-	Transmap	-	-	-	Placental	Primates	Vertebrates	RNAz	0.544	0.032
TIN_24014	chr18:60953997-60954585	+	596	BCL2	Q1_P38920	CTTAGAAAGTATTAGAATTCTGTATGCTCCTTATTTTATACTCTGGCTGGGTCACATTCT	-	noncoding	-	-	-	-	-	-	-	-	-	-	-0.541	0.033
PIN_01028	chr1:184792463-184792908	+	116496	FAM129A	Q1_P10066	TCTTAGGCAGCAGGTCTGTCTGAAGAGTGGGCAGGAGCTCCTCCATCACCAGGTTACTCA	-	noncoding	-	-	Transmap	-	-	-	Placental	Primates	Vertebrates	-	-0.541	0.033
TIN_30978	chr20:35982667-35983090	-	6714	SRC	Q1_P29733	TGCACAGAGCATGGCACAGATGAGAAAATTGAGTCCTGGAAGTCCGTCCCTGCAGCTGTT	-	noncoding	-	-	-	-	-	-	-	-	-	-	-0.541	0.033
PIN_04542	chr16:3141975-3143005	+	84891	ZNF206	Q1_P11001	CTTTTCCTCCAAGGTGACGTCTGCACGGGGACAACTCTTGCCAGCATTACAACTAAAATC	-	noncoding	-	-	Transmap	-	-	-	Placental	Primates	Vertebrates	-	-0.541	0.033
TIN_32571	chr22:30041601-30042158	-	4771	NF2	Q1_P29925	TTGAGATGGAAGCCCTTCAAAGAGAGGTGGTGTCCTTGAGAGGCTGGGTCTGCTCTCGCT	-	noncoding	-	-	Transmap	-	-	-	Placental	Primates	Vertebrates	-	0.541	0.033
TIN_21706	chr17:38335060-38335302	-	51195	RAPGEFL1	Q1_P38833	TAAGGACAACGCATCCCTTTGCTGATGCCTAAAAGGCAGCTTGGGGCCTGTGCCTGTCTG	-	noncoding	-	-	Transmap	-	-	-	Placental	-	Vertebrates	-	0.541	0.033
TIN_25023	chr19:34830919-34831304	-	9710	KIAA0355	Q1_P29150	ATCAATGACACAAGCACACATGAAACTGTGCATAGTCACACTGTCCCTCGGTATGCATCT	-	noncoding	-	-	Transmap	-	-	-	Placental	-	Vertebrates	-	-0.538	0.034
PIN_08521	chr3:12609798-12610764	-	23609	MKRN2	Q1_P21106	GCCAAGTCATGTGAGAATAGGCACTGACTTCCTTCCCGACACACACCATGCATAAAATAC	-	noncoding	-	-	Transmap	-	-	-	Placental	Primates	Vertebrates	-	-0.538	0.034
TIN_24818	chr19:18945231-18945405	-	5976	UPF1	Q1_P38952	AGGGGAGCGTTTTAATGCTCTCCTTTTGTACAGCCCAGTGTGTTCAGGTGCAGGAAAAAA	-	noncoding	-	-	Transmap	-	-	-	Placental	-	Vertebrates	-	-0.538	0.034
PIN_10850	chr7:5262114-5262530	-	26100	WIPI2	Q1_P12752	ACTCAAAGAGTTTTTGTCCTTCTGGAATGGAAAATACCCTAATCACGGTCCCCTGTGGAA	-	noncoding	-	-	Transmap	-	-	-	Placental	Primates	Vertebrates	-	-0.538	0.034
PIN_09889	chr5:90674291-90675108	+	57561	ARRDC3	Q1_P12450	ATGCATATTCATGCCTTCCTGAATGAATAGTGTGGAAGCCTTCTTCGGAATTATCATCAT	-	noncoding	-	-	Transmap	-	-	-	Placental	Primates	Vertebrates	-	0.538	0.034
PIN_08892	chr3:112328767-112329065	+	151887	CCDC80	Q1_P12145	ATAGGCCCAGTCTTCATCGTTAGGAGCAGAGATCACCAGCAACCTCCTCCTCCACCGGAA	-	noncoding	-	-	Transmap	-	-	-	Placental	Primates	Vertebrates	-	0.538	0.034
PIN_10099	chr5:150102149-150102843	+	51164	DCTN4	Q1_P12516	CTGGATTTTGAATTTGATTGACGTTGGGTTAAATTCTGGCTTGCTCAAATTATGTTCACA	-	noncoding	-	-	Transmap	-	-	-	Placental	Primates	Vertebrates	-	0.538	0.034
TIN_34603	chr3:57198465-57198951	+	54756	IL17RD	Q1_P39286	TTAGCAGGGTTGTGGACTGAAAGTCCGGGAGAATACCCCCTTCCCTCTCCAAAGCGCAAC	-	noncoding	-	-	-	-	-	-	Placental	-	Vertebrates	-	0.538	0.034
TIN_10646	chr11:126644078-126644634	+	84623	KIRREL3	Q1_P27653	TCCCCAGGGCAGAGGAGAAAAGGGGCTCTCATCAAGTTCTCTCAGGTCCAGCTGAAAAAA	-	noncoding	-	-	-	-	-	-	-	-	Vertebrates	-	0.538	0.034
PIN_02194	chr11:66033234-66033903	-	64837	KLC2	Q1_P10363	AGCTTCTTTACCAGCATCTCACTGCTGCGCCTCAGGGCATCCCGGAGTTTCCCAAAGGAA	-	noncoding	-	-	Transmap	-	-	-	Placental	-	Vertebrates	-	0.538	0.034
PIN_10439	chr6:36106243-36107070	-	5603	MAPK13	Q1_P12633	GAACAGCTGAGTGAAATCCTTCCTGGGGGTCTGTGGCAGGGACTGGATGTAGGATTTGGC	-	noncoding	-	-	Transmap	-	-	-	Placental	Primates	Vertebrates	-	0.538	0.034
PIN_04809	chr16:55530418-55531229	-	4313	MMP2	Q1_P11061	TTCTCCTCCTGTGGGGCCTCGTATACCGCATCAATCTTTTCCGGGAGCTCAGGCCAGAAT	-	noncoding	-	-	Transmap	-	-	-	Placental	Primates	Vertebrates	-	0.538	0.034
PIN_10098	chr5:150051677-150052213	-	91977	MYOZ3	Q1_P12515	TGTTGAAATTTCGGTAGTCGTTGGGGCTGGGGGTGTGACTTCGGCCATCGCTCTGGTAGT	-	noncoding	-	-	Transmap	-	-	-	Placental	Primates	Vertebrates	-	0.538	0.034
TIN_43564	chr6:35256333-35256735	-	7629	ZNF76	Q1_P31078	CTGGTTTCATTATAAATAAAAAACCTCCCCCATCTTCGGGTAAAACTGCTGGAAGGAAGG	-	noncoding	-	-	Transmap	-	-	-	Placental	-	Vertebrates	-	0.538	0.034
PIN_07602	chr2:220246524-220247070	+	23549	DNPEP	Q1_P11784	AGCATGGGCCATGTCTGCGCTGATCATGAAGGACTTGGGTATGGCTTCCTCGAAGGCTGT	-	noncoding	-	-	Transmap	-	-	-	Placental	Primates	Vertebrates	-	-0.535	0.035
PIN_03613	chr14:31176999-31177384	-	23256	SCFD1	Q1_P10750	AGGTTCTTCACTCCTTCCATCACAAACTGTGATCCTGTATTCATGACTCGTGATAAAAGA	-	noncoding	-	-	Transmap	-	-	-	Placental	Primates	Vertebrates	-	-0.535	0.035
PIN_05556	chr17:48742369-48742728	-	8714	ABCC3	Q1_P20717	GTTGAGTGGAATCAGCAAGACCATGAAAGCGACTCCAGCCAGGACAGAGGGACCTAGGTT	-	noncoding	-	-	Transmap	-	-	-	Placental	Primates	Vertebrates	-	0.535	0.035
PIN_05178	chr17:7979407-7979796	+	242	ALOX12B	Q1_P20668	AAAGTCATTGGGGAGGTAGAGGCTGTCATAGGTGAGCTCCGACAGAGCCCGTACCATCAC	-	noncoding	-	-	-	-	-	-	Placental	Primates	Vertebrates	-	0.535	0.035
PIN_03661	chr14:50246524-50248087	-	23588	KLHDC2	Q1_P10766	GAAGAAACTGGTGTTAGTGAGTGCCAAGATCGACCAACTGGGCATATGCCTTGTGGAATT	-	noncoding	-	-	Transmap	-	-	-	Placental	Primates	Vertebrates	-	0.535	0.035
TIN_03311	chr1:165611977-165613254	-	4259	MGST3	Q1_P26912	AGACCTGACTTCTGGCTTGAGTACCACCACTTATCTGCTAAGTGCAGTTCACGAGACAGC	-	noncoding	-	-	-	-	-	-	-	-	-	-	0.535	0.035
PIN_00344	chr1:41511650-41512341	+	22955	SCMH1	Q1_P19951	ACGTAGGTGATGCTGTTGACTGCTGGGAGGTTGAGGGTATGCTGTTCCCGGTCAAACACG	-	noncoding	-	-	Transmap	-	-	-	Placental	Primates	Vertebrates	-	0.535	0.035
PIN_06324	chr19:18971435-18972079	-	5976	UPF1	Q1_P11451	TGATGATGCCAATCTGGTCCGGCTTGGCGCCTGCCTTCAGCAACTTCGTGGTGATCTTCT	-	noncoding	-	-	Transmap	-	-	-	Placental	Primates	Vertebrates	-	0.535	0.035
PIN_07671	chr2:234396652-234397544	+	55230	USP40	Q1_P11809	TTTTCGCCTTTCTGAAGGGGCTCTAAGCAGATCTCAATTCTCCGTCCTAGTTTATATTCC	-	noncoding	-	-	Transmap	chr2:234396951-234398010	chr1:89848284-89848914	593	Placental	Primates	Vertebrates	-	0.535	0.035
TIN_31156	chr20:44107353-44108017	-	10406	WFDC2	Q1_P29762	ACAATCACACTCCACTTCCCAGGTTAGATAGAGGGGAGCCAGGCCCAGCCAAATCCATTC	-	noncoding	-	-	Transmap	-	-	-	Placental	-	Vertebrates	-	0.535	0.035
PIN_00321	chr1:39763082-39763806	-	23499	MACF1	Q1_P09868	TTTAATGGAATCTTGGAGGTTCCTCAAGAATGACTCCAGCTCTCGTGCATCACTGAAGAA	-	noncoding	-	-	Transmap	-	-	-	Placental	Primates	Vertebrates	-	-0.532	0.036
TIN_50321	chr8:74560693-74561263	+	27067	STAU2	Q1_P31779	AAAAGGGTTAGGTTTGGAGTCTTTCAGTTGTGTCTTGTTTTTCAAATGCGAGTTTTCTTG	-	noncoding	-	-	-	-	-	-	Placental	-	Vertebrates	-	-0.532	0.036
PIN_11475	chr8:24196719-24198333	-	10863	ADAM28	Q1_P12933	ACCCGTACTTTGACCCACCTTCATTCCTGTTGTAACATGACTTATCTGCAACCTCAGTTC	-	noncoding	-	-	Transmap	-	-	-	Placental	-	Vertebrates	-	0.532	0.036
PIN_12427	chrX:55040850-55041792	+	212	ALAS2	Q1_P13175	AAAGATGAAGCCTGCAGCATAGGAGCGCACCATGTCCACCAAGTCACGGGTGCTGGCAAT	-	noncoding	-	-	Transmap	-	-	-	Placental	Primates	Vertebrates	-	0.532	0.036
PIN_06240	chr19:14030015-14031369	-	54862	CC2D1A	Q1_P11426	TTAGGCACCTCATCCTCTTCATCCTCTGGGCCTTCATCCTGGTTGGCCAGCTTCATGGCA	-	noncoding	-	-	Transmap	-	-	-	Placental	Primates	Vertebrates	-	0.532	0.036
PIN_08852	chr3:69988214-69988389	-	4286	MITF	Q1_P21154	TGTGTTCATGCCTGGGCACTCGCTCTCTGCCCTGTTTTGCTCTTCAAACTTATAAAATCC	-	noncoding	-	-	Transmap	-	-	-	Placental	Primates	Vertebrates	-	0.532	0.036
PIN_07222	chr2:128383571-128385698	-	4648	MYO7B	Q1_P20922	TCCTGCTGGTCCAGGAAGCAAAGCCCCTTCCAGTTAACAGCCAAGATCAGCTGCGTCTTG	-	noncoding	-	-	Transmap	-	-	-	Placental	Primates	Vertebrates	-	0.532	0.036
PIN_11580	chr8:66636625-66638230	+	5150	PDE7A	Q1_P12968	TTCTGGCGACTGATGTCTGTGGCTAGTATCAGAGCACCTATCTGTGTCTCCATTTGTTGC	-	noncoding	-	-	Transmap	-	-	-	Placental	Primates	Vertebrates	-	0.532	0.036
TIN_12284	chr12:72165720-72166422	-	23011	RAB21	Q1_P27837	ACCCCTCCACAAGCACTCTATCTATTCTTTACCCCCATACATTTTTGTTGAGTTAGAGAT	-	noncoding	-	-	Transmap	-	-	-	-	-	-	-	0.532	0.036
TIN_50131	chr8:62475781-62476251	+	444	ASPH	Q1_P39830	AAACCATCTGCCATAAAGCATCACCAACTCATCCGACGGCCTATGCCCCATTACCAGCCA	-	noncoding	-	-	Transmap	-	-	-	Placental	-	Vertebrates	-	-0.529	0.037
TIN_50973	chr8:119049011-119050070	+	2131	EXT1	Q1_P31846	GTGAGTTAGTTCCAGCCTTTTCACTTTCCTCCTGTAAAGTTTTTAATTCTAGATCTTTCT	-	noncoding	-	-	-	-	-	-	-	-	-	-	-0.529	0.037
TIN_23235	chr18:9823802-9824259	-	11031	RAB31	Q1_P28997	ACCCAGGCAGCAGTCTTCCCCTTCCCTCTTTCCTAAATGGGAATTTTTAATACAGTTACC	AW881130	noncoding	-	-	-	-	-	-	Placental	Primates	Vertebrates	-	-0.529	0.037
TIN_04708	chr1:234447512-234447907	-	148641	SLC35F3	Q1_P38183	TCCATCAACCCCCTCCAATTGAGAAGGAATAATAAGAATAATGCCATGGAGAAAAGATAC	-	noncoding	-	-	-	-	-	-	-	-	-	-	-0.529	0.037
PIN_05958	chr18:45371965-45372418	+	4087	SMAD2	Q1_P11360	TATCACTTAGGCACTCAGCAAAAACTTCCCCACCTATGTAGTATAAGCGCACTCCTCTTC	-	noncoding	-	-	Transmap	-	-	-	Placental	Primates	Vertebrates	-	-0.529	0.037
PIN_02908	chr12:57036615-57037511	+	506	ATP5B	Q1_P10548	CATTGTTGATTAACTCCATGATCAGTACAGTCTTGCCAACTCCAGCACCACCAAAAAGCC	-	noncoding	-	-	Transmap	-	-	-	Placental	Primates	Vertebrates	-	0.529	0.037
PIN_03681	chr14:50798643-50799150	+	8814	CDKL1	Q1_P15175	AAGCAGCAGGACAAGGGCACCTTTAGGATTCAGGGAGAGGGGGCTTCAGGAGACAGATGT	-	noncoding	-	-	Transmap	-	-	-	Placental	-	Vertebrates	-	0.529	0.037
PIN_07042	chr2:71896590-71897035	-	8291	DYSF	Q1_P11650	CCCAGGGAACGATAATGCACGTCTGTCTTTTGCTTGTGTTCTTCAAAGCCAATCATCCAA	-	noncoding	-	-	Transmap	-	-	-	Placental	Primates	Vertebrates	-	0.529	0.037
PIN_01862	chr11:10819493-10822277	+	1982	EIF4G2	Q1_P10287	TACACCATTGACAGCCTCATTTGCATTTCCACTATTTAGATATTCAGTCACAACAGTTTC	-	noncoding	-	-	Transmap	-	-	-	Placental	Primates	Vertebrates	-	0.529	0.037
PIN_01928	chr11:34104293-34104912	-	4076	GPIAP1	Q1_P10300	TACCTGCTCCTTTTCACCACTGGTGAACTGTGTTTCTGCCATGAACTGTCTATTTACATA	-	noncoding	-	-	Transmap	-	-	-	Placental	Primates	Vertebrates	-	0.529	0.037
TIN_28930	chr2:173313658-173314363	-	3655	ITGA6	Q1_P29535,Q1_P09371,Q1_P09372	CCAAGCTCCAGCTCCAGGCCTTACCTACGATTTTGCCTTCAAGACCCCTAACTCAAGTTT	-	noncoding	-	-	Transmap	-	-	-	-	-	-	-	0.529	0.037
PIN_06402	chr19:36605190-36605699	+	5438	POLR2I	Q1_P11473	GATCTTGTTGACATAGATGCAGCTGTTGTCGGCCTCCTGCTGGTAATCACAGTTCCGGCA	-	noncoding	-	-	Transmap	-	-	-	Placental	Primates	Vertebrates	-	0.529	0.037
PIN_10521	chr6:44920974-44921439	+	8464	SUPT3H	Q1_P21441	GAAGGGGTCCCCTGCCTTGGTTACCATGTCTTGCCTCACAAGAAGAGCCAGATCCACTAA	-	noncoding	-	-	Transmap	-	-	-	Placental	Primates	Vertebrates	-	0.529	0.037
PIN_05318	chr17:30322340-30322890	-	23512	SUZ12	Q1_P11192	TCTACTTCCCCATCTTCAGATTCAAGAAATTCAGACATGCTTGCTTTTGTTCGTTTTGGC	-	noncoding	-	-	Transmap	-	-	-	Placental	Primates	Vertebrates	-	0.529	0.037
TIN_05984	chr10:35617061-35618914	-	219771	C10orf9	Q1_P38226	CCTCTTTGCCTGGTGATAACACCTTCAATGCCCGTTAGGGGGCCCAAAATTGCCAGTTTA	-	noncoding	-	-	-	-	-	-	-	-	-	-	-0.526	0.038
TIN_50195	chr8:68067992-68068884	-	79848	CSPP1	Q1_P31772	CCCTGCTTCCACTCTTTTTAATCCTCTATTATTGTATCTTAAACAGTGATGTCACATCAA	-	noncoding	-	-	-	-	-	-	Placental	-	Vertebrates	-	-0.526	0.038
PIN_07221	chr2:128280830-128281428	+	55677	IWS1	Q1_P11693	CATCCTCACCGTCTGACCCTGAATCCCGTTCATCCTGTACTGGGGTAGCACCACCATCAT	-	noncoding	-	-	Transmap	-	-	-	Placental	Primates	Vertebrates	-	-0.526	0.038
TIN_22211	chr17:56449662-56450307	+	54894	RNF43	Q1_P38855	CATTAGTCTCTCTATCTGTCCATGCATCCATTCATTTCTTTGTTCTGCCAGCACGGAAGG	-	noncoding	-	-	-	-	-	-	Placental	-	Vertebrates	-	-0.526	0.038
TIN_49527	chr8:22525034-22525602	+	55909	BIN3	Q1_P31709	TTCCCTATGTCCATGGGCTGATTAATCTTGTACATCTCTGGGGCTCAATTTATTCACACA	-	noncoding	-	-	Transmap	-	-	-	Placental	Primates	Vertebrates	-	0.526	0.038
TIN_13580	chr13:21738850-21739358	+	221150	C13orf3	Q1_P27990	GCCTGACTCATGTTCCCTTCCATATTTCTGAATAGAATAAACAAATATCGTTAAGATGTC	-	noncoding	-	-	-	-	-	-	-	-	-	-	0.526	0.038
TIN_49614	chr8:26444344-26445292	-	1808	DPYSL2	Q1_P31715	TTCCTTGAGGTTCGCTCATTGGATGCCCCACTCTATAGCCAGATCGCATCACACAGCCTC	-	noncoding	-	-	-	-	-	-	Placental	Primates	Vertebrates	-	0.526	0.038
TIN_05379	chr10:14608788-14609081	+	83641	FAM107B	Q1_P27121	GTAAATGCTCATGAGAAGGAAATACCAGGAGAGAGGTTTACATCGGAGGTGGGGCCGGGC	-	noncoding	-	-	-	-	-	-	-	-	-	-	0.526	0.038
TIN_02238	chr1:90365604-90367054	-	55144	LRRC8D	Q1_P26821	AAGCAAGAATTGAATAAAACACCATCAGCATTTGTAACACATCGTCCCTCTACCAGGTTC	-	noncoding	-	-	-	-	-	-	Placental	-	Vertebrates	-	0.526	0.038
PIN_02082	chr11:62363809-62364108	+	9219	MTA2	Q1_P20203	GTCTGTGGTTTTCCACATGTAATAAAACTGGACTATGCTGGCAAGTGACTTCCAGGGTAG	-	noncoding	-	-	Transmap	-	-	-	Placental	Primates	Vertebrates	-	0.526	0.038
TIN_25620	chr19:52370289-52370871	+	84765	ZNF577	Q1_P29205	TTACTCAATTTCCCTCCCTTAATGAAGGACAACTTTTTAAAAACACAAAGCTGGCCAGGC	-	noncoding	-	-	-	-	-	-	-	-	-	-	0.526	0.038
TIN_00749	chr1:27054370-27055234	-	8289	ARID1A	Q1_P26653	CCCAATACACCTGGCAATGGAGCCAAAACATCACCATTCTCCCCTGTAAAGAGCTTGGGG	-	noncoding	-	-	-	-	-	-	-	-	Vertebrates	-	-0.524	0.04
PIN_03631	chr14:35331055-35331822	+	11177	BAZ1A	Q1_P10754	CCCGTCACAGCACAACTCCACACAAGGCTGTTGCACAGAATGGTTCGTTCAAAAAAGTCA	-	noncoding	-	-	Transmap	-	-	-	Placental	Primates	Vertebrates	-	-0.524	0.04
PIN_07172	chr2:105713170-105714201	-	64965	MRPS9	Q1_P11684	CAGGTCACGTCGTGCTTTCCCAGCCGGTCAACAAAGTGGAAAGGGAACATCAGCTGTTCT	-	noncoding	-	-	Transmap	-	-	-	Placental	Primates	Vertebrates	-	-0.524	0.04
TIN_03328	chr1:165869088-165869311	-	7371	UCK2	Q1_P26916	TAAGGCCTTGCCCACCTCTGCTCCCCAAGAACCTCCGATAGAACTATCACCTCAGGCAGA	-	noncoding	-	-	-	-	-	-	-	-	-	-	-0.524	0.04
PIN_06251	chr19:14517812-14518450	-	976	CD97	Q1_P11431	ACATAGGTCAGCACCAAGCTCCGATCGTCGAAGATGAACAGGCCAAAGACCCAGGTGCAG	-	noncoding	-	-	Transmap	-	-	-	Placental	Primates	Vertebrates	-	0.524	0.04
PIN_07116	chr2:96933474-96933724	-	9391	CIAO1	Q1_P11670	TGACATCCTGTGTGTGGGAGTTGAGAACACTGACACATTCATACTCATCCTCTTCATCAA	-	noncoding	-	-	Transmap	-	-	-	Placental	Primates	Vertebrates	-	0.524	0.04
PIN_06877	chr2:36773925-36774484	-	51232	CRIM1	Q1_P11600	AAGAATCTTCACTTGGGTGCAGCCTGTTATCTCTGTAATCTACCTGGAGGTGACCCATAT	-	noncoding	-	-	Transmap	-	-	-	Placental	Primates	Vertebrates	-	0.524	0.04
PIN_06659	chr19:51875089-51875632	+	4818	NKG7	Q1_P11537	AAGAGGATAGCTGAGACCCAGCCCAGGTAGAAGGACCAGGAGAAGAAGGTCTGGATCTGG	-	noncoding	-	-	Transmap	-	-	-	Placental	-	Vertebrates	-	0.524	0.04
TIN_35980	chr3:135858148-135859285	-	5523	PPP2R3A	Q1_P30288	TGGTTCATGTAATTTGGCCAGCAACACCACTGCCTTTAGAAACTTACTTCCCTAAGTAAG	-	noncoding	-	-	-	-	-	-	-	-	Vertebrates	-	0.524	0.04
TIN_47619	chr7:98720385-98721996	+	57154	SMURF1	Q1_P39731	GTATAGCTTACCAGCCTCGCCCAGTTTCCATTTAAAAAGGCCAAAGGGCAGAAGGGGCAC	-	noncoding	-	-	-	-	-	-	Placental	-	Vertebrates	-	0.524	0.04
PIN_12185	chr9:131495120-131496156	+	10444	ZER1	Q1_P13123	TTATGTCCCTCAGAAGGGGCATCCCCCCTTCTTTGATCAGCAGAGGGCAGTACTTGTCCG	-	noncoding	NR_046240	-	Transmap	-	-	-	Placental	Primates	Vertebrates	-	0.524	0.04
TIN_27193	chr2:64809848-64810552	-	54812	AFTPH	Q1_P29361	CAGGTCATTTCTGTACTTCTTTATATAGCCACGTTATTTGTGCTCCTATGAATGGTTTTT	-	noncoding	-	-	Transmap	-	-	-	Placental	Primates	Vertebrates	-	-0.521	0.041
TIN_16325	chr14:89835210-89835801	+	1112	CHES1	Q1_P28274	ACACACAAACATCTTTAGTAGCAGTGATAGTAGCAGCAACAGCAGCACTGGCAGTAGTAA	-	noncoding	-	-	-	-	-	-	-	-	-	-	-0.521	0.041
TIN_49066	chr7:157166344-157166840	-	10049	DNAJB6	Q1_P31641	GCCACTCCCATGCCTGTACTTGACCCCTAACTTCTAGCTCTCATTAACACATCTAACTTT	-	noncoding	-	-	-	-	-	-	-	-	-	-	-0.521	0.041
PIN_08014	chr20:60848276-60848676	-	9885	OSBPL2	Q1_P11907	TAAATGGTTTGCCGGTCCTCTCCCACTGGGAAGCCACAGCCGAAACAGCAAAAGCAGCCA	-	noncoding	-	-	Transmap	-	-	-	Placental	-	Vertebrates	-	-0.521	0.041
PIN_10090	chr5:149513323-149514060	+	5159	PDGFRB	Q1_P21378	TGTTCTCACCCTGGCGGACCACAGTCTGCACTGCGTTCACAGAGACGTTGATGGATGACA	-	noncoding	-	-	Transmap	-	-	-	Placental	Primates	Vertebrates	-	-0.521	0.041
PIN_05132	chr17:6544547-6545341	-	84817	TXNL5	Q1_P11151	AGTAGATGAACACACATCCTTCACTAATGTGCTTCAGCCCCTCTCGTACGACTGGTTCAG	-	noncoding	-	-	Transmap	-	-	-	Placental	Primates	Vertebrates	-	-0.521	0.041
TIN_33403	chr3:11519373-11520601	-	10533	ATG7	Q1_P30037	CAAGACTGTCGGTCACAGGACTCCAACTTCCTTGCCCTACCCACAGGTATTACATGGGAT	-	noncoding	-	-	-	-	-	-	Placental	Primates	Vertebrates	-	0.521	0.041
TIN_33541	chr3:15289861-15290675	-	23473	CAPN7	Q1_P30062	CTGCTGCTGGATTAGTTTGTAAGAAAAGCAAAATTAAGCCCAATCTTATTTAGAAGGTAG	-	noncoding	-	-	-	-	-	-	Placental	-	Vertebrates	-	0.521	0.041
PIN_03041	chr12:88452385-88452838	+	80184	CEP290	Q1_P20340	CTGCAATCTCTTACCAGTCTCTTCTAGTTGAACTGTCATCTTCTCATTTAATATCTCTAA	-	noncoding	-	-	Transmap	-	-	-	Placental	Primates	Vertebrates	-	0.521	0.041
PIN_06730	chr2:9514804-9515378	-	8853	DDEF2	Q1_P11556	TTCTTCCTTGCGTATCTCCTCTCGATGTACTTGGCTGTGATGTAGTCCTTTCTTGCATTC	-	noncoding	-	-	Transmap	-	-	-	Placental	Primates	Vertebrates	-	0.521	0.041
TIN_32788	chr22:36736733-36737296	+	4627	MYH9	Q1_P29948	CCTCTGGATAGCCACTGGCCCTGGCTTTCATACAGAGGTCTACAGACCTCCATGATGCAC	-	noncoding	-	-	Transmap	-	-	-	-	-	-	-	0.521	0.041
TIN_21145	chr17:18859614-18860457	-	125206	SLC5A10	Q1_P38807	CACAAAATATATCCATCAATATGCAGGTCTCTTTCTTCCTGACTTTAATTGCCCTGCCCT	-	noncoding	-	-	-	-	-	-	-	-	-	-	0.521	0.041
TIN_19902	chr16:68314115-68314492	-	9057	SLC7A6	Q1_P28626	AGCCGGACCCCTCTCATGCCTCAATTTCAAGACCAACTTAATTCTCCTATCCTACCGAAG	-	noncoding	-	-	-	-	-	-	-	-	Vertebrates	-	0.521	0.041
PIN_05426	chr17:40473447-40475731	+	6774	STAT3	Q1_P11224	AAGGTCAATGATATTGTCCAGCCAGACCCAGAAGGAGAAGCCCTTGCCAGCCATGTTTTC	-	noncoding	-	-	Transmap	-	-	-	Placental	Primates	Vertebrates	-	0.521	0.041
PIN_02432	chr11:117978065-117979211	-	56649	TMPRSS4	Q1_P10431	ATTTCAACAACATCCAGATCCTGGTCTGGGCCAATCTCCACAGCTCTGAAAGTGGGTTTG	-	noncoding	-	-	Transmap	-	-	-	Placental	-	Vertebrates	-	0.521	0.041
PIN_02590	chr12:7169986-7171570	-	716	C1S	Q1_P10477	GGGATTGTTACTGCTCCTCTGTCCACAGAGCCTCCCTTCTTCAGTGTCTCCTGAGATTAT	-	noncoding	-	-	Transmap	-	-	-	Placental	Primates	Vertebrates	-	-0.518	0.042
PIN_02720	chr12:32778448-32778879	-	121512	FGD4	Q1_P10504	ACACATTGTCACTTCATTATCTCGGATCCATCTTGGGGCTCTTTTCCCTAGCTCAGCAGT	-	noncoding	-	-	Transmap	-	-	-	Placental	Primates	Vertebrates	-	-0.518	0.042
TIN_49221	chr8:8685774-8686504	+	9258	MFHAS1	Q1_P31664	TTTAGATCAGGCTCTGTCAATCTGCTAAGAGCACCCCTGCCTCCCTCTTCCGGCCCGTTA	-	noncoding	-	-	-	-	-	-	-	-	-	-	-0.518	0.042
PIN_07850	chr20:33506647-33509132	-	55902	ACSS2	Q1_P21009	ATCCCCTGCCTCTTGCATGAGCTCATGCCACCACAAGTCAATCCCTTGGTTCCATGAGAT	-	noncoding	-	-	Transmap	-	-	-	Placental	Primates	Vertebrates	-	0.518	0.042
TIN_38474	chr4:80894418-80896794	+	118429	ANTXR2	Q1_P30521	GGCTGCTGTTTGTTTCTACCCTTTGATATTACTTGATGCCATTGCTTTTACATATTCATA	-	noncoding	-	-	-	-	-	-	Placental	-	Vertebrates	RNAz	0.518	0.042
PIN_04856	chr16:58556873-58557746	+	23019	CNOT1	Q1_P11072	GAGTGTGGCTATTTGGGTACCGGAGCTGATTTGCAATTGCATTCAAAAAGAGATAGCGAC	-	noncoding	-	-	Transmap	-	-	-	Placental	Primates	Vertebrates	-	0.518	0.042
TIN_13547	chr13:21011470-21012329	+	51084	CRYL1	Q1_P27986	TTCCTCATTCTTTCCATCGTATGTCCCAGGACCATGCAGCTATGTAAATGGTGGTCCAAG	-	noncoding	-	-	-	-	-	-	-	-	-	-	0.518	0.042
TIN_37418	chr4:3129704-3131071	-	3064	HD	Q1_P39385	AAGCAGGAGGGTTCAGGTCTAGGTCTCCAGGGAAGAACTCAAAAGATGGCAGGTGGCAGG	-	noncoding	-	-	-	-	-	-	-	-	-	-	0.518	0.042
PIN_12446	chrX:70356879-70358235	-	9968	MED12	Q1_P13181	TTCTAAACCCATGACGCCAGTCATGGTTGTGGGCAGCACTCCAGGGTAAGTTGGTCGGGT	-	noncoding	-	-	Transmap	chrX:70357243-70357407	chrX:98488970-98489131	164	Placental	Primates	Vertebrates	-	0.518	0.042
TIN_31777	chr21:32703644-32704338	+	7074	TIAM1	Q1_P39189	TGTCTAACATATCCAATTACTGAGAAAAAGCACGTACATGCTCCTGTGTTCTCTTCACCT	-	noncoding	-	-	-	-	-	-	-	-	-	-	0.518	0.042
TIN_16253	chr14:80173544-80173832	-	9369	NRXN3	Q1_P38639	CTGCCTCTTCACTCTGATGATAAGCATTTGCTTAACTTACTTTCATTCGTTTAACACATT	-	noncoding	-	-	-	-	-	-	-	-	-	-	-0.515	0.044
TIN_09779	chr11:77526459-77527104	+	51773	RSF1	Q1_P27565	GTTCCTAGGACAATGACAACAACCTCCCTCCAAACCTCCGTAACTTTACTCTATGACATA	-	noncoding	-	-	-	-	-	-	Placental	-	Vertebrates	-	-0.515	0.044
TIN_08546	chr11:17865757-17867095	+	26297	SERGEF	Q1_P27421	TATCAAAGCCTACTCCTTCTTCTACTCTCAGGCCATCGGCCCTGGGGCTGATAAGGAAAC	-	noncoding	-	-	-	-	-	-	-	-	-	RNAz	-0.515	0.044
PIN_04761	chr16:30722776-30723155	-	10847	SRCAP	Q1_P20620	ATCCTCATCTTCACTGCTCCCAGAGCCTGGGGCATAGGCTCCTGCATACTGCTGCAATAG	-	noncoding	-	-	Transmap	-	-	-	Placental	Primates	Vertebrates	-	-0.515	0.044
TIN_06784	chr10:80856732-80857600	-	57178	ZMIZ1	Q1_P38262	ATAGCCAGTGATGTCATGTGTCATGTGCCTCTTGGCTGAGGCAGGGAGCCAGCACCATGT	-	noncoding	-	-	-	-	-	-	Placental	Primates	Vertebrates	-	-0.515	0.044
PIN_11953	chr9:75779224-75781312	-	301	ANXA1	Q1_P13060	GATGGTATTGAACACGTTTACGTCTGTCCCCTTTCTCCTTTCTCCTGCTTCATACAAGGC	-	noncoding	-	-	Transmap	-	-	-	Placental	Primates	Vertebrates	-	0.515	0.044
PIN_01977	chr11:46717305-46717841	+	392	ARHGAP1	Q1_P20191	TCAGCTGGTTCAGAGCCTCGCTGGTGTCATCCAAGGTCAGATCATCCTGCAGCTCTGAGA	-	noncoding	-	-	Transmap	-	-	-	Placental	Primates	Vertebrates	-	0.515	0.044
PIN_02742	chr12:48177669-48180138	+	51564	HDAC7A	Q1_P10511	AAGGCCAGCACCACTGCGCCTCCTGCCAGGTTCATCAGTTGCTGCGTCATGTATCCAAAA	-	noncoding	-	-	Transmap	-	-	-	Placental	Primates	Vertebrates	-	0.515	0.044
PIN_00036	chr1:3739339-3739987	+	9731	KIAA0562	Q1_P09790	TTCTCCAGGGCTGAAGTTCTCATGACACAGGGGACACCGGTTTGCCAGCTTCTCCGGTTT	-	noncoding	-	-	Transmap	-	-	-	Placental	-	Vertebrates	-	0.515	0.044
PIN_06637	chr19:50381346-50381623	-	79735	TBC1D17	Q1_P11533	TGATACTTCTTAGCGCTGGTGTGCAGGTACACTCCGCCCTTCTCAAACACCACCTGAGTT	-	noncoding	-	-	Transmap	-	-	-	Placental	Primates	Vertebrates	-	0.515	0.044
PIN_00303	chr1:38033365-38034018	+	29889	GNL2	Q1_P09863	CAGTGTTTTTCTTTGTTCTTCAGGTTTTGCAAATATCTTTTCACTCAGTCCCTTGGATAT	-	noncoding	-	-	Transmap	-	-	-	Placental	Primates	Vertebrates	-	-0.512	0.045
TIN_39751	chr4:164450922-164451849	+	55016	MARCH1	Q1_P39469	CCTCTCACTGTTGTTGATGTTTCATTAATTTGTTGCTCTGTTTGGCACTGTCAATTTAAA	-	noncoding	-	-	Transmap	-	-	-	-	-	-	-	-0.512	0.045
PIN_01089	chr1:204499137-204500104	-	4194	MDM4	Q1_P10089	CTGCTCCTGCTGATCATAAAGTTGCTTCACCATTATGTACTGACCTAAATAGTGCATGAC	-	noncoding	-	-	Transmap	-	-	-	Placental	Primates	Vertebrates	-	-0.512	0.045
TIN_11922	chr12:51596473-51597464	+	5463	TFCP2	Q1_P27786	AGTTTGCGTGTTCTCATGTGCTCTCTTCTTGCCTCCTCTTCTTGGCCCACCCCCACCAGT	-	noncoding	-	-	-	-	-	-	-	-	Vertebrates	-	-0.512	0.045
PIN_02471	chr11:120344938-120345775	-	23365	ARHGEF12	Q1_P10439	ATTCACCTTCCAAACCAATGGCCCTTCATGAATCATCTTCCTTTTTGTTAAATCCAAATT	-	noncoding	-	-	Transmap	-	-	-	Placental	Primates	Vertebrates	-	0.512	0.045
TIN_18171	chr15:74870834-74871913	-	10620	ARID3B	Q1_P38706	GTCCCCCAGACACTCCACAAGTGACAAGTCACAAATGTCTAAGGGCCCTTGTTCTCACCA	-	noncoding	-	-	-	-	-	-	Placental	-	Vertebrates	-	0.512	0.045
PIN_05306	chr17:29192534-29192984	-	79915	C17orf41	Q1_P20683	GTTCACTGGCAGTCTGAGGTTGATACTTTTCTGTCCAAAGCATGTCTTCAGTTCCAGAAT	-	noncoding	-	-	Transmap	-	-	-	Placental	Primates	Vertebrates	-	0.512	0.045
TIN_53595	chr9:129414177-129415247	-	4010	LMX1B	Q1_P39977	TTTTTGTCTCGATGGCCCTGGCTGGTAGGGTCCCTGTTCAAACTAGATTGTGGGATCCTC	-	noncoding	-	-	-	-	-	-	Placental	Primates	Vertebrates	-	0.512	0.045
TIN_11162	chr12:12400763-12401416	+	4040	LRP6	Q1_P27701	GTGCTTCCTCTAAATCTTTATAACCAAATCCAGTGGTCTTTTCTCAGTCTTTACTCTTTT	-	noncoding	-	-	-	-	-	-	-	-	-	-	0.512	0.045
TIN_08380	chr11:12143754-12144452	-	9645	MICAL2	Q1_P38341	AACAAGGAACCCTGCCCACATCTGTGCTCCAAGGCTCCTGTGGGCCAATTCAGGAATGAG	-	noncoding	-	-	-	-	-	-	-	Primates	-	-	0.512	0.045
PIN_10012	chr5:137527626-137528646	+	8697	CDC23	Q1_P21363	GGGCTCTCTGGAAATATAAGGCTGCTTTCTCATGCTGAGAACGTAAACTGTAATAATTGC	-	noncoding	-	-	Transmap	-	-	-	Placental	Primates	Vertebrates	-	-0.509	0.046
PIN_00008	chr1:1247881-1248414	+	54973	CPSF3L	Q1_P09782	TACGGAGCTCCTGCTCGATCTTCTGCTTCAGGAACTCCATCTTCTTGGCCTCGCCATGCA	-	noncoding	-	-	Transmap	chr1:1248329-1248413	chr2:164311744-164311954	84	Placental	Primates	Vertebrates	-	-0.509	0.046
TIN_26770	chr2:46528368-46528966	-	2034	EPAS1	Q1_P29312	ATATTTCAGGGCTGGGGTACTCTCCTGTGAACAATAGGAAAATACATACTTAATTGAAAG	-	noncoding	-	-	Transmap	-	-	-	-	Primates	-	-	-0.509	0.046
TIN_33931	chr3:33049042-33049517	+	2720	GLB1	Q1_P30099	TAGATAATGAGTATGAGTTCCTCACCGGTTCTCAATGCTGCCTGCTTTTTCACATGGGCC	-	noncoding	-	-	-	-	-	-	-	-	-	-	-0.509	0.046
TIN_37641	chr4:16795874-16796298	+	9079	LDB2	Q1_P39394	TGCACGTCTCATCTTCTTATACCTTCCCTGTCCTTGCTTTCATGATGCAGGCCAAGGGTT	-	noncoding	-	-	-	-	-	-	-	-	-	-	-0.509	0.046
TIN_05136	chr10:5484102-5485185	-	10276	NET1	Q1_P27098	GCCCTCTACACGAGATATTGTGAAATGCAATTGTCAACCTGTTTTTCAACTTTGTAATTA	-	noncoding	-	-	-	-	-	-	Placental	-	Vertebrates	-	-0.509	0.046
TIN_52609	chr9:87381413-87381714	-	4915	NTRK2	Q1_P32014	CCCCGCATGAGATATCTTTCCCTTCAGTCATGCTTCAGTATAAGAAATTAATTTAATACA	-	noncoding	-	-	-	-	-	-	-	-	Vertebrates	-	-0.509	0.046
TIN_17671	chr15:61325995-61326988	+	6095	RORA	Q1_P28410	TTCTTTTTAATAGTGGGGGCTGGGAACCCTGGTTGATTCCACTAAAAACATCACAGACCA	-	noncoding	-	-	-	-	-	-	Placental	Primates	Vertebrates	-	-0.509	0.046
TIN_38004	chr4:40941933-40942692	+	323	APBB2	Q1_P30478	TCTACATGTATATGAGAATACACAGGCTTAAGGTATTCCACTGGGCACCCTCCTGGGGGG	-	noncoding	-	-	-	-	-	-	-	-	-	-	0.509	0.046
TIN_22502	chr17:63682248-63682697	+	201134	CCDC46	Q1_P28896	CAGTCCTCCAGGGAGCACCTTTTCCTGCCTTTAAGAAGCTTGTCTCTTCTTCTTCTTTTA	-	noncoding	-	-	-	-	-	-	Placental	Primates	Vertebrates	-	0.509	0.046
PIN_00537	chr1:86046730-86048422	-	3491	CYR61	Q1_P09929	TTGGTAGATTCTGGAGTTATATTCACAGGGTCTGCCCTCTGACTGAGCTGCAAAGATCAC	-	noncoding	-	-	Transmap	-	-	-	Placental	Primates	Vertebrates	-	0.509	0.046
TIN_40446	chr5:39422225-39422716	+	1601	DAB2	Q1_P30714	GGTAGAGTTAGAAATGAAGCAGCATAAGAGCCTATGTCACAGCAAAGCCTCCTGCTTGGC	-	noncoding	-	-	-	-	-	-	Placental	Primates	Vertebrates	RNAz	0.509	0.046
PIN_00852	chr1:156027318-156028105	-	28956	MAPBPIP	Q1_P10014	TCCAAAGCCCACGGTCTCCTTGGCATACATACACAGCAGAAGGTTGGCCACTCGGGTGAT	-	noncoding	-	-	Transmap	-	-	-	Placental	Primates	Vertebrates	-	0.509	0.046
TIN_18188	chr15:75325802-75325936	-	60490	PPCDC	Q1_P28460	AAACTTATCAAGAATGTTCCCCAATATTCCCACCAAAAGCCCCACTGACTTAAAACAAAC	-	noncoding	-	-	-	-	-	-	-	-	-	-	0.509	0.046
PIN_01878	chr11:16208231-16208677	+	55553	SOX6	Q1_P20174	TCAGCTGGGTAATCATGGTGGAGAGCTGCCGTTCTTTTTCTGCCAGGCTCTCAGGTGTAC	-	noncoding	-	-	Transmap	-	-	-	Placental	Primates	Vertebrates	-	0.509	0.046
TIN_03803	chr1:184435485-184435708	-	81563	C1orf21	Q1_P26961	GGGCAATGCAAAGTCAGTTGAGTGATGGCCTCTCCCTTCTCATGTACCAGTATTCTACTG	-	noncoding	-	-	-	-	-	-	-	-	Vertebrates	-	-0.506	0.048
TIN_32850	chr22:38633577-38634000	+	25829	C22orf5	Q1_P29952	GTGACCCCAGACTCTAAGCTGTGCCAAATGGTTCCTCTTCTCCTCCCTACTGTCTTTTTT	-	noncoding	-	-	-	-	-	-	-	-	-	-	-0.506	0.048
TIN_24136	chr18:77742139-77743311	+	10907	TXNL4A	Q1_P29083	GCAGCCACACTGCTCTGCCAAGTCATCCTGTGACTTCCTCAACAAAGGCAGCTTTTTCTT	-	noncoding	-	-	-	-	-	-	-	-	-	-	-0.506	0.048
PIN_03138	chr12:109689518-109690383	-	32	ACACB	Q1_P10610	TGTGAGGATGATGTGGGAATTCTCCACCTGGATCACTCGCTGGCCCAGCCTCACCAAGTA	-	noncoding	-	-	Transmap	-	-	-	Placental	Primates	Vertebrates	-	0.506	0.048
TIN_27419	chr2:73648026-73648668	-	7840	ALMS1	Q1_P29385	CAAGTGTGGATATCTGTTACTGGCTTGCATCCCTCTTTTTTGAGGTATCTAACCATTCTG	-	noncoding	-	-	-	-	-	-	-	-	Vertebrates	-	0.506	0.048
TIN_01313	chr1:43858304-43858837	-	23334	C1orf84	Q1_P26722	ACCCAATCTTTCTCTCTTGGGATCCTAACAGCCTCTAAAAGTCAATAACTTTATTACACC	-	noncoding	-	-	Transmap	-	-	-	Placental	Primates	Vertebrates	-	0.506	0.048
TIN_08813	chr11:35206907-35207595	-	960	CD44	Q1_P27460	AGCATCTTTTCCCACAGATAAAAAGGATAACCTTAACCTGCCCATTTCTTTGGGCAGTTA	-	noncoding	-	-	-	-	-	-	-	-	-	-	0.506	0.048
PIN_00778	chr1:151509020-151509680	-	57530	CGN	Q1_P09989	CTCAATTTCCTCTTCTGCTTCATCCACCTGACGCTTCAAAGCCTTCACCCTCAGGCTTAG	-	noncoding	-	-	Transmap	-	-	-	Placental	Primates	Vertebrates	-	0.506	0.048
TIN_17196	chr15:48926225-48926752	+	2200	FBN1	Q1_P28369	ATCTGCTCTGTCCAGCCTAGGTCCACTGGCTGGCAAGACTTTCACTCCAGAACCTTCTCC	-	noncoding	-	-	-	-	-	-	Placental	-	Vertebrates	-	0.506	0.048
PIN_10545	chr6:53373115-53373618	+	2729	GCLC	Q1_P24710	CTCCAGTCCTCGCTCCTCCCGAGTTCTATCATCTACAGATGCAGAAATCACTCCCCAGCG	-	noncoding	-	-	Transmap	-	-	-	Placental	Primates	Vertebrates	-	0.506	0.048
PIN_05273	chr17:26951191-26951646	+	9703	KIAA0100	Q1_P20680	CTTCTGTGAACACTACAAACCTATCTGTCTCTTCAATTAGCTTCTGCAACATGTAAGCAC	-	noncoding	-	-	Transmap	-	-	-	Placental	Primates	Vertebrates	-	0.506	0.048
PIN_06897	chr2:38976938-38977618	+	6432	SFRS7	Q1_P11608	CTAACTCTCCTTTGCCAGCGCCAGTTCCCAGGTTACCAACATACACCTTGGTTTCTGTTT	-	noncoding	-	-	Transmap	-	-	-	Placental	Primates	Vertebrates	-	0.506	0.048
TIN_01613	chr1:54234053-54234814	+	55706	TMEM48	Q1_P26762	GTACTCCTGACTCTAGTAGCAATCTCTGCCCCTCAAATAAATTTTGATATGGGCCAGGCA	-	noncoding	-	-	Transmap	-	-	-	Placental	Primates	Vertebrates	-	0.506	0.048
PIN_05365	chr17:37866454-37867050	-	2064	ERBB2	Q1_P11204	ATGGACTCAAACGTGTCTGTGTTGTAGGTGACCAGGGCTGGGCAGTGCAGCTCACAGATG	-	noncoding	-	-	Transmap	-	-	-	Placental	Primates	Vertebrates	-	-0.503	0.049
TIN_17395	chr15:52958240-52959002	+	56204	KIAA1370	Q1_P38676	AAGGAGTCAAGAATTTTTCTAGTTGCCCCCCAGACTCACACACAGTACCCTGCTGACTTA	-	noncoding	-	-	-	-	-	-	Placental	-	Vertebrates	-	-0.503	0.049
TIN_36983	chr3:187946192-187946672	-	4026	LPP	Q1_P39369	GTCTGGCTTCATCTGTGCTACAATTCCTATACTCCCTAACAGAGAGTCAGCCAATGCCCG	-	noncoding	-	-	Transmap	-	-	-	-	-	-	-	-0.503	0.049
TIN_01440	chr1:47038071-47039252	+	8569	MKNK1	Q1_P26737	TGTCTACTGTTTTTTAGGGGGGATGGGGAGGGCATGAGAGAAGGGGAAGAACTGCCAAAG	-	noncoding	-	-	Transmap	-	-	-	Placental	-	Vertebrates	-	-0.503	0.049
TIN_13427	chr12:129296313-129297469	+	121260	SLC15A4	Q1_P27964	ACAACTGTAAAAATGTTGGGTATGTCATGCTTCCTCAGGCTTTGGAGGCCCAACTTTTTT	-	noncoding	-	-	-	-	-	-	-	-	-	RNAz	-0.503	0.049
TIN_45473	chr6:158749701-158750500	-	56995	TULP4	Q1_P31259	CCTAGAATCCCAAACCTGTAACAGAACTAGTGGCAAAAGTCCCTCCTCCCCACACAGCGG	-	noncoding	-	-	-	-	-	-	Placental	Primates	Vertebrates	-	-0.503	0.049
TIN_46999	chr7:69533767-69534380	-	26053	AUTS2	Q1_P31414	AGTGATCACTTGGATTTCCTTCTGACATGTGTGAGCATTTCTCTGTGGTTAGTTAAGTAC	-	noncoding	-	-	-	-	-	-	Placental	Primates	Vertebrates	-	0.503	0.049
TIN_20314	chr16:81731081-81731718	-	80790	CMIP	Q1_P28669	TCTCTGCTGAGTTCAGTGTGGACAGCCAAACCAGCCACCCAGCAGAGAGGAGAATCACCA	-	noncoding	-	-	Transmap	-	-	-	Placental	-	Vertebrates	-	0.503	0.049
TIN_14889	chr13:110938753-110939445	+	1282	COL4A1	Q1_P28119	CAGAGATGCTGTTTGTCTTGTCTTTCTTCACACAGAGGCCACCCACCTAGGAAGAGGCAG	-	noncoding	-	-	-	-	-	-	Placental	Primates	Vertebrates	-	0.503	0.049
PIN_07902	chr20:37597415-37597953	-	60625	DHX35	Q1_P21018	CAGAGTTTTCAGCCAGACTTTGTCTCTCTTCAGAGATGCTTACACCTGGCCCCTCTGTAC	-	noncoding	-	-	Transmap	-	-	-	Placental	Primates	Vertebrates	-	0.503	0.049
PIN_06459	chr19:40354136-40354874	+	8857	FCGBP	Q1_P11485	ACGACTCACGGACACAGATGCTAACTTCTCAGCTGGGAGATCCACTCGGAGACCATTCAC	-	noncoding	-	-	Transmap	-	-	-	Placental	Primates	Vertebrates	-	0.503	0.049
PIN_10672	chr6:112017221-112018018	+	2534	FYN	Q1_P12693	GGGACATTGTGCCTGGTTTAAGAGTCTTTATGGCTACTTTTGTGTTTCCATTCCAGGTAC	-	noncoding	-	-	Transmap	-	-	-	Placental	Primates	Vertebrates	-	0.503	0.049
TIN_12696	chr12:102165692-102166633	+	79158	GNPTAB	Q1_P38528	CATTTCTGAGGGCTCCCTGGAGAGAAAAAGTCACTATTCTAGAACAATTTATTTACTTAT	-	noncoding	-	-	-	-	-	-	Placental	-	Vertebrates	-	0.503	0.049
PIN_08921	chr3:121441034-121441424	+	2804	GOLGB1	Q1_P12152	TTCTTCCTTCTCCTGGAGCTGTTGCTTCATCATTACAAATTCTTCCATCTCTGTAGAACT	-	noncoding	-	-	Transmap	-	-	-	Placental	Primates	Vertebrates	-	0.503	0.049
PIN_00389	chr1:45226187-45226894	-	11004	KIF2C	Q1_P19958	TAGAGTTCTCCCCAATGAAGGAGTCCCTCAGCACCTGTGTCAGCTTGCTCTCACGGAACG	-	noncoding	-	-	Transmap	-	-	-	Placental	-	Vertebrates	-	0.503	0.049
TIN_16306	chr14:89701672-89702267	+	1112	CHES1	Q1_P28267	GTGAAATGCTTCATCTGTGGGGTCCTGGCAATCATGGCAGTAAGCATGTCTTCTCCAAAG	-	noncoding	-	-	-	-	-	-	-	-	-	-	-0.5	0.051
PIN_11906	chr9:35734459-35735846	-	10488	CREB3	Q1_P13045	TTGAGCAGATCTTTTATTTCGAATCTTCCTCCGCACACGTTTCAGAATTTGTTCCTCTGT	-	noncoding	-	-	Transmap	-	-	-	Placental	Primates	Vertebrates	-	-0.5	0.051
PIN_07703	chr2:242175787-242176492	+	3069	HDLBP	Q1_P11824	ATGATGATGTCACACCTCCTTGGAGAGCCGGGGTCACAATCTTTAGCCTCTCTCCCCTCC	-	noncoding	-	-	Transmap	-	-	-	Placental	Primates	Vertebrates	-	-0.5	0.051
TIN_03385	chr1:168009301-168011026	-	55827	IQWD1	Q1_P32650	AACTTGTCAATTTCAGTCCAAGCTCTTAGCATGTTCTATTGCCTCATCTGTTGCCAAAGA	-	noncoding	-	-	-	-	-	-	Placental	Primates	Vertebrates	-	-0.5	0.051
TIN_02544	chr1:109949826-109951357	+	5686	PSMA5	Q1_P26853	GTACCATGCCTTACCTCTTCTATAACTTTTCCATCACTATCCTAACCTCTCCTTTTATTT	-	noncoding	-	-	-	-	-	-	Placental	-	Vertebrates	-	-0.5	0.051
TIN_42590	chr5:170410862-170411935	-	64901	RANBP17	Q1_P39566	TCTGCTTTCCCAGACTTCCTACTCTTAAAAAACTCCTTCCCTTACATCAGTTATTTATTT	-	noncoding	-	-	-	-	-	-	-	-	-	-	-0.5	0.051
TIN_21728	chr17:38651627-38652228	+	84951	TNS4	Q1_P38837	ATAGGAAAATCCTTCTTCCTCATGAGGTCTGGCACCAAGCCCCCCTCCTGGTACTGTGCC	-	noncoding	-	-	Transmap	-	-	-	Placental	-	Vertebrates	-	-0.5	0.051
TIN_51232	chr8:131122653-131123456	+	50807	DDEF1	Q1_P31865	GACATTTGACAACTCACAGCACAACAACCCTCCTATGAGCGGGATTCCTCGTCTGGGCGC	-	noncoding	-	-	Transmap	-	-	-	Placental	Primates	Vertebrates	RNAz	0.5	0.051
TIN_46269	chr7:28212432-28213503	+	221895	JAZF1	Q1_P39693	GACTTCACCCTTAAAGAGGATATCCACTAATCTGGTCCCTGCTTGCAGCTAGCTTTAAAA	-	noncoding	-	-	-	-	-	-	Placental	Primates	Vertebrates	-	0.5	0.051
TIN_40686	chr5:58508921-58509638	+	5144	PDE4D	Q1_P39503	CCTAGTAATTATAGAAGGTAACTGTTCTATTTCTCCTGGTCCTCTGGACTGTTATTTCTG	-	noncoding	-	-	Transmap	-	-	-	-	-	-	-	0.5	0.051
PIN_07582	chr2:219500679-219501193	-	84812	PLCD4	Q1_P11778	TGGCAAGTTCAGGCACCAGCACCCGGAAACATAGTGTCTGCCCCCAGTATGGATTAAAAC	-	noncoding	-	-	Transmap	-	-	-	Placental	Primates	Vertebrates	-	0.5	0.051
PIN_03670	chr14:50297543-50298225	+	9147	SDCCAG1	Q1_P10774	TTGTAAAGCTTTTAAGTCAATTTTCTGGCCTTCTATCTTGGAATAAAATTCATCCACCGC	-	noncoding	-	-	Transmap	-	-	-	Placental	Primates	Vertebrates	-	0.5	0.051
TIN_49333	chr8:11684536-11685548	-	2222	FDFT1	Q1_P31673	CTACTTTCCTTCTGAACAAAATCAGTATCAAAAGCTTTCTGTTCCCTGTCCATGTTTTAA	-	noncoding	-	-	-	-	-	-	-	-	Vertebrates	-	-0.497	0.052
TIN_07631	chr10:120977649-120978744	-	2869	GRK5	Q1_P38297	AGTCTGACTGTGGACCCCCAAGGAAGTGCATGGCTCTTATACACTCCCTTGCCTCACAAA	-	noncoding	-	-	-	-	-	-	Placental	Primates	Vertebrates	-	-0.497	0.052
TIN_54579	chrX:71559302-71560053	+	55869	HDAC8	Q1_P32234	TTTTCTCCCCTCCTGTGCCTAAATCTGCTGGCTTCATGTGGAAGGATGGGCGCAAGTAAC	-	noncoding	-	-	-	-	-	-	Placental	Primates	Vertebrates	RNAz	-0.497	0.052
PIN_12273	chr9:140001629-140001982	-	11253	MAN1B1	Q1_P21691	TCTCCATCTGCCGGTTCATCTGGTAACAAGTCTCCATGAGCTCCTGGGCCAGCTCCATGT	-	noncoding	-	-	Transmap	-	-	-	Placental	Primates	Vertebrates	-	-0.497	0.052
PIN_10221	chr5:180235501-180236633	+	4245	MGAT1	Q1_P12557	ATGAGAAGAAACAGGCCTTAGAAGCGGCATGGCCCAGGAGGCAGATTTCTGTGTTAACCT	-	noncoding	-	-	Transmap	-	-	-	Placental	Primates	Vertebrates	-	-0.497	0.052
PIN_02895	chr12:56741552-56743619	+	6773	STAT2	Q1_P10542	AAGACCTCTCAAGCCCTGGGAACTTCCCCCAACCCCTGTTCCTTTGGACTAAAAGCAGGC	-	noncoding	-	-	Transmap	-	-	-	Placental	Primates	Vertebrates	RNAz	-0.497	0.052
PIN_08432	chr22:43227480-43227805	+	26286	ARFGAP3	Q1_P12012	AGGCCTTGATGTTAAAGAAGATGGTTCTGCTATTGCTGATGCCCACGCTGTGTCACTCAC	-	noncoding	-	-	Transmap	-	-	-	Placental	-	Vertebrates	-	0.497	0.052
TIN_42160	chr5:142533197-142533730	-	23092	ARHGAP26	Q1_P30914	CTCCAAGGTTGGGTTCCATCATTGCAGTAATCATCCCAGCCCTCCTAGCTTTCTTTCAAT	-	noncoding	-	-	-	-	-	-	Placental	Primates	Vertebrates	-	0.497	0.052
TIN_18333	chr15:81187547-81188187	-	57214	KIAA1199	Q1_P28476	GATCCTCCCACTGCTCCCGTGTCACAAAAGTGCTCTCCTTTGGGAGCACTGTCTCACTGA	-	noncoding	-	-	-	-	-	-	Placental	Primates	Vertebrates	-	0.497	0.052
PIN_11777	chr8:144799994-144800773	-	225689	MAPK15	Q1_P21624	TGTCGTTCTCTGCCCGGATCACGTCAAGGAGGCTGATGATGTTGGGATGGTCCCCAAACT	-	noncoding	-	-	Transmap	-	-	-	Placental	Primates	Vertebrates	-	0.497	0.052
PIN_00430	chr1:52237471-52238114	-	114883	OSBPL9	Q1_P19970	GGGCGTTTTAGACTATTTCCCGAGCTGCTGTGTGTCAGGACTGAGGCAGATCCAGAAGAA	-	noncoding	-	-	Transmap	-	-	-	Placental	Primates	Vertebrates	-	0.497	0.052
PIN_06576	chr19:48564765-48565509	+	8605	PLA2G4C	Q1_P11515	TGATGGCTAAACCAGCATCCACCAGGTGGAGGTGCTTCCGGCTGCTCATTATCTTGTCCC	-	noncoding	-	-	Transmap	-	-	-	Placental	-	Vertebrates	RNAz	0.497	0.052
PIN_11552	chr8:48697278-48698222	+	5591	PRKDC	Q1_P12955	GAGCTTCATTCTCAGTAGTTTAGAACCTCCTTTCCCAAAATGTTTATCAAATTCTTTTCC	-	noncoding	-	-	Transmap	-	-	-	Placental	-	Vertebrates	-	0.497	0.052
TIN_06302	chr10:62642639-62645290	+	9886	RHOBTB1	Q1_P27206	TAAACATTTGCTCCATTACTGTTGCCCTAAAGTTAACAAACCCTCATATCCCCTCAACAC	-	noncoding	-	-	Transmap	-	-	-	Placental	Primates	Vertebrates	-	0.497	0.052
PIN_08670	chr3:47711839-47712256	+	6599	SMARCC1	Q1_P12069	CTCCAGGAGTAGAAGGGTCTCCTGTTCAGTCCATTCTCTTCCAGCACTAGCACCTTTACT	-	noncoding	-	-	Transmap	-	-	-	Placental	Primates	Vertebrates	-	0.497	0.052
PIN_01714	chr10:123976079-123976623	-	10579	TACC2	Q1_P20153	TTTCCTCATCTGTGGCGTGGACCACCGCAGAGATCACTGGTGGTGTTTCTGGTGTAGCAG	-	noncoding	-	-	Transmap	-	-	-	Placental	Primates	Vertebrates	-	0.497	0.052
PIN_06638	chr19:50383125-50383764	-	79735	TBC1D17	Q1_P11532	ATAGTCGGGGTCAAAGGTTGGTTCCTCCTCAGAAGCACATGAGTCACCCCCACTGGAGTC	-	noncoding	-	-	Transmap	-	-	-	Placental	-	Vertebrates	-	0.497	0.052
PIN_04727	chr16:28855422-28855687	+	7284	TUFM	Q1_P11042	ACTCGTCTCCCTTCTTTAAAATGCCACGCTCTAGTGTACCTGTCACCACGGTGCCACGGC	-	noncoding	-	-	Transmap	-	-	-	Placental	Primates	Vertebrates	-	0.497	0.052
PIN_12145	chr9:130198011-130198531	-	7633	ZNF79	Q1_P21682	TCCATGCGCCTTCCCTTTGTTCCAACTGGGAGTTCATGCCAGGCTGGGAAACTGGAAGTC	-	noncoding	-	-	-	-	-	-	Placental	Primates	Vertebrates	-	0.497	0.052
PIN_08722	chr3:49547656-49548590	-	1605	DAG1	Q1_P21135	TAAGGAAGCAAGTGACTTGGTCCCAGAGCTGGGTTCTCACCCTCTGCACACCTGCTCCAT	-	noncoding	-	-	Transmap	-	-	-	Placental	Primates	Vertebrates	-	-0.494	0.054
PIN_05751	chr17:73895067-73897792	+	64978	MRPL38	Q1_P11306	TAGTGAGTAGCAACGTCCACAAGGAGCCCTCTTCTGCCTCATAGGTCACCTCTGGCGCTT	-	noncoding	-	-	Transmap	-	-	-	Placental	Primates	Vertebrates	-	-0.494	0.054
PIN_05393	chr17:38640596-38640975	+	84951	TNS4	Q1_P20693	ATGAAGAGCTGTCCCTTATGACAAAAGCCCCTGGCTCCTCCTTCCTCAGCAGCTCGATTG	-	noncoding	-	-	Transmap	-	-	-	Placental	Primates	Vertebrates	-	-0.494	0.054
PIN_00985	chr1:171493615-171494151	-	23215	BAT2D1	Q1_P10060	ACTTCATCTGTTTCTTTTTTGTTTTCGTTGTTTTCAGAGGCTTTTGAACCTTGATCCTCA	-	noncoding	-	-	Transmap	-	-	-	Placental	-	Vertebrates	-	0.494	0.054
TIN_01094	chr1:38166204-38167339	-	55143	CDCA8	Q1_P26699	AGTGTATTTTATGCATTTGTATTTGCTTGTCTTGTGATAACCCCCAGCCTCCAACCTCAG	-	noncoding	-	-	Transmap	-	-	-	-	-	-	-	0.494	0.054
PIN_01628	chr10:103588710-103589392	+	30819	KCNIP2	Q1_P20143	TTTGCTCCTGCAGCTGCTCCAGACCCTCAGGCCGGTGACACACGGTGGACAATTCAAATT	-	noncoding	-	-	Transmap	-	-	-	Placental	Primates	Vertebrates	-	0.494	0.054
TIN_07680	chr10:121697664-121698668	-	11196	SEC23IP	Q1_P27341	AAGAGGGAACAAAAACTCCAATATCTGAACTGACAACCCCATCCCTGCAAATTTTGGGGG	-	noncoding	-	-	-	-	-	-	-	-	-	-	0.494	0.054
TIN_54845	chrX:118756040-118757106	+	23157	SEPT6	Q1_P32264	TTTGCCAGCTGCCCCGAGTCCCCAGTGCAATAGCTGCGGCAATCAGTTTGGTGACTAACA	-	noncoding	-	-	Transmap	-	-	-	Placental	Primates	Vertebrates	-	0.494	0.054
TIN_06146	chr10:52092105-52092357	+	259230	TMEM23	Q1_P38231	TTCCCTGGATTGTGACAACTCCCCTCATAGCTTTCTTCAACTCCCTTCAACATGACATCT	-	noncoding	-	-	-	-	-	-	-	-	-	-	0.494	0.054
TIN_23767	chr18:46843714-46843966	+	54808	DYM	Q1_P29050	AAAACAATCAACTCATATAATGGTACTGCCCTAGTCCTTAGCCATCTAGATTTCTCTCTC	-	noncoding	-	-	-	-	-	-	-	-	-	-	-0.491	0.056
TIN_18153	chr15:73923831-73924553	+	27020	NPTN	Q1_P28458	TTGCCACATCCCAACTCCTCCCTTCCCTAATTTATCCTCCACACTGCAAACCAACATTAC	-	noncoding	-	-	-	-	-	-	Placental	-	Vertebrates	-	-0.491	0.056
PIN_07648	chr2:232034803-232036160	-	5707	PSMD1	Q1_P11801	CACCAGCTCCTCAATGTCTTCACTGGTATCCTTCAGAATGATGATGCCTCCAATAGAGAG	-	noncoding	-	-	Transmap	-	-	-	Placental	Primates	Vertebrates	-	-0.491	0.056
TIN_32999	chr22:42597496-42598308	+	6942	TCF20	Q1_P29980	GGACACCATCTGAGGGCGGTCACCAGTCTGCAGCTTGCATTTCCTCTGAAACCACCTAAC	-	noncoding	-	-	Transmap	-	-	-	-	-	-	-	-0.491	0.056
TIN_27399	chr2:71624100-71624774	-	27332	ZNF638	Q1_P39041	GCCACTAATAATGATTTTTGCCAGTTCCAGGCTGTTTCCTTTCCTTTTTAACATTATATG	-	noncoding	-	-	-	-	-	-	-	-	-	-	-0.491	0.056
TIN_27299	chr2:69357585-69358475	-	84168	ANTXR1	Q1_P29369	TCCTGTATTCTTAATTCCTCCATTATCCTGCAGTTATAGAGCAGTTGTTTTCGCTTTGAT	-	noncoding	-	-	-	-	-	-	Placental	-	Vertebrates	-	0.491	0.056
PIN_06518	chr19:45285535-45286312	-	23624	CBLC	Q1_P20831	ATCATAGGTGAGGAAGGCCATGTAGCCTGGGTGGTTGACTGCCAGGAGCTGCCAGTTCTT	-	noncoding	-	-	Transmap	-	-	-	Placental	Primates	Vertebrates	-	0.491	0.056
TIN_10662	chr11:128576295-128577089	-	2313	FLI1	Q1_P27654	CTTTGGGAGATATGACAGAGAAACAAGCAACTTTCTTAACAGTGCTCCCTTGTTACCCTG	-	noncoding	-	-	-	-	-	-	-	-	-	-	0.491	0.056
PIN_06847	chr2:27666399-27667052	-	200634	KRTCAP3	Q1_P11595	TAGCTGCTCATTTTCCTGCCTTTTACATTTAGGAGATTCAAGCTCTGTCATTTCCTCTAG	-	noncoding	-	-	Transmap	-	-	-	Placental	Primates	Vertebrates	-	0.491	0.056
PIN_00532	chr1:84961770-84962421	-	80135	BXDC5	Q1_P09928	AAGGTAAAACGTGGTCCAAGTTCCTGAATTCCCACTTTCTTTTCACTCCTGAATATGTAT	-	noncoding	-	-	Transmap	-	-	-	Placental	Primates	Vertebrates	-	-0.488	0.057
PIN_03333	chr13:28959684-28964623	+	2321	FLT1	Q1_P10666	TCAGGTCCTCTCCTTCCGTCGGCATTTTTTCCAAGTTAACATGAAACCCATTTGGCACAT	-	noncoding	-	-	Transmap	-	-	-	Placental	Primates	Vertebrates	-	-0.488	0.057
TIN_36602	chr3:171907088-171907776	-	64778	FNDC3B	Q1_P39359	AAGGGTGTTGCAGAGGGGGCTGGAGGTGGGATAAGGTGGCCTCCAGCTAATTTGTTCTAA	-	noncoding	-	-	-	-	-	-	Placental	-	Vertebrates	-	-0.488	0.057
TIN_01251	chr1:42043233-42043720	+	59269	HIVEP3	Q1_P26717	TTGCCGAATCCAAATTAACACTTCCTTTCTCTTAAATGGCCTGTAACATTTTCAGTCATT	-	noncoding	-	-	-	-	-	-	-	-	Vertebrates	-	-0.488	0.057
TIN_19202	chr16:15713285-15713774	+	9665	KIAA0430	Q1_P28561	CAAGACCTAAGTCTTGCCCAGTTCTGCCTTCTCTGCAGTGCCTTGGTCTTGTACTCACTA	-	noncoding	-	-	-	-	-	-	-	-	-	-	-0.488	0.057
TIN_17184	chr15:48437868-48439680	+	50804	MYEF2	Q1_P28366	CACCTTTTCATTGTCATTTCTTTGTCCTGCTTTGCTCTTTATCTTGCTAAGTTTCATTTC	-	noncoding	-	-	-	-	-	-	Placental	Primates	Vertebrates	RNAz	-0.488	0.057
TIN_06166	chr10:52255737-52256655	+	259230	TMEM23	Q1_P38235	CACATTCCAGGTGATCCCATGGCTTTGGGAGAATAAAAACAGCTCCTCTCTACCAGTACC	-	noncoding	-	-	-	-	-	-	-	-	-	-	-0.488	0.057
TIN_00808	chr1:28412746-28414139	+	2140	EYA3	Q1_P38062	ATAAATCTGGGGCTAATGATCTCTCCACAAATTCTGTCCTCTATCATCACAAGTGTCCTG	-	noncoding	-	-	Transmap	-	-	-	Placental	-	Vertebrates	-	0.488	0.057
PIN_08597	chr3:37114010-37114491	+	9209	LRRFIP2	Q1_P21116	CTGGAGGTCAAACACCTCTTTTGTCATGGTGTCTATTTTCTGCTGCATGCGCTGCTTCTC	-	noncoding	-	-	Transmap	-	-	-	Placental	Primates	Vertebrates	-	0.488	0.057
PIN_08779	chr3:52591648-52593721	+	55193	PB1	Q1_P12098	AACAGGTGTCAACTGCTGATTGAGCATCCCCATTGGTGTTGGTGGTGGCACCACCCCCAT	-	noncoding	-	-	Transmap	-	-	-	Placental	Primates	Vertebrates	-	0.488	0.057
TIN_33420	chr3:11633158-11634910	+	9686	VGLL4	Q1_P30045	GAAAACCCCCAATCCCATTTTAGCCAATCATCAATTTCTTCTTCTTACTGAGTTCCTATT	-	noncoding	-	-	-	-	-	-	Placental	Primates	Vertebrates	-	0.488	0.057
TIN_22971	chr17:80535898-80536788	-	3607	FOXK2	Q1_P28967,Q1_P34694	AGGGTGAGGGTGAGTCCAGAGTACAGTCCTCCCTTTAAAAGAGATCAAGTGACGGGTGCG	-	noncoding	-	-	-	-	-	-	-	-	-	-	-0.485	0.059
TIN_47995	chr7:106833224-106833759	-	26959	HBP1	Q1_P31522	CATGATGATACCACCCATTTCCACTCCTTTGCAGGGTGGGTGCTCCTGCTGTTATATTGA	-	noncoding	-	-	-	-	-	-	-	-	-	-	-0.485	0.059
PIN_04828	chr16:56873311-56873814	-	9688	NUP93	Q1_P11067	AGCCACTCTCTCTTCCACACTTTCCTGATTCAGGGGCACCAGCTTCAAGCGCTCAATGAT	-	noncoding	-	-	Transmap	-	-	-	Placental	Primates	Vertebrates	-	-0.485	0.059
PIN_04950	chr16:77325088-77325536	+	170692	ADAMTS18	Q1_P11097	GCCCTTCTCGCTGCACTTCATCTCCCTCTTCCTCACACCCAAACCACAGGTTGCAGAACA	-	noncoding	-	-	-	-	-	-	Placental	-	Vertebrates	-	0.485	0.059
TIN_18584	chr15:93512579-93513058	-	1106	CHD2	Q1_P28503	AGAAGTGAGGTTTGGTGGGGATGGGTGCTGCTCTACAGTGGGAAGAGCAGAAGGGCCTAT	-	noncoding	-	-	-	-	-	-	-	-	-	-	0.485	0.059
TIN_17007	chr15:41651246-41651619	-	51203	CHP	Q1_P28347	CTGCCCTCCATTCGGCACTGCCTTAACACCAGATACCAATAACATCAACTTGCTAGAATG	-	noncoding	-	-	-	-	-	-	-	-	-	-	0.485	0.059
TIN_45697	chr6:168718570-168719855	+	168002	DACT2	Q1_P31284	TGTAACCCTGTAACGAACAGGGTGTCTCTCCCAAATCTGCCAGCTTCGGGATGCTGGCGT	-	noncoding	-	-	-	-	-	-	-	-	-	-	0.485	0.059
PIN_05198	chr17:9828607-9828969	+	8522	GAS7	Q1_P20671	TTGTTGCTCAGCTTGATCTCCAGCTGCTGGGTCTTCATCTCCAGGTCTCTCTGCCGCTCT	-	noncoding	-	-	Transmap	-	-	-	Placental	Primates	Vertebrates	-	0.485	0.059
PIN_09056	chr3:155614809-155616346	-	8833	GMPS	Q1_P21185	TCAAACCAGGGAGCATCTTCAGCATACACAGAATTAGGTCCTCCAGAGATGATAATAGCA	-	noncoding	-	-	Transmap	-	-	-	Placental	Primates	Vertebrates	-	0.485	0.059
PIN_02979	chr12:65720240-65720851	-	253827	MSRB3	Q1_P10564	GCTTCCTCAGTTCCTGCTGGGAAAAGACCACCTTACAGTTCTTTTTATCCCTACACGACC	-	noncoding	-	-	Transmap	-	-	-	Placental	Primates	Vertebrates	-	0.485	0.059
PIN_00055	chr1:8425572-8426213	+	473	RERE	Q1_P09795	TCGGGAGCTGGCTGCTTCGGGGGTCTTCTTCCAATAGTAATAGAAGGTGATCAGCTCCCC	-	noncoding	-	-	Transmap	-	-	-	Placental	Primates	Vertebrates	-	0.485	0.059
PIN_01067	chr1:201970138-201970926	-	6051	RNPEP	Q1_P10079	AAACAAAGCAGAAACCTTTCTCGTAGGGGGTCTCATTATAGGTGTCGTCCGGGTCAACGC	-	noncoding	-	-	Transmap	-	-	-	Placental	Primates	Vertebrates	-	0.485	0.059
TIN_24484	chr19:10012048-10012227	+	93145	OLFM2	Q1_P38937	AAAGGTTGGTGTGGTGAGCAGGGCTGTGCTCAGGGCTCTGTATTCCTGGCTCACTATCCA	-	noncoding	-	-	-	-	-	-	-	-	-	-	-0.482	0.061
TIN_37678	chr4:20442218-20442684	-	9353	SLIT2	Q1_P30434	GCCCACCACACTCGCAAATGTTAAAAGAACAATTAAATGCTTTCTAGTTGGATATTTAAG	-	noncoding	-	-	-	-	-	-	-	-	-	-	-0.482	0.061
PIN_08871	chr3:100105336-100105884	+	9868	TOMM70A	Q1_P12138	TCCTGCTTTAAAATATTTATTGCCTTTATTCTTGGCTGCTTGGGCTCTATCAAGAGAGTT	-	noncoding	-	-	Transmap	-	-	-	Placental	Primates	Vertebrates	-	-0.482	0.061
PIN_07849	chr20:33501686-33502821	-	55902	ACSS2	Q1_P21008	TTCTCCTGACACTTCTGCAGGGCCTCGTCAGCCAGCTCCTTCAGGTTCACAAGCTTTTCC	-	noncoding	-	-	Transmap	-	-	-	Placental	Primates	Vertebrates	-	0.482	0.061
TIN_33413	chr3:11573538-11575104	-	10533	ATG7	Q1_P30043	AAATCTTCTTTTGACTCTTAGGAACCTTGGGGGCAAGAACCCCAGCCCTGCAGCGCCCCA	-	noncoding	-	-	-	-	-	-	Placental	Primates	Vertebrates	-	0.482	0.061
PIN_09270	chr4:8456307-8456669	-	152992	C4orf23	Q1_P21226	TTGTGGTCCATACATGTCCCAGATTTTTCTTCTTCGGACATCAATCCCTCTGCCTGGATG	-	noncoding	-	-	Transmap	-	-	-	Placental	Primates	Vertebrates	-	0.482	0.061
TIN_26783	chr2:46586932-46587247	-	2034	EPAS1	Q1_P29317	TGAAGAGTGCCAGCTGAATCCCACTTGTCTGTGTCTAAATCCTGCCTACACCACCATCTC	-	noncoding	-	-	-	-	-	-	Placental	-	Vertebrates	-	0.482	0.061
PIN_01465	chr10:73578146-73578614	+	5660	PSAP	Q1_P10188	CCATATACACTTCTCAGTTCCCAACAAGGGCTTATGGGCCGAGGGGCAGGCTCCAATTTT	-	noncoding	-	-	Transmap	-	-	-	Placental	Primates	Vertebrates	-	0.482	0.061
PIN_11010	chr7:70236201-70237009	-	26053	AUTS2	Q1_P21519	AAATGCTCCTTGTAGTGAACCAAAAGGGCCAGTGGGTGGGATCATAGGGGGGATGCCCGA	-	noncoding	-	-	Transmap	-	-	-	Placental	Primates	Vertebrates	-	-0.479	0.062
PIN_12579	chrX:154002473-154003469	-	1736	DKC1	Q1_P13220	TGTGGGCTTCCCATGCTTGTCCAGAAGGCCCTGCTTGATCATCAGCTTCTTCTGACTTGC	-	noncoding	-	-	Transmap	-	-	-	Placental	Primates	Vertebrates	-	-0.479	0.062
PIN_03487	chr13:111286758-111287814	-	55739	FLJ10769	Q1_P10721	ACTCACCGCGTCGATGACAACAGGGATGTCCCTGGCCTTTGACACTTCCAAAATGCCCTG	-	noncoding	-	-	Transmap	-	-	-	Placental	-	Vertebrates	-	-0.479	0.062
TIN_11037	chr12:7108347-7110266	+	10162	MBOAT5	Q1_P38458	GGTTGTTGGGTTCTCTCACCCTTTTTATATCCCTTCAAAAGAAAATACAAGTTTGAATTC	-	noncoding	-	-	-	-	-	-	Placental	Primates	Vertebrates	-	-0.479	0.062
PIN_12087	chr9:116246177-116246767	-	5998	RGS3	Q1_P13090	GTCTGGAACGGTCTGCGTCTTCTGGTGGCGTAGTCTACTATCTTCAGGGATCAAAGAAAT	-	noncoding	-	-	-	-	-	-	Placental	Primates	Vertebrates	-	-0.479	0.062
PIN_04940	chr16:72142528-72143002	-	9785	DHX38	Q1_P11090	TATGTAATCTGGGGTGTAGCCCATTCCAAAAAGGGAGCTGGTGGGGTGCAAGTGGCAGGG	-	noncoding	-	-	Transmap	-	-	-	Placental	Primates	Vertebrates	-	0.479	0.062
PIN_07127	chr2:97285281-97285869	+	55683	FLJ10081	Q1_P11674	GACTGCAGGGCTTTGAGGATCTTGTTGAATAGCTTGTTCTGGGCCATTGTCCAGCCAGTC	-	noncoding	-	-	Transmap	-	-	-	Placental	Primates	Vertebrates	-	0.479	0.062
TIN_21735	chr17:39083181-39084076	+	25984	KRT23	Q1_P28803	CCATGTTGGCACTGGAATTTCTCTACATTGGGGTTTGAGGGGGGTAGCCTGGTTGTAAGT	-	noncoding	-	-	-	-	-	-	Placental	-	Vertebrates	-	0.479	0.062
PIN_07240	chr2:131828326-131830324	+	130074	LOC130074	Q1_P20925	CAGGATACATGTTAGGAGAATAGGCAGGAGCTGCTGCTGCATAGCCCATGGGAAAACCAG	-	noncoding	-	-	Transmap	-	-	-	Placental	Primates	Vertebrates	-	0.479	0.062
TIN_47408	chr7:90470996-90471187	-	5218	PFTK1	Q1_P39724	CAGTCACTAGAATCTTCCCAGCTCCTTTTGTTCCACTGGGAAAGCTGACACCTGTGTGTG	-	noncoding	-	-	-	-	-	-	-	-	-	-	0.479	0.062
PIN_05096	chr17:4721244-4721788	-	5338	PLD2	Q1_P11137	AAGTGCTGGCTCTCCCTGATGGTGTGCAGGTAGGCATTGAGGATGGAGTTCTCCAGAGTC	-	noncoding	-	-	Transmap	-	-	-	Placental	Primates	Vertebrates	-	0.479	0.062
PIN_03517	chr13:114838993-114839711	+	22821	RASA3	Q1_P20420	TGCAGTAGCAATCCCTCATCTTGCTCGGCCCCGGGTAAGAGGGAAGGTTTTTGGCTTCAC	-	noncoding	-	-	Transmap	-	-	-	Placental	-	Vertebrates	-	0.479	0.062
PIN_03188	chr12:113728950-113729657	-	53373	TPCN1	Q1_P10627	AATGTAAAAGGTCATGAAGTAGAGGCGGCTCCAGTGGGAGGTCTGAGAGGTGACGCCTTC	-	noncoding	-	-	Transmap	-	-	-	Placental	Primates	Vertebrates	-	0.479	0.062
PIN_09989	chr5:133709680-133710859	-	7320	UBE2B	Q1_P12478	TGCATGATGTTGTTTTCAGATGGTGCGCCACTGACACCCACAGGTGGGTCCTCTTGTAAC	-	noncoding	-	-	Transmap	-	-	-	Placental	Primates	Vertebrates	-	0.479	0.062
TIN_39680	chr4:154409581-154410404	-	23240	KIAA0922	Q1_P30637	ACAGGCTGGGCTATCCCAGGCCCAGGCCCTTGTCCCAATTTTGTTCCTTCTCTCCAAGTT	-	noncoding	-	-	-	-	-	-	Placental	-	Vertebrates	-	-0.476	0.064
PIN_04462	chr16:134594-137353	+	8131	C16orf35	Q1_P10982	AAACAGCATGAGCAGCTGGGAGCGCCGCGTGTTCTCGTTGTACATAATCTCCTCCAGGTG	-	noncoding	-	-	Transmap	-	-	-	Placental	Primates	Vertebrates	RNAz	0.476	0.064
PIN_02565	chr12:6839741-6840165	-	50813	COPS7A	Q1_P10471	GCTCAGGGTCCTGAGATGTGGCTGCGGCTGCTGCTGCCGTCGTAACTTTAATGGTTTTTT	-	noncoding	-	-	Transmap	-	-	-	Placental	Primates	Vertebrates	-	0.476	0.064
TIN_32940	chr22:41532483-41533521	-	2033	EP300	Q1_P29972	GCTCACCTCAGGGAATGCTTTGGATGATGGACTACCTCTCTTTTTAAAATAATAATTTTT	-	noncoding	-	-	Transmap	-	-	-	Placental	-	Vertebrates	-	0.476	0.064
TIN_52486	chr9:79083122-79083842	-	2650	GCNT1	Q1_P31999	CAAGGAATCCCTGCCTCCTTATCCACCTTAGAAACCACATTCACCGTACAAGACACAGGA	-	noncoding	-	-	-	-	-	-	-	-	-	-	0.476	0.064
TIN_14209	chr13:50365755-50366209	+	3839	KPNA3	Q1_P38575	AAATGGTCCTGGCGCATCCTACCCTCCCCCATCGATCACCCTCAAACAAGTCAGTTACCC	-	noncoding	-	-	-	-	-	-	Placental	Primates	Vertebrates	-	0.476	0.064
PIN_04588	chr16:8941506-8943544	-	5373	PMM2	Q1_P11013	TCAGGCGCTGTCACGGAGTAGCCCATGGTTCTGGGGTCTGTGAAGATCTCATGGTCATTG	-	noncoding	-	-	Transmap	-	-	-	Placental	-	Vertebrates	-	0.476	0.064
TIN_54840	chrX:118709741-118710504	-	7319	UBE2A	Q1_P32261	CCAACACACATCTACCAAGCACCTGCTGAACACAACTCCTGCCCTTGGGGTAGAATTCTG	-	noncoding	-	-	Transmap	-	-	-	Placental	-	Vertebrates	-	0.476	0.064
PIN_01981	chr11:46775569-46776896	+	9793	CKAP5	Q1_P10315	CTGATCAATATGGCCGGACATGGCTTCAGCTTTGTCTTCCTGTCTCAGGACCTCATCGAT	-	noncoding	-	-	Transmap	-	-	-	Placental	Primates	Vertebrates	-	-0.474	0.066
PIN_11220	chr7:106836205-106837967	-	26959	HBP1	Q1_P12853	TGGCGAGCCATACTACTTAACACATAAACTGCAGAAGAATCCATAGGTGTGAAGTCATAG	-	noncoding	-	-	Transmap	-	-	-	Placental	Primates	Vertebrates	-	-0.474	0.066
PIN_11219	chr7:106826387-106827013	-	26959	HBP1	Q1_P12855	ATCATCATCATCTGACAGGGAGGACATGCAGAAAATGCCAGATTCTGACTCACTATTTGC	-	noncoding	-	-	Transmap	-	-	-	Placental	Primates	Vertebrates	-	-0.474	0.066
PIN_04774	chr16:31339246-31339799	-	3684	ITGAM	Q1_P20621	TATTTCACCGGCAGCTCCAGTTGGAATTCGGTTTTGTTGGTTCTGGGCATGTTGTTCTCA	-	noncoding	-	-	-	-	-	-	Placental	Primates	Vertebrates	-	-0.474	0.066
TIN_34332	chr3:48582645-48583476	+	5210	PFKFB4	Q1_P30136	TAAGATCTCTTTTGTGGGCTGCTCTGGCCATGACACCACCATGCAGGAGAGACCTCAGGG	-	noncoding	-	-	-	-	-	-	-	-	-	-	-0.474	0.066
PIN_07231	chr2:128935622-128936187	-	56886	UGCGL1	Q1_P20924	ATATTAATTATGTCATCTTTATCTTGCTTCACTTCCTCAGTCTTCTGTCCTGTAAAGCCC	-	noncoding	-	-	Transmap	-	-	-	Placental	Primates	Vertebrates	-	-0.474	0.066
PIN_07187	chr2:111850302-111850804	-	55289	ACOXL	Q1_P20913	ATGTTCTAAATACCAGGCCCGCTCCTGAAACACCAGCTTGGTTCCATACAACAGACAAAA	-	noncoding	-	-	-	-	-	-	Placental	Primates	Vertebrates	-	0.474	0.066
TIN_42820	chr5:180473672-180474460	-	153579	BTNL9	Q1_P39578	CCGGGAACAAATCATTGCTCTTAGCTGTGCTCCCAAGGTCTTTGGACACAATTCTCTCTC	-	noncoding	-	-	-	-	-	-	-	-	-	-	0.474	0.066
PIN_03717	chr14:57084773-57086033	-	54916	C14orf101	Q1_P10793	CAAACCAATGCCAGCGAGGACGGCCACTACTGCATTGCTCTGCATCCAGAATCGTTCCAC	-	noncoding	-	-	Transmap	-	-	-	Placental	Primates	Vertebrates	-	0.474	0.066
PIN_12100	chr9:123307881-123308544	+	55755	CDK5RAP2	Q1_P21673	CTGCTCTCTCTCCTGGAGTTCCCGCTTCAGACTTTCTACTTCCACCTTGAGCTCAATGTT	-	noncoding	-	-	Transmap	-	-	-	Placental	Primates	Vertebrates	-	0.474	0.066
PIN_12441	chrX:69711876-69712328	-	1741	DLG3	Q1_P21723	AAGAGAAGCTGAGCCCCTGGCTTGGCAGGCAGCTGTCCCGAGTCCGATCATAATCAAACA	-	noncoding	-	-	Transmap	-	-	-	Placental	Primates	Vertebrates	-	0.474	0.066
PIN_01121	chr1:212912703-212913235	+	25936	NSL1	Q1_P10097	CTTCACTGATCTCCTTTGCTACTGTTTCCCCTCTGCATTTCAAATTTTCCATATGAGGGG	-	noncoding	-	-	Transmap	-	-	-	Placental	Primates	Vertebrates	-	0.474	0.066
TIN_47190	chr7:75545713-75546338	-	5447	POR	Q1_P39717	TGGTTTACTAACTGGGCCTTTGGAGCTGTTCTCCTGACCAAGCCAACCCCATAACCACTC	-	noncoding	-	-	Transmap	-	-	-	-	-	-	-	0.474	0.066
PIN_08828	chr3:58395016-58395598	-	54899	PXK	Q1_P12119	TCTTTCCTCCTCAGATCCATGGTGGGACTGAGCTCTTGTCAGTCTTCGATGCTGGTGAAT	-	noncoding	-	-	Transmap	-	-	-	Placental	Primates	Vertebrates	-	0.474	0.066
PIN_05368	chr17:37885858-37886659	+	84299	C17orf37	Q1_P15990,Q1_P11205	ATCTTTCTCATAGGGAAAGCCCCCATTCTCCAGCTTGGAGAACACCAGCTGTCCATTTAT	-	noncoding	-	-	Transmap	-	-	-	Placental	Primates	Vertebrates	-	-0.471	0.068
TIN_00441	chr1:18679733-18680893	-	84966	IGSF21	Q1_P38041	ATCCTTCCCTCCAATCCCTGCCCAAGTTGGAAGGGCTGAAATCTCCAGCCCCATCCTAAG	-	noncoding	-	-	-	-	-	-	Placental	-	Vertebrates	-	-0.471	0.068
TIN_15809	chr14:65546245-65546883	+	4149	MAX	Q1_P28230	GATGGCTTCTGGCTGGGGTGATTACCTACTGTGTGCTACGCATTGGCCTTGGTGCTGCAT	-	noncoding	-	-	Transmap	-	-	-	Placental	Primates	Vertebrates	-	-0.471	0.068
PIN_11417	chr8:2823107-2823512	+	64478	CSMD1	Q1_P21572	TGAAGTCGGTCCCAAACTGGATGCCATTTGCTAGTGTGCCTGGATCCCCACAACTTATAA	-	noncoding	-	-	Transmap	-	-	-	Placental	-	Vertebrates	-	0.471	0.068
TIN_25438	chr19:46284042-46285017	+	1760	DMPK	Q1_P38978	AAAGAAGGAGACACACCCAGAAGAACCCAAAGTTGTCCCTCCTGGATCGCAGAGGAGGGG	-	noncoding	-	-	-	-	-	-	Placental	Primates	Vertebrates	-	0.471	0.068
TIN_51279	chr8:133235311-133235727	+	3786	KCNQ3	Q1_P31878	AGCCTGTCAGAGCAGGGGTAGCTTGGGAGAGGTGCTGGTATTTGAGTTTAGCACATTTTG	-	noncoding	-	-	-	-	-	-	-	-	-	-	0.471	0.068
PIN_01724	chr10:126517838-126518146	-	23172	KIAA0157	Q1_P20155	TAAACCTGATAAATCGCCCTGATGTCTTTCATCACTCCATCCTTGTCAAAAAAGTCAGTA	-	noncoding	-	-	Transmap	-	-	-	Placental	Primates	Vertebrates	-	-0.468	0.07
TIN_22738	chr17:73483007-73483628	-	9772	KIAA0195	Q1_P38872	AAACGTCCACTGCCCAGGTCTGTTGGAGAAAGGTCTCATGAGTGGGTGCTGCTTCTCCCA	-	noncoding	-	-	Transmap	-	-	-	-	-	-	-	-0.468	0.07
PIN_03024	chr12:77235971-77237510	-	23390	ZDHHC17	Q1_P20336	ACAGGTACTGCAGAATATACTGAGGTCCAGACTTCCTGTCTCTGCAAGTTCAACTATTGT	-	noncoding	-	-	Transmap	-	-	-	Placental	Primates	Vertebrates	-	-0.468	0.07
PIN_07911	chr20:40079340-40080401	+	84181	CHD6	Q1_P11875	TTAGCAACTGGTTCTTCGTCTTCTTCCCCTTCCTCCCTCTGGGGACTGGGGCAGATAAGC	-	noncoding	-	-	Transmap	-	-	-	Placental	Primates	Vertebrates	-	0.468	0.07
TIN_35221	chr3:98524549-98525448	+	131566	DCBLD2	Q1_P30216	TCCACTAGCTTCCTCCCATGGCATATATTCTATGGCTGGTGTTACAGCTGGGAGTTTTTT	-	noncoding	-	-	-	-	-	-	Placental	-	Vertebrates	-	0.468	0.07
TIN_31877	chr21:35983716-35984357	+	1827	DSCR1	Q1_P29841	AGTGCACAACCCTCCCTCATCCCCATTCTGAAGCTCCAGATTCTCCAAATGGAGAGAAGA	-	noncoding	-	-	Transmap	-	-	-	-	-	-	-	0.468	0.07
TIN_24799	chr19:18562514-18563122	+	8178	ELL	Q1_P29132	TTATGGGTATCCTCTCTGACCCAACTGTTCAATTCCCGGGGGCTGTGCCATCTCAGGGCA	-	noncoding	-	-	Transmap	-	-	-	-	-	-	-	0.468	0.07
PIN_10912	chr7:27569834-27571036	+	11112	HIBADH	Q1_P12774	CAACACCGTCCTGAGCTCATATTTAGGATTTTAGCCAGTAGTTTTGGGTCAAGCCCTAAC	-	noncoding	-	-	Transmap	-	-	-	Placental	Primates	Vertebrates	-	0.468	0.07
TIN_18633	chr15:99314459-99315759	-	3480	IGF1R	Q1_P28511	GTTCTCCAAAGAACTAAATGTAAATGGTCCCAGCACACCTTAGAAAAACAGGAGCAGCAG	-	noncoding	-	-	-	-	-	-	-	-	Vertebrates	-	0.468	0.07
PIN_11726	chr8:125716312-125716843	+	9788	MTSS1	Q1_P12998	GCTGGGACTGCAGCTTTCCTGCTTTGTTTATGAAATCTTCCCAAACTGGATAGCTCCCCT	-	noncoding	-	-	Transmap	-	-	-	Placental	Primates	Vertebrates	-	0.468	0.07
TIN_23157	chr18:7957746-7958205	-	5797	PTPRM	Q1_P28988	TGCTTCTAGTCTCTCCCATGTTTATGAAATCCATGATTTGCTCTTTAGGTACTCTAAATG	-	noncoding	-	-	-	-	-	-	-	-	-	-	0.468	0.07
TIN_31891	chr21:36218039-36219259	+	861	RUNX1	Q1_P29843	GATTCTCACCTCCAAGCAGCTGCAGTTTTTGACTCGTCCTGGGAAACTGGCACTGAGACT	-	noncoding	-	-	-	-	-	-	Placental	Primates	Vertebrates	-	0.468	0.07
PIN_04705	chr16:24857333-24858300	-	115584	SLC5A11	Q1_P20612	TCCTCTCTCTTTGCAGCCAAGAGCTTCCGGAGACAGCAGTGACCCTTCCTCCTATATGCC	-	noncoding	-	-	Transmap	-	-	-	Placental	Primates	Vertebrates	-	0.468	0.07
PIN_08492	chr3:9782842-9783153	-	7862	BRPF1	Q1_P21102	GAGCCGCTGCCAGGACTTGAGCTGTTCTTTAAGGGCCCAGTTCTTATCCTCAGAATCTCT	-	noncoding	-	-	Transmap	-	-	-	Placental	Primates	Vertebrates	-	-0.465	0.072
TIN_49475	chr8:19496860-19497315	+	55790	ChGn	Q1_P39803	TCTGACCCGCTCCATGTCATCATAAACAAATGGCAAAATATTAAGGAGTCTCCTGAATTT	-	noncoding	-	-	-	-	-	-	-	-	-	-	-0.465	0.072
TIN_53509	chr9:126688959-126690143	+	57706	DENND1A	Q1_P32114	ACATCTTGAATGCCCTGCCAGGAGGGAAAGCCAGCCAGTAGTAACCAAAGCTCTGTCTTC	-	noncoding	-	-	-	-	-	-	Placental	Primates	Vertebrates	-	-0.465	0.072
PIN_07030	chr2:70451552-70454014	+	7072	TIA1	Q1_P11645	GAGACAAAGCCATATCCCTTAGACTTTCCTGTTGCCATGTCTTTTACCACTCGGGCATCT	-	noncoding	-	-	Transmap	-	-	-	Placental	Primates	Vertebrates	-	-0.465	0.072
PIN_11572	chr8:61144017-61145232	+	767	CA8	Q1_P21598	CTTCCCCACAGCCTCATCAATGCTGCCAAACAGAGTGGAGTTCCAGTGGATCAGATGGAG	-	noncoding	-	-	Transmap	-	-	-	Placental	Primates	Vertebrates	-	0.465	0.072
PIN_06681	chr19:54646739-54647177	-	4849	CNOT3	Q1_P11544	AAATATCTTCAAACTGCTCCACGCCCTCGGACACCTTCTTGAGGCAGCGATCAATCTCAC	-	noncoding	-	-	Transmap	-	-	-	Placental	Primates	Vertebrates	-	0.465	0.072
PIN_02509	chr11:126146800-126147329	-	55572	FOXRED1	Q1_P10452	ACACCTTGTCCTGGAAGAAATCATGGTCCACTTCCAGGTTCGCCGGGTCCGGTTCTTCCT	-	noncoding	-	-	Transmap	-	-	-	Placental	Primates	Vertebrates	-	0.465	0.072
TIN_34408	chr3:50285498-50286102	-	2771	GNAI2	Q1_P30145	ATAAGCTGGCAAGAGGCTTATCTGTGAGTTTTGCACACACCCAGCTCCCCTCGCACCTGC	-	noncoding	-	-	-	-	-	-	Placental	-	Vertebrates	-	0.465	0.072
PIN_08696	chr3:48730612-48732953	+	51447	IHPK2	Q1_P12077	TTGTTTGTCCGTGTGTCCCTCTCGTCTTGGCTCCTTGGCTTGTTCTGGCCAGGATGCTCT	-	noncoding	-	-	Transmap	-	-	-	Placental	Primates	Vertebrates	-	0.465	0.072
TIN_17397	chr15:52964057-52964272	+	56204	KIAA1370	Q1_P38678	TCTGCTGGCATTTTTTACCTATTCCATCCTGTTTTACTTTAATAAGAGTCTGGGCCAGGT	-	noncoding	-	-	-	-	-	-	-	-	-	-	0.465	0.072
PIN_00725	chr1:149931415-149932076	+	56957	OTUD7B	Q1_P20004	AAGCTTGATCAGTTCATTCCACTCCTTCTGCCATTCATCTTCTGTGTATACCAGCCCTGA	-	noncoding	-	-	Transmap	-	-	-	Placental	Primates	Vertebrates	-	0.465	0.072
TIN_48336	chr7:127644101-127644558	-	27044	SND1	Q1_P31553	AGCCAGTCTACCCATCTTCCTCCCACAAATACATCAAGGGCCAAAACATAGGGCAAAAAA	-	noncoding	-	-	-	-	-	-	Placental	-	Vertebrates	-	0.465	0.072
PIN_04032	chr15:39885041-39886501	-	7057	THBS1	Q1_P10868	CGATGTCTGGCACACTGTCATGGTCAAAATCATCTTTGCAGGCATCACCTCGACCATCGC	-	noncoding	-	-	Transmap	-	-	-	Placental	Primates	Vertebrates	-	0.465	0.072
TIN_15459	chr14:52111893-52112973	-	122786	FRMD6	Q1_P28192	CTCCTCTCACCTGATTCTAGGTTAGAAACAAAATCTGCATTCATTTTGATTTGGCTTGGC	-	noncoding	-	-	-	-	-	-	-	Primates	-	-	-0.462	0.074
TIN_18383	chr15:85187144-85188030	+	84942	WDR73	Q1_P28480	ACTAGCTACCACCAGACCAGAACCAGGGGCCTGCTGACCTAGCTGGCTTGCTACTTTTTT	-	noncoding	-	-	Transmap	-	-	-	-	-	-	-	-0.462	0.074
PIN_09120	chr3:183489534-183490486	-	55689	YEATS2	Q1_P12219	GATCGCCACAGCCTGCTTCACTGTTGAAGGTAAAGCAGACCCAACTGGTACCCCGACAAC	-	noncoding	-	-	Transmap	-	-	-	Placental	Primates	Vertebrates	-	-0.462	0.074
PIN_07552	chr2:216213707-216214258	-	471	ATIC	Q1_P11763	CTCAGTGAGTAACTCAGGGACTTCCTCAAACAGTGCCTTCCACTTTATCAAATCTTCATC	-	noncoding	-	-	Transmap	-	-	-	Placental	Primates	Vertebrates	-	0.462	0.074
TIN_01725	chr1:60158332-60159041	-	55277	FLJ10986	Q1_P26781	AGACGGCCCATGCAAGAAGACTATCTTCCTCTTTTTCCCTCCCACTCTACAGCAAAGTTT	-	noncoding	-	-	-	-	-	-	Placental	Primates	Vertebrates	-	0.462	0.074
PIN_11187	chr7:100211025-100211476	-	64598	MOSPD3	Q1_P12838	AGCTCCTTCCTCAGACAGCTCAATGCGGAAGCGGTCCTGGACATCATAGTGGCTGGGAAT	-	noncoding	-	-	Transmap	-	-	-	Placental	Primates	Vertebrates	-	0.462	0.074
TIN_13402	chr12:124958654-124959222	+	9612	NCOR2	Q1_P38555	ACTCTCAGGATAAGGAGGTTAGAAAAAACAACCCAGGCCTCACCTGTGCAGCCCTGGGTT	-	noncoding	-	-	-	-	-	-	-	-	-	-	0.462	0.074
TIN_18547	chr15:92482963-92483207	-	28232	SLCO3A1	Q1_P38715	ATGTCTTTATAGCAGCGTAGAGGTCCTGGGCAAAGGTGTGGAGGAGAATGGAGGAGGCGG	-	noncoding	-	-	-	-	-	-	-	-	-	-	0.462	0.074
PIN_04552	chr16:3713563-3715473	+	10131	TRAP1	Q1_P11004	TGTCTTTCTTCTTCATGGCCTCATAGTAGGGTGAGTGCTCTGCCAGGTGACGGTTGGGGG	-	noncoding	-	-	Transmap	-	-	-	Placental	Primates	Vertebrates	-	0.462	0.074
TIN_07840	chr10:127485697-127486573	+	7390	UROS	Q1_P27361	ACTGCACGTCCACTCTTCCCATGAGCATGGTCTCTGTGTCTCCTGGCCTGGCTTATCCAA	-	noncoding	-	-	Transmap	-	-	-	-	-	-	-	0.462	0.074
PIN_00162	chr1:22216122-22216837	+	3339	HSPG2	Q1_P09826	TCTCCTGAATCTGAGCCCCATCCGCATTCCCTTCCGAGCCCACATCCAGCTCCACAAAAA	-	noncoding	-	-	Transmap	-	-	-	Placental	Primates	Vertebrates	-	-0.459	0.076
PIN_10450	chr6:37617591-37618572	+	266727	MDGA1	Q1_P12639	TTAGGGGTATCAGGAGTAGCTGGTGGGGTTTGGTTGGACTGGGGTGGGTGAGAGGATGAA	-	noncoding	-	-	Transmap	-	-	-	Placental	Primates	Vertebrates	-	-0.459	0.076
TIN_48321	chr7:127447731-127448213	-	27044	SND1	Q1_P39750	GTTTCTGACACATAAACACGCCTCTCTTCATATCAAAGTAATTCCATTTGACTTGATGGA	-	noncoding	-	-	Transmap	-	-	-	Placental	-	Vertebrates	-	-0.459	0.076
TIN_46242	chr7:27865499-27866094	-	8887	TAX1BP1	Q1_P31342	GCCTCCCAGCAACAATCTTTGAAACACTGAGTATACTTAAATAACTACAAAACAGTGATA	-	noncoding	-	-	-	-	-	-	-	-	-	-	-0.459	0.076
TIN_33399	chr3:11500076-11500766	-	10533	ATG7	Q1_P30033	TTGCTCCTGTGTCAGAAAGTGAAGCTGAAATGAGAGAAGTGATCGCCTAGGCCAGCAGTC	-	noncoding	-	-	-	-	-	-	Placental	-	Vertebrates	-	0.459	0.076
PIN_04038	chr15:40702996-40704364	-	3712	IVD	Q1_P10876	AACATCAGAGCCTGCATTGGGCTCACTCATGGCCAGGGCTCCGATGTACTCACCACTGAT	-	noncoding	-	-	Transmap	-	-	-	Placental	Primates	Vertebrates	-	0.459	0.076
TIN_27245	chr2:66723740-66724551	-	4211	MEIS1	Q1_P29367	CCTTCCTGCTTTCAGAGCCTACAAGTAGTCCCCAGTGAAATGACAAAAATGCCCATGCCT	-	noncoding	-	-	Transmap	-	-	-	-	-	-	-	0.459	0.076
PIN_07784	chr20:13539292-13539861	+	55617	TASP1	Q1_P11838	CCACCCTTTCTGCCAGCTCTAGTTTCCTCTTGTTTCTTTTAAATGCAGCTAAACTGAATC	-	noncoding	-	-	Transmap	-	-	-	Placental	Primates	Vertebrates	-	0.459	0.076
PIN_10189	chr5:177639724-177640652	+	85007	AGXT2L2	Q1_P12548	AACTTCAGGATGTTCCTCCCAGGGCCATCAGTGCTCAGCAAAACGTAGTTCTCCTTCAGC	-	noncoding	-	-	Transmap	-	-	-	Placental	Primates	Vertebrates	-	-0.456	0.078
TIN_09207	chr11:62213913-62214357	+	79026	AHNAK	Q1_P27497	CCCTCCTGTCTCAAAAGGCACCAGAATCTTCTCAGAAAAGCCTTCCTGCTTGATCCAGTG	-	noncoding	-	-	-	-	-	-	-	Primates	-	-	-0.456	0.078
PIN_10547	chr6:53380677-53381437	+	2729	GCLC	Q1_P12657	AAAGAAGAGGGACTTGGAAGCTCCTCCTTCCACTGGGTTGGGTTTGACCTCGGGCAGTGT	-	noncoding	-	-	Transmap	-	-	-	Placental	Primates	Vertebrates	-	-0.456	0.078
TIN_49424	chr8:17858346-17858833	-	5108	PCM1	Q1_P39800	TGTACAACTTACAAATGCTGAATCACCTGGTCCCACATCACAGTTGCAAGGCCCCTTTCT	-	noncoding	-	-	-	-	-	-	-	-	-	-	-0.456	0.078
TIN_45711	chr6:169969727-169970356	+	253769	WDR27	Q1_P31286	AGCATGGGGTTGGGGGGTGGTTTAGTCAACGAGAAAGACCTGGGTAGCTGACAACTTAAC	-	noncoding	-	-	-	-	-	-	-	-	-	-	-0.456	0.078
PIN_08838	chr3:64601507-64602359	+	56999	ADAMTS9	Q1_P21152	AATGTGCGGTAACCCAAGCCACACTGGGCACTACATTCACTCCTGCTGGCAACATGCCAC	-	noncoding	-	-	Transmap	-	-	-	Placental	Primates	Vertebrates	-	0.456	0.078
PIN_10107	chr5:150511772-150512278	+	309	ANXA6	Q1_P12521	GCTCCCCTCGGATGCTGGCTTCAATCGGCTTCCCTGTGGTCTTCAGATACTCATCGAACA	-	noncoding	-	-	Transmap	-	-	-	Placental	Primates	Vertebrates	-	0.456	0.078
PIN_09655	chr4:187084151-187085029	-	25854	DKFZP564J102	Q1_P12384	TTCTTTGCAGAAGGTGATAATCCATGAGTGTCTGAGGCCCGTCCCAGTCTGTGCGGTGCG	-	noncoding	-	-	Transmap	-	-	-	Placental	-	Vertebrates	-	0.456	0.078
PIN_11641	chr8:93003730-93004294	+	862	RUNX1T1	Q1_P12981	GGTCGCTTGCTTGGATGTTCTGAGTGCAAAGGCTCTCTGTCAAAGCCATTTTCTTTGGTT	-	noncoding	-	-	Transmap	-	-	-	Placental	Primates	Vertebrates	-	0.456	0.078
PIN_08563	chr3:25642347-25642883	+	7155	TOP2B	Q1_P12046	CTACTTTCTTCTGTTTTGGGGCTCTCTTGGGCTTAGGGACTGTATCTGAAGACGGTTTTC	-	noncoding	-	-	Transmap	-	-	-	Placental	Primates	Vertebrates	-	0.456	0.078
PIN_02132	chr11:63992189-63993257	+	83707	TRPT1	Q1_P10351	AAGAACTCTCCTCAGTCTGCTGTGGACATGACAGGGGCTCTAGGCCTTGCTCTCCTCTGT	-	noncoding	-	-	Transmap	-	-	-	Placental	Primates	Vertebrates	-	0.456	0.078
PIN_10758	chr6:144747126-144747653	-	7402	UTRN	Q1_P12726	GATCTTCTCACTGTTCGTCTGCTGCAGGTCCGACATGACATCCTTCATGACATCTTTCAC	-	noncoding	-	-	Transmap	-	-	-	Placental	Primates	Vertebrates	-	0.456	0.078
TIN_37129	chr3:194983676-194984383	+	152002	C3orf21	Q1_P39373	ACATGCTCCTCCTGGAACCCAACCTGTAAGGTAACCCAACCTGTAAAGTGGATGCGAAGG	-	noncoding	-	-	-	-	-	-	Placental	-	Vertebrates	RNAz	-0.453	0.08
TIN_23401	chr18:19773559-19774031	-	2627	GATA6	Q1_P29017	AAGACTTTGATGGTGATCACATGCCTCCTTCACTGCAAGGCAGACTGTCGGCTCCCCCAG	-	noncoding	-	-	-	-	-	-	Placental	-	-	-	-0.453	0.08
TIN_17689	chr15:61460649-61461126	+	6095	RORA	Q1_P38685	ATGATACATGAAGCGTTTTATGGTTCCCCTCACCAGGAGTCTGCTCAGTCTGGTGGACAG	-	noncoding	-	-	-	-	-	-	Placental	-	Vertebrates	-	-0.453	0.08
TIN_02243	chr1:91400239-91400720	+	84146	ZNF644	Q1_P26823	CACAAGCCATTATTAAGGCTCACCCCTTCAAAGATCTAATCTATAGACTAATGAAAATTC	-	noncoding	-	-	-	-	-	-	Placental	Primates	Vertebrates	-	-0.453	0.08
PIN_07851	chr20:33509450-33510160	-	55902	ACSS2	Q1_P11858	TTCCAACTCTTCCCCGGACTCATTCAGGATTGCAGGAGCTACACCAAAGAATGGGAAAGT	-	noncoding	-	-	Transmap	-	-	-	Placental	Primates	Vertebrates	-	0.453	0.08
TIN_46125	chr7:21951716-21952686	+	55536	CDCA7L	Q1_P31328	CCCCAGTTTCCTCTGACGTCTCTTCCCCCCATCTCTGATATAGCAATGACCCCTTGTAAC	-	noncoding	-	-	Transmap	-	-	-	Placental	Primates	Vertebrates	-	-0.45	0.082
TIN_36605	chr3:171946485-171946852	-	64778	FNDC3B	Q1_P39360	GTTAGTCATTCACATGCCTTACAGACTGCTTCTTTCCCTTTTTCAATTCAAATTATTCCA	-	noncoding	-	-	Transmap	-	-	-	Placental	-	Vertebrates	-	-0.45	0.082
PIN_11815	chr9:3855436-3856306	+	169792	GLIS3	Q1_P21628	ATTGAAGAAGGAGCTGGAACTCTCCGGGGGCTGATGTGGTGAGGAGATGGAGCAGAAGGT	-	noncoding	-	-	Transmap	-	-	-	Placental	Primates	Vertebrates	-	-0.45	0.082
TIN_35589	chr3:119672111-119672481	+	2932	GSK3B	Q1_P30249	ATAAAGTCTAAATCACTTTATAATCTGGCCTCTCCTTTTCAGTTTAGTCTTCCACTCATG	-	noncoding	-	-	-	-	-	-	-	-	-	-	-0.45	0.082
PIN_09832	chr5:74013664-74014227	-	3074	HEXB	Q1_P12432	TCAAAAACCTCCTGCCAGACAATGGATCCCTTGTTTATGGTTGCAATAATATCCAAAACC	-	noncoding	-	-	Transmap	-	-	-	Placental	Primates	Vertebrates	-	-0.45	0.082
TIN_17715	chr15:63432463-63432819	-	114294	LACTB	Q1_P28417	AGTAAGATGCTAAATCCTATTTATTCAATCTCTGCTTTGTGTCTTACCCTTCTCCCTTCC	-	noncoding	-	-	-	-	-	-	-	-	-	-	-0.45	0.082
PIN_01471	chr10:74879678-74880018	-	25961	NUDT13	Q1_P20113	GCTCCTGTTTGCTGGGCTTTTTTACATGCATCATCATCTTCCTTCAGTTCAAATAAATAC	-	noncoding	-	-	Transmap	-	-	-	Placental	Primates	Vertebrates	-	-0.45	0.082
TIN_19322	chr16:21189123-21190035	-	57146	TMEM159	Q1_P28573	ATAGCTCCTCTTCCCCCCATTCCATGCTTTCGATCATTTAATGAGGGAGTTATCTTTTTT	-	noncoding	-	-	-	-	-	-	Placental	-	Vertebrates	-	-0.45	0.082
TIN_06316	chr10:63206704-63207535	+	219623	TMEM26	Q1_P27207	TATGTCAGAAATATTTCAAGGCTCATGACGATTGCCCCTTTTGTTATCCTCCCCATGCCT	-	noncoding	-	-	-	-	-	-	-	-	-	-	-0.45	0.082
TIN_08785	chr11:34376038-34376331	+	25841	ABTB2	Q1_P38357	GGGCACCTGTTCTGCATGAATATATGTTTTTGTTTTGTTTTGCATTTACAGTTCCACCCT	-	noncoding	-	-	Transmap	-	-	-	-	-	-	-	0.45	0.082
PIN_06876	chr2:36771395-36772112	-	51232	CRIM1	Q1_P11599	CCTCTCCTCGATGGTTTGTCTTCTCAATGGGTATATTGGTTGGTTCTGGGACATACATTT	-	noncoding	-	-	Transmap	-	-	-	Placental	Primates	Vertebrates	-	0.45	0.082
PIN_09100	chr3:172491536-172491974	-	1894	ECT2	Q1_P21193	CTCTGGTGCAAGGATAGGTCCACCACGTTGTCCTTCCTCTTCCAATGGTACTTGAAATAA	-	noncoding	-	-	Transmap	-	-	-	Placental	Primates	Vertebrates	-	0.45	0.082
TIN_42660	chr5:172502531-172503324	-	153222	LOC153222	Q1_P39570	CCCATCTGCCTCATATTCTATCCATCCTGCTATACTTCATAGGTCCCACTCAACAATTCC	-	noncoding	-	-	-	-	-	-	-	-	-	-	0.45	0.082
PIN_04689	chr16:23632587-23633239	+	79728	PALB2	Q1_P20609	ACCTCAGCAAAAGTTAGTATAGTCTCCTCAGGGGGCATCAAAAATTGGTTTTCTTTGCCT	-	noncoding	-	-	Transmap	-	-	-	Placental	-	Vertebrates	-	0.45	0.082
PIN_05065	chr17:3365588-3366385	+	84690	SPATA22	Q1_P11130	CGGTGTCCACTGTTTTCATTACAGGAGCCAACTCTGGATTCACAGCTTCCCAGGCCCAAT	-	noncoding	-	-	Transmap	-	-	-	Placental	Primates	Vertebrates	-	0.45	0.082
TIN_09505	chr11:69997154-69997794	-	55107	TMEM16A	Q1_P38391	TAATGAGATCGGCTGAGGAAGAGGGTGGAGGCTGTTGTCTGGGCAGATAAAGGTGTCGCC	-	noncoding	-	-	-	-	-	-	-	-	-	-	0.45	0.082
PIN_09285	chr4:20713130-20714652	-	133015	C4orf28	Q1_P12280	TAATTCTCTAAAACCCTCCTTTGACACAAAAGTGTATGGATGCTTAGTCTCTCTCAGACC	-	noncoding	-	-	Transmap	-	-	-	Placental	Primates	Vertebrates	-	-0.447	0.084
PIN_02756	chr12:49231176-49231724	+	9416	DDX23	Q1_P10515	TTCCTCATCCTCATTTCCATTGGTCTCCCGTTCCATCCTCTCCCTGCGTTCCCGACGTTC	-	noncoding	-	-	Transmap	-	-	-	Placental	Primates	Vertebrates	-	-0.447	0.084
TIN_20563	chr16:89874814-89875423	+	2175	FANCA	Q1_P38789	ACTGCCCTGATCTCCCTGCAGCCTCCCCTTCTCATCCCCCTAACTCACACTCTATTTTTT	-	noncoding	-	-	Transmap	-	-	-	-	-	-	-	-0.447	0.084
PIN_05875	chr18:2960211-2961337	+	9663	LPIN2	Q1_P11336	TTCCTTCACAGTGACAATCACCTGCCCAGCCAGCTGTCCCACATAATTCATGGTTTGAGA	-	noncoding	-	-	Transmap	-	-	-	Placental	Primates	Vertebrates	-	-0.447	0.084
TIN_08583	chr11:19428928-19429326	-	89797	NAV2	Q1_P27430	ACCCTCGGGCTATATCTGTAGGCCTTTGCACATGCCATCCTCTTTGCACATGTCATCCTT	-	noncoding	-	-	-	-	-	-	Placental	-	Vertebrates	-	-0.447	0.084
TIN_18781	chr16:659327-660048	-	57799	RAB40C	Q1_P28531	TTTTGGGCTGACGGTTATCCTGCCATCATCCTGCCACGGGCTCCCATCTGCATATCAGGA	-	noncoding	-	-	-	-	-	-	-	-	-	-	-0.447	0.084
PIN_03616	chr14:31425196-31425517	+	29966	STRN3	Q1_P20428	TAAGTCCTTCTTCAGGTTCTCTTGACCTTTTCTTTCGCCTTGTAGAAATGCAATCCGGGC	-	noncoding	-	-	Transmap	-	-	-	Placental	Primates	Vertebrates	-	-0.447	0.084
TIN_13167	chr12:118495637-118496170	+	55884	WSB2	Q1_P38545	TAACACAGAGATGAAAGCTATGACCCCAGCCAGCAGGAAGCTAGGTGATTTTTCCTGTAT	-	noncoding	-	-	-	-	-	-	-	-	-	-	-0.447	0.084
TIN_20528	chr16:89475084-89476264	+	29123	ANKRD11	Q1_P28689	GGATTTCTTTAACAAAATCTGATCACATCTAAACTGGCATCTTTCTGCTCACTTCTCAAT	-	noncoding	-	-	-	-	-	-	-	-	Vertebrates	-	0.447	0.084
PIN_11114	chr7:94055409-94056499	-	1278	COL1A2	Q1_P12819	ATTGTGTCCCTTTAAGCCAGGAAGACCTCTGGGCCCCTTTTCACCGGGCTCTCCCTTATC	-	noncoding	-	-	Transmap	-	-	-	Placental	Primates	Vertebrates	-	0.447	0.084
PIN_01056	chr1:201191793-201192251	-	91156	DKFZp434B1231	Q1_P10075	AACTGTGTCCCCGACCTTGACTGTCAGCAAGTCCTTGGTGCTGGAGTCCACGAGGAACTT	-	noncoding	-	-	Transmap	-	-	-	Placental	-	Vertebrates	-	0.447	0.084
TIN_33285	chr3:4786881-4787476	-	3708	ITPR1	Q1_P30012	ACTCTAGGGAAGAAAACGTCTTTTAAAAAACAACCCTGTCTGCTCCCACCAAAAGGAAGA	-	noncoding	-	-	-	-	-	-	-	-	-	-	0.447	0.084
TIN_11452	chr12:26798459-26799548	+	3709	ITPR2	Q1_P27732	TGGACATAGATAGATTCAAAGCACATCTCACTACCCTGCCTCCTGTCTCCGCCCTACCCT	-	noncoding	-	-	-	-	-	-	Placental	-	Vertebrates	-	0.447	0.084
TIN_34775	chr3:61798473-61799001	-	5793	PTPRG	Q1_P30178	ATCAAACCAGCAAGACAGTTGTTCACAGGGTTTTTCTCTGCCGCAATGCCCTCTATCACT	-	noncoding	-	-	-	-	-	-	Placental	Primates	Vertebrates	-	0.447	0.084
TIN_24507	chr19:10715514-10716288	-	57153	SLC44A2	Q1_P38938	TGCCTTCCTTTAGATATGATCTCTGCTGAGGAATGCACTTCCTGCCCAACCTGGTCTCAC	-	noncoding	-	-	Transmap	-	-	-	Placental	-	Vertebrates	-	0.447	0.084
PIN_03110	chr12:104157089-104157596	-	55576	STAB2	Q1_P10606	GTTCGAGATATTCTCAGGCTGCTGCTTGCCAAGAGCTGCAACATTAATGTCCTCTTCCGA	-	noncoding	-	-	Transmap	-	-	-	Placental	-	Vertebrates	-	0.447	0.084
PIN_10825	chr6:170064950-170066267	+	253769	WDR27	Q1_P12749	CACACCCGGTGACCAGCTGCCTGCTTTCTGCATCAATGAATAAACTGAGAAGAGGATATG	-	noncoding	-	-	Transmap	-	-	-	Placental	-	Vertebrates	-	0.447	0.084
TIN_01020	chr1:36005975-36007476	+	79932	KIAA0319L	Q1_P26690	TCGTGGCAGCAGAACAGAGTCCTCTTCCAGAGGAAATGTTTCCTTAGCTGGGGGAAGAAA	-	noncoding	-	-	-	-	-	-	Placental	-	Vertebrates	-	-0.444	0.087
TIN_26041	chr2:15618486-15618669	+	51594	NAG	Q1_P29238	GAGATGACGCTTTCCCTTGATCTCTCAATTACAACTAATTGAAATCTATTTATTGCCATG	-	noncoding	-	-	Transmap	-	-	-	-	-	-	-	-0.444	0.087
PIN_09792	chr5:57752664-57754551	+	10769	PLK2	Q1_P12419	GTAGTATCGAACTTCTGGCTCTGTCAACACCTTTCTTGCTTTCAAAATATGAGCCATTGA	-	noncoding	-	-	Transmap	-	-	-	Placental	Primates	Vertebrates	-	-0.444	0.087
PIN_02333	chr11:85421990-85422406	+	54843	SYTL2	Q1_P20227	CTTGTGTCTGCTGAGCTGGTAACTGCTTTCTGATGCTGTATCTGTTTCTCTGTCATCACT	-	noncoding	-	-	Transmap	-	-	-	Placental	Primates	Vertebrates	-	-0.444	0.087
PIN_07474	chr2:201337391-201337806	-	26010	DNAPTP6	Q1_P11748	GCAGAGGCAGCAGGGAGCTGCAGGGAGTTCTTGAGGAATAGTTGTTCTTTGGATGTGTAA	-	noncoding	-	-	Transmap	-	-	-	Placental	Primates	Vertebrates	-	0.444	0.087
PIN_03701	chr14:53113005-53113842	+	30001	ERO1L	Q1_P10790	GCTTTCCCCACAGACGACATTTAAAACAACCAACACAATCCATAATTCTTGAAATATTTC	-	noncoding	-	-	Transmap	-	-	-	Placental	Primates	Vertebrates	-	0.444	0.087
PIN_10709	chr6:129807514-129808264	-	3908	LAMA2	Q1_P21474	TGCCCCTGTGGAGAGATGCACTTCCAGACGGCCCCTGTTGAGGAGTATTGCATAATAGGC	-	noncoding	-	-	Transmap	-	-	-	Placental	Primates	Vertebrates	-	0.444	0.087
PIN_09454	chr4:83858177-83859033	+	132660	LIN54	Q1_P21255	AGTGATTTTGTACAATTACAGGGCTTTCGGGGCCGACTGGCCGACTCTGATGGGATTATG	-	noncoding	-	-	Transmap	-	-	-	Placental	Primates	Vertebrates	-	0.444	0.087
PIN_01274	chr10:3111391-3111959	-	5214	PFKP	Q1_P10143	TCCTGTTTCTTCAATCCCATCCTCTGCTGCATCACGTTTTCTTTCTCTGAGAACCCAGCC	-	noncoding	-	-	Transmap	-	-	-	-	-	-	-	0.444	0.087
PIN_11494	chr8:28196061-28197075	-	5368	PNOC	Q1_P12936	TTGCCTCATAAACTCACTGAACCGCTTCTGATTGGCCAACTTCCTGGCCGACTTCCGGGC	-	noncoding	-	-	Transmap	-	-	-	Placental	Primates	Vertebrates	-	0.444	0.087
TIN_04532	chr1:227080916-227081607	-	5664	PSEN2	Q1_P27029	GCTGTCCTCCTTCCCCCACCAGGTGTGATCCATCAGCATTACTTCTTCACTGTCTCTTCA	-	noncoding	-	-	-	-	-	-	-	-	-	-	0.444	0.087
PIN_08522	chr3:12626156-12629177	+	5894	RAF1	Q1_P26273	CTTTACTGTTGCCAAACCAAAATCTCCAATTTTCACTGTTAAGCCTTCATGGAGAAATAT	-	noncoding	-	-	Transmap	chr3:12626753-12627179	chr11:120312003-120314727	426	Placental	Primates	Vertebrates	-	0.444	0.087
TIN_34245	chr3:47180295-47180790	+	29072	SETD2	Q1_P39272	TTAATCCACTCAGGGACCACTAAAGCCTTTCCTTCCTTTGACAATTATCTGAATGTCTAG	-	noncoding	-	-	-	-	-	-	-	-	-	-	0.444	0.087
TIN_00436	chr1:18016330-18017487	-	55160	ARHGEF10L	Q1_P26621	CTACAGCCAGGTCTGTCCACACATCCTGCCTCCCACCACTTGATCAGCTTGACTCTCTCT	-	noncoding	-	-	-	-	-	-	Placental	Primates	Vertebrates	-	-0.441	0.089
PIN_08650	chr3:45868527-45869170	+	54585	LZTFL1	Q1_P12064	CTTCTTGGTAAGAATCTCTTTCATGTTTCGATAAGCTGCTGTTTGCTGAAATTTCTTTTC	-	noncoding	-	-	Transmap	-	-	-	Placental	Primates	Vertebrates	-	-0.441	0.089
TIN_18908	chr16:4697286-4698329	-	23295	MGRN1	Q1_P38731	ACAAAGTCTTTAAAGGTGAATTTTCCACACAGCCTACGGGGCGGGGCCAGGGGCCACAAG	-	noncoding	-	-	Transmap	-	-	-	-	-	Vertebrates	-	-0.441	0.089
TIN_03705	chr1:180159897-180161347	-	5768	QSCN6	Q1_P26952	CGAAAACAGGACTGGTTGAATTCCTAAAGTCTGCTCCCTCCTGGGATTGGTTCTATTCTG	-	noncoding	-	-	Transmap	-	-	-	Placental	-	Vertebrates	-	-0.441	0.089
TIN_21245	chr17:26669643-26670110	-	7126	TNFAIP1	Q1_P28765	ACCACACTGCTGCTCCAAAGAGTTGTATCATTTTCATATCTCGTTAAATTCATACTATCA	-	noncoding	-	-	Transmap	-	-	-	-	-	-	-	-0.441	0.089
PIN_06154	chr19:8660844-8661421	+	81794	ADAMTS10	Q1_P20802	ACGAATGGGTTGGTCTTCATGGTAATGTGGGCAGCCATGAGCTTGGCTGGGTCCTGACCA	-	noncoding	-	-	Transmap	-	-	-	Placental	Primates	Vertebrates	-	0.441	0.089
TIN_26303	chr2:28498389-28498877	-	9577	BRE	Q1_P29275	ACACAACTAAGCTTTGGTACTCCACCCGTTTACTGTGTAGCTTTCCAACCCCGAGGCCTG	-	noncoding	-	-	-	-	-	-	Placental	-	Vertebrates	-	0.441	0.089
TIN_33083	chr22:45905205-45906161	-	2192	FBLN1	Q1_P29984	TGCTGAGCCTGTTCCCAGCATCTGTCATGGAGATGACAGGGGTCTTGGATGGTGAACCAG	-	noncoding	-	-	-	-	-	-	-	-	-	-	0.441	0.089
PIN_07704	chr2:242178260-242179579	+	3069	HDLBP	Q1_P11817	GATGAGGAATTTGTGGTATTCTGGCTTGGCGCGGATGTCAACAGTGAAACTCTTGGTTTG	-	noncoding	-	-	Transmap	-	-	-	Placental	Primates	Vertebrates	-	0.441	0.089
TIN_04016	chr1:201908277-201908887	+	25802	LMOD1	Q1_P38163	AAATATTAGCGTCGCCACTCCTGTCCCCCATGCATGGCGCTGTGTGTTGTTCCTCTGCTC	-	noncoding	-	-	-	-	-	-	-	-	-	-	0.441	0.089
PIN_08748	chr3:50149877-50151344	-	10181	RBM5	Q1_P12091	GAGGAGAGGTGTCACATATCCTCTCCTCTATTTTCCAGTCGCTCACTCTATCTGCTCAAC	-	noncoding	-	-	Transmap	-	-	-	Placental	Primates	Vertebrates	-	0.441	0.089
PIN_11140	chr7:98637829-98638766	+	57154	SMURF1	Q1_P12825	TCCATGGAACACAGCCAGCCCCATGATCCGCCCCACAAAGTGGAAATAAGACAAGTGGTC	-	noncoding	-	-	Transmap	-	-	-	Placental	Primates	Vertebrates	-	0.441	0.089
PIN_10114	chr5:151045724-151046477	+	6678	SPARC	Q1_P12523	ATGTACATGTTATAGTTCTTCTCGAAGTCCCGGGCCAGCAGCTCCACGGGGTGGTCTCCT	-	noncoding	-	-	Transmap	-	-	-	Placental	Primates	Vertebrates	-	0.441	0.089
PIN_11965	chr9:84199220-84199872	+	7088	TLE1	Q1_P13062	CATAGGGGGTCCGCCAAGCATTGAGGAGGTTATCTTTTCCAGTACTCACAAACCATTTAC	-	noncoding	-	-	Transmap	-	-	-	Placental	Primates	Vertebrates	-	0.441	0.089
PIN_03233	chr12:122408256-122409975	-	144406	WDR66	Q1_P10635	GACAAAAGTCCTTTATTTTCCTCCTGTAATGAATGTTTGTTAAGGTGTGGGGTGGACTTA	-	noncoding	-	-	-	-	-	-	-	-	-	-	0.441	0.089
TIN_30104	chr2:237483125-237483993	-	57007	CXCR7	Q1_P29646	TTTGCAGTCTCCAACCACAGACTCTTCCCAACTGATGCCCTCTGCCCTTCTGATTCTCCC	-	noncoding	-	-	-	-	-	-	Placental	-	Vertebrates	-	-0.438	0.091
PIN_09699	chr5:14689651-14690474	-	90268	FAM105B	Q1_P21314	TAGTTCATCACAAGCTATCTGTCTTGCTTCAGCAGTTCTCATTTCAGCCAAGCCTGCCCA	-	noncoding	-	-	Transmap	-	-	-	Placental	Primates	Vertebrates	-	-0.438	0.091
PIN_01213	chr1:235827070-235828191	+	1130	LYST	Q1_P10124	AGATGATCTCCCTGCAGTGGACATGTCCAACGAGATCCCCGTTCACCGTCCAGAGTCTGA	-	noncoding	-	-	Transmap	-	-	-	Placental	Primates	Vertebrates	-	-0.438	0.091
PIN_04106	chr15:44101660-44102327	+	4236	MFAP1	Q1_P20505	CTCCTCTCTTCCTCAGTCAGGTTTCGCATGCGTTCAATTTCTGCTTTCTCCTTCTCAAGC	-	noncoding	-	-	Transmap	-	-	-	Placental	Primates	Vertebrates	-	-0.438	0.091
PIN_00922	chr1:160326289-160326830	-	23385	NCSTN	Q1_P10035	CAACATAAGTGGTGTTGGTGGGGCTGGAGACAGCGATGTAATGTTGAAGAGGCCCGTCAC	-	noncoding	-	-	Transmap	-	-	-	Placental	Primates	Vertebrates	-	-0.438	0.091
TIN_17857	chr15:66039303-66040279	+	10260	PTPLAD1	Q1_P38691	CCAGTTTTTCGTCTTTTTGCTTCATCTTAACCCTCAGTATCTCATGTTGCTATATTAAGA	-	noncoding	-	-	-	-	-	-	-	-	Vertebrates	-	-0.438	0.091
TIN_02032	chr1:76971910-76972268	-	256435	ST6GALNAC3	Q1_P38098	TCTTCTCTTTCTTTTCCATTTTAATGCAATATCACTTCTGTCGTATGTCAGTAGTACCAG	-	noncoding	-	-	-	-	-	-	-	-	-	-	-0.438	0.091
TIN_11948	chr12:52386324-52387095	-	91	ACVR1B	Q1_P27790	TTCCTAGTTTGGTGTCTAACAGCTCTGGGTTCAGTTGTCACTTGTTGACCACCTCCCTCA	-	noncoding	-	-	-	-	-	-	Placental	-	Vertebrates	-	0.438	0.091
PIN_07821	chr20:30310155-30311446	+	598	BCL2L1	Q1_P11848	AATCCGCCTTAGGCAAAGGCAGGCAGGTGCAGCCCCCGGAAGATCTTTTGTATCACAGGT	-	noncoding	-	-	Transmap	-	-	-	Placental	Primates	Vertebrates	-	0.438	0.091
TIN_16957	chr15:40388377-40388609	+	90427	BMF	Q1_P28342	TGTGTGTCACCAGTGTTCCAGATGCTCCAGCTAGAGCTAATTCACCCCAAAGTATCAGAG	-	noncoding	-	-	-	-	-	-	Placental	Primates	Vertebrates	-	0.438	0.091
PIN_08860	chr3:81582909-81585042	+	2632	GBE1	Q1_P12133	AAGACCTGCTCTTTCAAAAGCAATGATCTTATTGCCTTCATGTTTTTCACTCACGTAGGC	-	noncoding	-	-	Transmap	-	-	-	Placental	Primates	Vertebrates	RNAz	0.438	0.091
TIN_24175	chr19:1590363-1591436	+	53615	MBD3	Q1_P38930	CTTTTCTCACTTTATCTCCCCAAACCGGGACAGTCAAGAACCACAGAGGACCGAAGTGCA	-	noncoding	-	-	-	-	-	-	-	-	-	-	0.438	0.091
TIN_34448	chr3:51999195-52000038	+	57060	PCBP4	Q1_P30147	TAGGTTTTCAGAGGGTGGGAGCAGAGTGGGTCTCCTCATGGAAGAGGGGGACTGGAAGAA	-	noncoding	-	-	Transmap	-	-	-	Placental	Primates	Vertebrates	-	0.438	0.091
PIN_05423	chr17:40456194-40457064	-	6776	STAT5A	Q1_P11220	TGAACTGAGACTCAAACAGGACTGTGAACTTCTCCTCTGTCACGGACTCTGCACCCCGCC	-	noncoding	-	-	Transmap	-	-	-	Placental	Primates	Vertebrates	-	0.438	0.091
TIN_29795	chr2:224779595-224780563	+	57590	WDFY1	Q1_P29612	AAGTCTTTTTGGGAGACTGGGGCAGGTTGGGTAACAGGTGGGCTCAGAGACCCAGGATGT	-	noncoding	-	-	-	-	-	-	-	-	-	-	0.438	0.091
PIN_10718	chr6:131930823-131931678	+	9439	CRSP3	Q1_P12707	TCAGATCGCTCCATGGCATAAACAACCAGATCCACCAACTGGTCCTCCAGCACAGGGCAG	-	noncoding	-	-	Transmap	-	-	-	Placental	Primates	Vertebrates	-	-0.435	0.094
PIN_04259	chr15:67496228-67497137	+	79719	FLJ11506	Q1_P10915	CATCTCCTCCTCCAGTGGTAAGACTGGCTAATTCTTGAATATCCAGATCTAACATGGGAT	-	noncoding	-	-	Transmap	-	-	-	Placental	Primates	Vertebrates	-	-0.435	0.094
TIN_28512	chr2:153258785-153259738	-	114793	FMNL2	Q1_P29493	ATACTTCATGCAGGTTCCCCTCCACTCCGCCCTCTGACTTAGAGCACACCTGTTCATACC	-	noncoding	-	-	Transmap	-	-	-	-	-	-	-	-0.435	0.094
PIN_09974	chr5:131824073-131825337	+	3659	IRF1	Q1_P12474	TGGAATTAATCTGCATCTCTAGCCAGGGTCTCATGCGCATCCGAGTGATGGGCATGTTGG	-	noncoding	-	-	Transmap	-	-	-	Placental	Primates	Vertebrates	-	-0.435	0.094
TIN_39607	chr4:152089252-152089986	+	152503	SH3D19	Q1_P30632	CTGTTGGTTATTAGTTTAAAATTTTAGTCAATGATGCTTTTTGGGTGGGTGTGAAGGGGG	-	noncoding	-	-	-	-	-	-	-	-	-	-	-0.435	0.094
TIN_00131	chr1:7758359-7758932	-	23261	CAMTA1	Q1_P38024	ATGGTTGGCTGACTCAGGGGAAAGGGGGAGCTTTGCAGAGAGCCTCAAACATCTCCAGCT	-	noncoding	-	-	-	-	-	-	-	-	-	-	0.435	0.094
PIN_12165	chr9:130928892-130931330	+	25792	CIZ1	Q1_P13115	ATTGGGGCTGTAGGTCTCCGAGCCCTTCCACTCCTCTCTGGATATATCTCTGGACCTCAC	-	noncoding	-	-	Transmap	-	-	-	Placental	Primates	Vertebrates	-	0.435	0.094
TIN_02750	chr1:120343790-120344754	+	83998	REG4	Q1_P26867	AGAAAGTCTATTCCTCTCCACGAGCTCATTTTCTTTCCTGGGACAGAGTCTGGGAAACCC	-	noncoding	-	-	Transmap	-	-	-	-	-	-	-	0.435	0.094
TIN_20575	chr17:94889-96510	+	9501	RPH3AL	Q1_P38790	TACAAAGTCACCATACTTATTAGGACCAGGGAAGCCAGGAGTCCTCCCTTACCGAGACAC	-	noncoding	-	-	-	-	-	-	Placental	-	Vertebrates	-	0.435	0.094
PIN_06794	chr2:25050543-25051680	+	109	ADCY3	Q1_P11584	TTGTAATACTTGGGGTTCTCCAGGCAGCTGCCCTCCGTTTCCATCCCTGCCGTTGCATTG	-	noncoding	-	-	Transmap	-	-	-	Placental	Primates	Vertebrates	-	-0.432	0.096
PIN_09394	chr4:73981207-73981704	+	26057	ANKRD17	Q1_P12312	AGAATCTGATGGAAACTGATTGACTTCTTTGACTAAGTAGCGCACCACCTTCACATGACC	-	noncoding	-	-	Transmap	-	-	-	Placental	Primates	Vertebrates	-	-0.432	0.096
PIN_00096	chr1:15792052-15793880	-	63036	ELA2A	Q1_P09807	TTGCAGCTGGAGATCACGCCATCACCCCCAGCACAGATCATACTGGTTTTCACGCTGCTG	-	noncoding	-	-	Transmap	-	-	-	Placental	Primates	Vertebrates	-	-0.432	0.096
TIN_05388	chr10:14633197-14633712	+	83641	FAM107B	Q1_P27123	TCAAGCTGCCACCCACCACAGGACCCCAACGCTCAGTTTTAGAATCACTACACGTGAGAC	-	noncoding	-	-	-	-	-	-	-	-	-	-	-0.432	0.096
TIN_32646	chr22:31680359-31681523	+	113791	MGC17330	Q1_P39224	CTGCCTCCAACTTCCTCTCCCAGGCTATAGAACACCAATTGTATGCCTAAACTATACTGT	-	noncoding	-	-	Transmap	-	-	-	Placental	Primates	Vertebrates	-	-0.432	0.096
PIN_08207	chr22:18368443-18369004	+	57553	MICAL3	Q1_P21073	TTTGTTCTGGTTCCCAACGGCAACGTCCATCCTCCTGTCTGTCAGAGTGCTCACCAGGGT	-	noncoding	-	-	Transmap	-	-	-	Placental	Primates	Vertebrates	-	-0.432	0.096
TIN_28485	chr2:151340441-151341370	+	390	RND3	Q1_P39097	GCTGAAGCCAACCAACATCCTGGGAAACAAAAAGACCTGCCTGTCCAGCGTAATAAAGCC	-	noncoding	-	-	-	-	-	-	Placental	Primates	Vertebrates	-	-0.432	0.096
TIN_38786	chr4:95184019-95184509	-	56916	SMARCAD1	Q1_P39441	GGGTAAGAGAAAAATTCCATGCCCTTTTCACTGTATAACTAGTACCTCCCTAAATAAAAT	-	noncoding	-	-	-	-	-	-	-	-	-	-	-0.432	0.096
TIN_20586	chr17:438179-438848	+	55275	VPS53	Q1_P28694	AAGGGCTCTGAGAGAATGTGAGGCTGATGCTGGGAGATGCTGGGACTGGCTAAGTCAACC	-	noncoding	-	-	Transmap	-	-	-	Placental	-	Vertebrates	-	-0.432	0.096
TIN_23520	chr18:28903043-28903514	-	1828	DSG1	Q1_P38903	TCCCAAATGAGTTTGGAGTCTGTGCTATGGAGGCTGTGATGGAGATTTACCTAGAGATGA	-	noncoding	-	-	Transmap	-	-	-	-	-	-	-	0.432	0.096
PIN_10766	chr6:149918091-149918600	+	11104	KATNA1	Q1_P12729	CATCATCAGCCAATTCCAACTCACGTAGACTTATTCGTAATAGCTCCTCCCTGCCTTTTG	-	noncoding	-	-	Transmap	-	-	-	Placental	Primates	Vertebrates	-	0.432	0.096
PIN_04028	chr15:39876084-39876654	-	7057	THBS1	Q1_P10870	TTAGTGCGGATGGCAGGGCTGGAACCATTCACCACGTTGTTGTCAAGGGTGAGGAGGACA	-	noncoding	-	-	Transmap	-	-	-	Placental	Primates	Vertebrates	-	0.432	0.096
PIN_00784	chr1:151819938-151820657	+	284486	THEM5	Q1_P09990	TGGTCCTCAATCTTGTCCAGTTCTACGTCCATTACAACCAGAGAGTCCACGGGGATCAAG	-	noncoding	-	-	Transmap	-	-	-	Placental	Primates	Vertebrates	-	0.432	0.096
TIN_19419	chr16:24742763-24743464	-	27327	TNRC6A	Q1_P28585	CTGTTCTGCTGATATTACACCTTAATGGCTCAACCTGTTTTCTTTAATGGTTTCATATCT	-	noncoding	-	-	Transmap	-	-	-	Placental	Primates	Vertebrates	-	0.432	0.096
PIN_04463	chr16:142723-143561	+	8131	C16orf35	Q1_P10981	CAGCGGGTAGATGATGATGGCCTTGCCCCAGTACACCAGATGAGCTGCAAGCTGGAAAAC	-	noncoding	-	-	Transmap	-	-	-	Placental	Primates	Vertebrates	-	-0.429	0.099
PIN_11830	chr9:6849209-6850171	-	23081	JMJD2C	Q1_P21632	CTCTTCTTCAACCACATCCAAGACTGTATTGAGGCGAGCTATGTTCCATTCATCCACACC	-	noncoding	-	-	Transmap	-	-	-	Placental	Primates	Vertebrates	-	-0.429	0.099
PIN_04889	chr16:67424313-67424826	+	51673	CGI-38	Q1_P11079	TCGCCAGCTCTTCCAGGGCCTTCTTGAACTCCTCATAGTTGATGACCCGAGCAGACTTCC	-	noncoding	-	-	Transmap	-	-	-	Placental	Primates	Vertebrates	-	0.429	0.099
PIN_10743	chr6:136681618-136682142	+	9053	MAP7	Q1_P21480	CTTCTCTCGTTCCTGCCGGACCCTCTCTGCTTCTTCACGAACGCGAGCTTCTTCTTCTTT	-	noncoding	-	-	Transmap	-	-	-	Placental	Primates	Vertebrates	-	0.429	0.099
PIN_09513	chr4:108828890-108830019	-	166929	MGC26963	Q1_P21269	TCCCGGCAGCACTCAGCAGCCAGCAGATTAAATGATACCACCAGAAGTGACGAGGCGAAT	-	noncoding	-	-	Transmap	-	-	-	Placental	Primates	Vertebrates	-	0.429	0.099
TIN_48748	chr7:140177689-140178210	+	23608	MKRN1	Q1_P31606	CGTCTCGCATATCAAACCAAAACCAAACCTCTCTCTCTTCCGGGAGCGAAGAGCCCTTTC	-	noncoding	-	-	-	-	-	-	-	-	-	-	0.429	0.099
PIN_10480	chr6:42976985-42977385	-	5528	PPP2R5D	Q1_P12645	GAACATGATGGGGAGGACTCGGGCAGCATTGTCACTTATCAGGCTCATGATGTACTCATT	-	noncoding	-	-	Transmap	chr6:42977187-42978204	chr14:73583862-73595308	198	Placental	Primates	Vertebrates	-	0.429	0.099
PIN_04469	chr16:321568-322531	+	8786	RGS11	Q1_P20573	ATGGGACTGGTTTGAACAAAGGGTTTTGCTGCTGCGGGGCTCAGATGCTCCCTCTGGTCT	-	noncoding	-	-	Transmap	-	-	-	-	-	Vertebrates	-	0.429	0.099
TIN_37559	chr4:10113696-10114611	+	9948	WDR1	Q1_P30422	GACCTCAGTGGCTGCCTATTATCTTCACGACACAGCCTGGTTTTCCAGGCTTTTTAATCA	-	noncoding	-	-	Transmap	-	-	-	-	-	-	-	0.429	0.099
PIN_06667	chr19:52364092-52364830	+	84765	ZNF577	Q1_P11540	ATTCTTCTTAGCTTTCCTGCATTCCCTCCATCTGTAGGGTCCTTCTCCTGAATGAATACC	-	noncoding	-	-	Transmap	-	-	-	-	-	Vertebrates	-	0.429	0.099
PIN_05242	chr17:19214811-19215934	-	22905	EPN2	Q1_P20676	TTCGGCTTTCTTCCAGGGCCATCTGTAATCTGAGGTCATCACCCCGCCTGAGGCGTTCTT	-	noncoding	-	-	Transmap	-	-	-	Placental	Primates	Vertebrates	-	-0.426	0.101
TIN_40628	chr5:54953333-54954433	+	153129	FLJ90709	Q1_P39497	GTGTACTGGGTTAAATAGCATTCCCCTTACCCCAAATTTATGTCCACTAGAAACCTCAGA	-	noncoding	-	-	-	-	-	-	Placental	-	Vertebrates	-	-0.426	0.101
PIN_11795	chr8:145735628-145736373	-	113655	MFSD3	Q1_P13016	AGTGAAGGTGACTGTGGTGACCAGGCCTCCCAAGAAGTGCTGCAGACATAGGCTCAGCAA	-	noncoding	-	-	Transmap	-	-	-	Placental	Primates	Vertebrates	-	-0.426	0.101
TIN_40244	chr5:17245953-17246426	-	10409	BASP1	Q1_P30692	AGTAGTAATGCCCTACTGTCCCCTAGTTTTACATTTTGACTCCATGAAAGCCAGCACACA	-	noncoding	-	-	-	-	-	-	-	-	-	-	0.426	0.101
PIN_12209	chr9:133986788-133987747	-	83543	C9orf58	Q1_P13127	GGCTGTGAGCTTTTCTGGAAGGTTCTCTTCATCACTGTACTTCTGGTCACACAGAAACTC	-	noncoding	-	-	Transmap	-	-	-	Placental	Primates	Vertebrates	-	0.426	0.101
PIN_00913	chr1:160267260-160267864	+	1314	COPA	Q1_P10029	TTCTCCCAGCTTTTCCCAGCAGTTCTTGTCATCCAGTGCTTTGGCTGCTTCCAGAGCAAT	-	noncoding	-	-	Transmap	-	-	-	Placental	Primates	Vertebrates	-	0.426	0.101
PIN_10158	chr5:173319296-173320585	-	80315	CPEB4	Q1_P21391	TGTGACTTTCAAATCACCCCACTGCTAGCTCTCTCCTCATACATGTGTGCGTGTGCTCTC	-	noncoding	-	-	Transmap	-	-	-	Placental	Primates	Vertebrates	-	0.426	0.101
TIN_24740	chr19:16697738-16698860	+	9441	CRSP7	Q1_P29125	TCCCTCCCACTTTCTGTTTTTAGCAGCTCTTCCCAACCAAACTACCAACCTAGACTCTCC	-	noncoding	-	-	-	-	-	-	Placental	-	Vertebrates	-	0.426	0.101
TIN_46795	chr7:55107455-55107694	-	1956	EGFR	Q1_P31402	AGAGATTCCTGGTGTGCTTGCCTGTCTGGGATCACAGTTCAGTTCACGGACTGCTTTCTT	-	noncoding	-	-	-	-	-	-	-	-	-	-	0.426	0.101
TIN_42866	chr6:1887557-1887857	+	2762	GMDS	Q1_P31003	CATTATCAATCATCCTTCTCTACCGGTTCCTTTCCTTCTGCCTTTAAATCTTAAGATTTG	-	noncoding	-	-	-	-	-	-	-	-	-	-	0.426	0.101
TIN_08032	chr10:134919685-134920628	-	84435	GPR123	Q1_P27383	TTTGGAGAAAACGCTGTGTGAATGGAGGGGAGTGATGGGCCTGGGACTGAAGCAGGGAAG	-	noncoding	-	-	-	-	-	-	-	-	-	-	0.426	0.101
TIN_30597	chr20:18596434-18596913	-	92675	HARS2	Q1_P29698	ATGGACGTCCCATGGAGTACACAGAGCAGAAGCGGTCATAAACTGCTGCCCTCCTGACGT	-	noncoding	-	-	-	-	-	-	Placental	-	Vertebrates	-	0.426	0.101
TIN_35525	chr3:115701511-115701980	+	4045	LSAMP	Q1_P30243	CCAACTTCCATATCTCACTCCTTCATTGCTGCCCCTGCCAATACCAAAATATAGCAACAA	-	noncoding	-	-	-	-	-	-	Placental	Primates	Vertebrates	-	0.426	0.101
TIN_30401	chr20:8355106-8355913	-	23236	PLCB1	Q1_P39152	ATAGGCAGCTAGTCTCTCTTTTGGGCCACCCCATATGACACTGTTAGGTGGGGAGGCCAG	-	noncoding	-	-	-	-	-	-	Placental	Primates	Vertebrates	-	0.426	0.101
TIN_38916	chr4:102077811-102078327	+	5530	PPP3CA	Q1_P30567	CAGCACTATGCTCCTGCTTCTCAGGGAAGTATGGTTTGTCTGTGGTTGTTTTTCCCCCTA	-	noncoding	-	-	-	-	-	-	Placental	Primates	Vertebrates	-	0.426	0.101
PIN_12142	chr9:129978782-129981018	-	9649	RALGPS1	Q1_P13111	AAGAGGGACAATGGGTTTTACTCAGGGCTACCACTGTTGCTCCTGACTGGGGCCACCATG	-	noncoding	-	-	-	-	-	-	Placental	Primates	Vertebrates	-	0.426	0.101
PIN_04192	chr15:59175677-59176517	+	79811	SLTM	Q1_P10896	TTTCCTTGGTCCGCTTGTGTCCCGTCCATGGCGTTCAACCACATGTCGCTCCTCAGGATA	-	noncoding	-	-	Transmap	-	-	-	Placental	Primates	Vertebrates	-	0.426	0.101
TIN_22995	chr17:80805944-80807188	-	6904	TBCD	Q1_P38883	TGTTTAAACAGAAACCAAAAGCCGCTCGCCCTCCCTCTGACTCTGACGGTGCCTGCAGAG	-	weak coding potential	-	-	-	-	-	-	Placental	Primates	Vertebrates	-	0.426	0.101
PIN_04217	chr15:63354476-63363288	-	7168	TPM1	Q1_P10904	ATCAATGCTTTTCTCCAATTTAGTTACTGACCTCTCCGCAAACTCAGCCCGAGTCTCAGC	-	noncoding	-	-	Transmap	-	-	-	Placental	Primates	Vertebrates	-	0.426	0.101
TIN_34863	chr3:64563474-64563965	+	56999	ADAMTS9	Q1_P30185	TATGCATTATTCAAGTCCTTTGTGGCTTTTCTTGTCTCCTCTTCCTGCCTTCCTTTGGTT	-	noncoding	-	-	Transmap	-	-	-	-	-	-	-	-0.424	0.104
PIN_05584	chr17:55185165-55185867	-	8165	AKAP1	Q1_P20724	TACGCTGGGGTCAGCACTCGAAAAACCCAGGACACCTCGTTATCAAAGTGCCCCGCTTTC	-	noncoding	-	-	Transmap	-	-	-	Placental	Primates	Vertebrates	-	-0.424	0.104
PIN_04309	chr15:74000611-74001030	-	80381	CD276	Q1_P10928	ATCTTTCTCCAGCACACGAAAGCCAGGGCCACCAGCAGTGCAATGAGACAGACAGACAGC	-	noncoding	-	-	Transmap	-	-	-	Placental	-	Vertebrates	-	-0.424	0.104
TIN_42209	chr5:146000887-146001562	+	5521	PPP2R2B	Q1_P39551	GGTACTTCCTCCCAGTGTACTCTAGCACTCCCCCAGCAGGTTCTGTAGAAACACAGACCC	-	noncoding	-	-	-	-	-	-	-	-	-	-	-0.424	0.104
PIN_10210	chr5:179326157-179326715	+	23061	TBC1D9B	Q1_P21397	TCTGGAGCAAGTTATTTTCCAGCCATTCCCAGTGTTTTGTGATCTCTTTGCGGGAAGAAC	-	noncoding	-	-	Transmap	-	-	-	Placental	Primates	Vertebrates	-	-0.424	0.104
PIN_04491	chr16:1548721-1549393	-	9894	TELO2	Q1_P20574	AAACTGGGCCTTCTTGTTCTTCACCACCAGGTTCCCCAGCAGTCTCGAAAGGACCTCAGG	-	noncoding	-	-	Transmap	-	-	-	Placental	Primates	Vertebrates	-	-0.424	0.104
PIN_09521	chr4:110603489-110603958	-	55013	CCDC109B	Q1_P12350	GTCTGTGAACCAAAGATTTCATGTGTTCCATCTCAGCAGTGTGCTCATTACTTGGTTTTT	-	noncoding	-	-	Transmap	-	-	-	Placental	Primates	Vertebrates	-	0.424	0.104
PIN_04364	chr15:81598565-81598957	-	3603	IL16	Q1_P10946	AATCCTGTTAATGGTGAGAGGCTTGTCTCCGTGTAGGGAGCCCTTCCCTCCTTCCAGGCT	-	noncoding	-	-	Transmap	-	-	-	Placental	Primates	Vertebrates	-	0.424	0.104
PIN_01106	chr1:207238215-207238782	-	5208	PFKFB2	Q1_P20054	GTCCTCCATCACGTTCTCTCTGTTCCTTTCAGGATAGTCAGGGCTTGATACCTTAACCTC	-	noncoding	-	-	Transmap	-	-	-	Placental	Primates	Vertebrates	-	0.424	0.104
TIN_03691	chr1:179302308-179302967	-	6646	SOAT1	Q1_P38150	CACAGGATAGCACCTGACACAGTTGTCACTCTCCAGGTATTCATTGTTCCAACCTCTCCC	-	noncoding	-	-	-	-	-	-	-	-	-	-	0.424	0.104
PIN_04777	chr16:31381697-31382950	-	3687	ITGAX	Q1_P11053	AAGGCAGATGTTGGACTGTACCAGGGTCTGCTCAGAGACCACCTGCTCCCGACACTCAAA	-	noncoding	-	-	Transmap	-	-	-	Placental	-	Vertebrates	-	-0.421	0.106
PIN_12575	chrX:153641051-153641993	-	6901	TAZ	Q1_P13215	CCATTCCTCCTCACCAACGCATCAACTTCAGGTTCCAGATGTGGCGGAGTTTCAGGATCC	-	noncoding	-	-	Transmap	-	-	-	Placental	Primates	Vertebrates	-	-0.421	0.106
TIN_20558	chr16:89795903-89797911	-	92822	ZNF276	Q1_P38788	ACAGAAGTCATTCAACAGGGAAGTGGACCGTGGCTGCCTGGCCATGGACATCAGTGATGG	-	noncoding	-	-	Transmap	-	-	-	-	-	-	-	-0.421	0.106
TIN_20640	chr17:1006691-1007723	+	29	ABR	Q1_P28697	AAGACACAATCTCTCCAGTAGCACTGGCCTCCAAGACAACAAGCAGGGCTGGCTCTCTGG	-	noncoding	-	-	-	-	-	-	-	-	-	RNAz	0.421	0.106
TIN_51910	chr9:15305355-15306305	+	158219	C9orf52	Q1_P39908	GAGCGCTGTCTCTGGAGTTGCCAGGTGCTGAAATGAATAGTCAATAAATCAACAGGTCCG	-	noncoding	-	-	-	-	-	-	Placental	Primates	Vertebrates	-	0.421	0.106
PIN_05154	chr17:7247275-7247689	-	9744	CENTB1	Q1_P20661	CACGTGTCTCTGCTCCATGTCCCTCTTCTCTCGTGCTGAATTCAAGACCAGCTGGTGCAA	-	noncoding	-	-	Transmap	-	-	-	Placental	Primates	Vertebrates	-	0.421	0.106
PIN_03784	chr14:71206036-71206948	+	4293	MAP3K9	Q1_P20452	TAAGACTCTTCCTTTTATCCATGGTAGGGGAGGCCTGCACCGTGAACTTGTGCTGGAAAT	-	noncoding	-	-	Transmap	-	-	-	Placental	Primates	Vertebrates	-	0.421	0.106
TIN_13398	chr12:124912916-124913600	+	9612	NCOR2	Q1_P27958	AAAAGTCCCCAGAAGGAAGAAACGTGCCGTGGCTGCCTCGTGTCTGCTGTGGTGTTAGGA	-	noncoding	-	-	-	-	-	-	-	-	-	-	0.421	0.106
PIN_11376	chr7:151257061-151257748	+	51422	PRKAG2	Q1_P12904	CGACAGGGAAATAATACCCACAATACTATCTGCTTCATTTACCACCACCAGCCGATGGAC	-	noncoding	-	-	Transmap	-	-	-	Placental	Primates	Vertebrates	-	0.421	0.106
PIN_10268	chr6:13304942-13305462	+	51256	TBC1D7	Q1_P12575	GTGTTTGTGCCACAAGTCAATGGCCTTGCTCACGATCGCGTCTGAGCTGTCCTGGGGAAT	-	noncoding	-	-	Transmap	-	-	-	Placental	Primates	Vertebrates	-	0.421	0.106
PIN_09532	chr4:114376245-114377855	+	817	CAMK2D	Q1_P12353	TTTTGCCACAAAGAGGTGCCTCCTGAGAAGTTTTCTTTCCCATTTGGAATACAGGGTGGC	-	noncoding	-	-	Transmap	-	-	-	Placental	Primates	Vertebrates	-	-0.418	0.109
PIN_01108	chr1:207495210-207496035	-	1604	CD55	Q1_P10092	AACTTGTACGGCCTTCCAAAGCTGGCTGGGCATTAGGTACATCTGGGGGAAGGCCACAGT	-	noncoding	-	-	Transmap	-	-	-	Placental	-	Vertebrates	-	-0.418	0.109
TIN_13967	chr13:41180318-41181047	+	2308	FOXO1A	Q1_P28017	TGCAGGTCCCTGCAACTCCCACATCCAACTTCCTCATTGCCATTCCTATCTCATCACATC	-	noncoding	-	-	-	-	-	-	-	-	-	-	-0.418	0.109
PIN_12388	chrX:48675688-48676397	-	10013	HDAC6	Q1_P21711	AGTTGAAAAAGCAAAAACCGCAAGCTGCATCCTGCTCTGCGTGGTGTCCTGGGGGACGCA	-	noncoding	-	-	Transmap	-	-	-	Placental	Primates	Vertebrates	-	-0.418	0.109
TIN_46402	chr7:32911439-32912996	+	25948	KIAA0241	Q1_P37084	CTCAGGCTTCCAGGGCAACACAGTCTAAGAGGCAGAGTCCTGTTTTGCATTTGAGCAAGC	-	noncoding	-	-	Transmap	-	-	-	-	-	-	RNAz	-0.418	0.109
PIN_04195	chr15:59185963-59186631	+	79811	SLTM	Q1_P10898	CCACTTGCTCCATTATCATTCTTCTCATCTTTACCTTCTATTTTCTTAGTATCCTTGCTT	-	noncoding	-	-	Transmap	-	-	-	Placental	Primates	Vertebrates	-	-0.418	0.109
PIN_11811	chr9:2161488-2161940	-	6595	SMARCA2	Q1_P13024	TTTTCGCTTCTTAAGCCGTACTTCCTCTTCCATTTCCTCCAAATTGCCGTCTTCGATGGC	-	noncoding	-	-	Transmap	-	-	-	Placental	Primates	Vertebrates	-	-0.418	0.109
TIN_16631	chr14:102667091-102668005	-	91833	WDR20	Q1_P28299	TGGATCTAAATGCCACAAGGAGACGTGGGACCTACCCAGTGTGTCTGCCTCAGCCTCACA	-	noncoding	-	-	-	-	-	-	Placental	-	Vertebrates	-	-0.418	0.109
TIN_08232	chr11:6656712-6657181	+	8642	DCHS1	Q1_P27401	TGGCCTGTACAACCCCTGCTCAGAGGTTTCACTGCAAATACAGTCTCCATTTTCAGCAGA	-	noncoding	-	-	Transmap	-	-	-	Placental	Primates	Vertebrates	-	0.418	0.109
TIN_00352	chr1:12658368-12658974	+	9249	DHRS3	Q1_P26606	TTGTTTTGGAAAAGGAAATAAACATTTTACTGGAGTATCTCAGCATCTCCCTCATACTCC	-	noncoding	-	-	-	-	-	-	-	-	-	-	0.418	0.109
PIN_01421	chr10:61011033-61011704	+	220965	FAM13C1	Q1_P20095	GCTTTCCGCAGTCTCTTCTTGTCAGCCCTAGTTTCTCGGAGATGGTCAAGAAGTACAGGC	-	noncoding	-	-	Transmap	-	-	-	Placental	Primates	Vertebrates	-	0.418	0.109
PIN_10922	chr7:30667691-30671862	-	2617	GARS	Q1_P12776	TATACATGATCCTACCCAGGCCGAAGGAAGGTTCAATTACATTCGGAACAACTTCTTCCA	-	noncoding	-	-	Transmap	-	-	-	Placental	Primates	Vertebrates	-	0.418	0.109
TIN_37475	chr4:6149045-6149563	+	152789	JAKMIP1	Q1_P30417	TGCTGGCCAGGCAAACAAAGCCCTAACCATCTGCATCCACGGCCTCTGAACACTCACTCT	-	noncoding	-	-	-	-	-	-	-	-	-	-	0.418	0.109
TIN_30919	chr20:34518079-34518857	-	51230	PHF20	Q1_P29732	AAGTCCCCCTGCAAATGTACCTTCTACCACCTAACTCAACAGATGATCAGGCCCCTTCCC	-	noncoding	-	-	-	-	-	-	Placental	-	Vertebrates	-	0.418	0.109
TIN_30400	chr20:8287785-8288045	-	23236	PLCB1	Q1_P39151	CCCACTCTTAGGTCTCCAGGCATGCTGCCTTTACAATAAACACTACCTTTAGCCATTGAA	-	noncoding	-	-	-	-	-	-	Placental	-	Vertebrates	-	0.418	0.109
PIN_01466	chr10:73581459-73583174	+	5660	PSAP	Q1_P10187	GCGCACAGATCTCCTTGGGTTGCTGAAGAGAGCACAGAACAACCAGTCAGCAGCAAGCCT	-	noncoding	-	-	Transmap	-	-	-	Placental	Primates	Vertebrates	RNAz	0.418	0.109
PIN_02842	chr12:53708225-53709301	+	8086	AAAS	Q1_P10534	ATCTAGCAGGGCCACTGCAAACTTGTTGGTGTGGGGGTGCCATGCAAAGACACGCAAGCA	-	noncoding	-	-	Transmap	-	-	-	Placental	Primates	Vertebrates	-	-0.415	0.112
TIN_14903	chr13:111050686-111051438	-	1284	COL4A2	Q1_P38595	GGCTGGGTATGTCTGATATCTTATAATGCTGACTGTGCTTTTTGTTATTTGATTCTTTCT	-	noncoding	-	-	-	-	-	-	-	-	-	-	-0.415	0.112
TIN_54660	chrX:96040821-96041269	-	1730	DIAPH2	Q1_P32244	CCAGGGAGCTCAAAATTTTCTAAGGTTTGGGTTGTGGCTCCTATATAAGGACTGCTACAG	-	noncoding	-	-	-	-	-	-	Placental	-	Vertebrates	-	-0.415	0.112
TIN_10449	chr11:117360189-117360537	+	57453	DSCAML1	Q1_P38443	CTTCTCTCTGAGACCCTGGGGGAGTGAAGACCCTGGTGTGAAGACGGCCCATTTCATTCA	-	noncoding	-	-	-	-	-	-	-	Primates	-	-	-0.415	0.112
PIN_10886	chr7:20421053-20421692	-	3696	ITGB8	Q1_P12759	CGTCTGATCTGTCATCACCAGCAGCAATCTTTTAGCCTCTTTTCGCCATCCGATATGACT	-	noncoding	-	-	Transmap	-	-	-	Placental	Primates	Vertebrates	-	-0.415	0.112
PIN_04569	chr16:4776277-4776979	+	124401	ANKS3	Q1_P20582	TCTGCACCTTGCTTCAAGAGAACACAGAACGTGCGTTACGGCCTCATCTCCTCTGCGTGG	-	noncoding	-	-	Transmap	-	-	-	Placental	Primates	Vertebrates	-	0.415	0.112
PIN_02624	chr12:9845329-9847355	-	29121	CLEC2D	Q1_P10486	TTGTTCTCTGCTCAGCCCAATCCAGTGATCAGATGGGCCTTTATATCTCAACAGGAAATT	-	noncoding	-	-	-	-	-	-	-	-	Vertebrates	-	0.415	0.112
PIN_07560	chr2:216291909-216293701	+	2335	FN1	Q1_P11769	TCTTGCTCCAGGTGTCTCCAATTCTATAGGATGTCCTTGTGTCCTGATCGTTGCATCTAT	-	noncoding	-	-	Transmap	-	-	-	Placental	Primates	Vertebrates	-	0.415	0.112
TIN_22963	chr17:80481901-80482822	-	3607	FOXK2	Q1_P34689	TCACTGGCAAAGTAAAAACACTCCCCACCAGACCCAGGCAGACCTCACACTCCAGCTGCT	-	noncoding	-	-	Transmap	-	-	-	-	-	-	-	0.415	0.112
TIN_24153	chr19:677193-677498	-	10272	FSTL3	Q1_P29085	TACTCACTCCAACTTGGGAACATTCCCCTTGCATGAGCTCACTGTCTCCCCAGGGACGTG	-	noncoding	-	-	Transmap	-	-	-	Placental	Primates	Vertebrates	-	0.415	0.112
PIN_08919	chr3:121375493-121376279	+	3059	HCLS1	Q1_P21162	GCGTCCAGACCCCTCGATGGTCTTGGCTCCCCATCGTTGCTCCTTTTCAGAGATGTCATT	-	noncoding	-	-	Transmap	-	-	-	Placental	Primates	Vertebrates	-	0.415	0.112
PIN_00129	chr1:19557457-19558316	+	23065	KIAA0090	Q1_P09814	TACCTGACTCCACTTCCCAAAAATGGGATTGAAGACATACAGAGAACTCATTCCCGACTC	-	noncoding	-	-	Transmap	-	-	-	Placental	Primates	Vertebrates	-	0.415	0.112
TIN_22158	chr17:55510555-55511322	-	124540	MSI2	Q1_P28854	TGAGAACATTCCTGCACTCAGAATTCGTGGCTTCAAAACACAGCTTCCCTATTGTCTTGG	-	noncoding	-	-	-	-	-	-	-	-	-	-	0.415	0.112
TIN_08602	chr11:19880293-19880654	-	89797	NAV2	Q1_P27433	ACAGCCTTTCTCCGAATATGTAATTTGTCACTAGCATTCATTTTTAGCCTGCCAGAACCA	-	noncoding	-	-	-	-	-	-	-	-	-	-	0.415	0.112
PIN_08176	chr21:46697325-46698611	+	23275	POFUT2	Q1_P11948	TATTCTTTCCCTCCATAGTGGTCGTGAAGTAGGTTCTCGGCTCTGTCTAACATCACGGAC	-	noncoding	-	-	Transmap	-	-	-	Placental	-	Vertebrates	RNAz	0.415	0.112
PIN_09205	chr3:197237564-197239601	+	622	BDH1	Q1_P12246	ACATCTCATAGCGCAGGCAGTCCGAGAAAGCCTCTACCCCGAACTTGGTGATGCAGTACG	-	noncoding	-	-	Transmap	-	-	-	Placental	Primates	Vertebrates	-	-0.412	0.114
PIN_06348	chr19:30501869-30502527	-	8725	C19orf2	Q1_P11457	GTGCTGTTCTTTCGTTTACGTTTGGCTTCTTCTTTCTTTTCACTGAATTTTAAAGTGGTA	-	noncoding	-	-	Transmap	-	-	-	Placental	Primates	Vertebrates	-	-0.412	0.114
TIN_43522	chr6:34562055-34562370	+	64771	C6orf106	Q1_P31071	CCACATCTGCTAGGGGATATGAAACTGTTCAGGTCCATAGGGGCTGAGGTGTTGCTTGTT	-	noncoding	-	-	-	-	-	-	-	-	-	-	-0.412	0.114
PIN_04534	chr16:2880494-2881174	-	124220	LOC124220	Q1_P10999	TTTCATGGTCGTAGTCTTCAGTGGTGCTGAAATACTTGCCTCCTCCAGGGCCATACATCT	-	noncoding	-	-	Transmap	-	-	-	Placental	-	Vertebrates	-	0.412	0.114
PIN_00851	chr1:156024875-156025784	-	28956	MAPBPIP	Q1_P10013	TCATTAAACGCTTGGTTCCCGTTCCGGTCGTAGGCGGCCCAGATGTTACTGGCTATGGCA	-	noncoding	-	-	Transmap	-	-	-	Placental	Primates	Vertebrates	-	0.412	0.114
TIN_22525	chr17:64546813-64547551	-	5578	PRKCA	Q1_P28900	TTAATGCTGGCAGGAAGCTTTAATCAGGACTGTGCTTTCCTTTGCCCGCACTGGAGAATC	-	noncoding	-	-	-	-	-	-	-	-	-	-	0.412	0.114
TIN_26272	chr2:28031121-28031726	+	64080	RBKS	Q1_P29272	ACAGAACAGACATGCCTGATCCTTTCCCTTTTCTATACCTCATTCCACCCTCGGCCCAAG	-	noncoding	-	-	-	-	-	-	Placental	-	Vertebrates	RNAz	0.412	0.114
PIN_09155	chr3:185643052-185643585	+	6434	SFRS10	Q1_P12234	TGTAAGACCTGCTACGTGATCGTCTATGGGAGCGGGAGCGAGACCGTGACCGGGTATAAT	-	noncoding	-	-	Transmap	-	-	-	Placental	Primates	Vertebrates	-	0.412	0.114
PIN_10684	chr6:114267137-114267840	+	3066	HDAC2	Q1_P12698	CCTCCTCCAAGCATCAGTAATGGTAAGTTAAAAGTTTTTACAACTTCTACACATTTAGCA	-	noncoding	-	-	Transmap	-	-	-	Placental	Primates	Vertebrates	-	-0.409	0.117
PIN_08135	chr21:43218656-43222280	+	63977	PRDM15	Q1_P11942	TGGTTAAGCCGACTGAGCTCGATGGTGTGGTCACATTTGGGTCACCCAGGGTCACCACTA	-	noncoding	-	-	Transmap	-	-	-	Placental	Primates	Vertebrates	RNAz	-0.409	0.117
TIN_40350	chr5:35126991-35127250	+	5618	PRLR	Q1_P39489	AGTCCCTCCTCTTTTTCATGCCTTCTCATTCATACTTAAGCCAGAAGCTGTGAAGGGCAA	-	noncoding	-	-	-	-	-	-	-	-	-	-	-0.409	0.117
PIN_00372	chr1:44019308-44019943	-	5792	PTPRF	Q1_P19955	TACACTCATAGATGGCTTCATCTCGCTGCACCCGCAATGGCTGGATCCGAAGCACTGACC	-	noncoding	-	-	Transmap	-	-	-	Placental	Primates	Vertebrates	-	-0.409	0.117
TIN_34815	chr3:62179248-62180478	-	5793	PTPRG	Q1_P30179	TTGTGGCCACACCTGCTGCTGTTGCCTTGAAAGCAGCTTCCTAGTGAGAGGGGTAGGCTA	-	noncoding	-	-	-	-	-	-	-	Primates	-	-	-0.409	0.117
TIN_27729	chr2:100291563-100291992	+	3899	AFF3	Q1_P29413	GAGCAGGAACCCTTTGCTTTATTCTGATGGTCATGAGCAGGCCCTTGGCTCAACTCCCTA	-	noncoding	-	-	-	-	-	-	Placental	-	Vertebrates	-	0.409	0.117
TIN_18708	chr15:101451500-101452979	-	220	ALDH1A3	Q1_P28522	AAGGCTCCCAGGAGGAAGAGGAATTTCAGGCTCCATCCTGAGACCCGCACAGAAACAGCT	-	noncoding	-	-	-	-	-	-	Placental	Primates	Vertebrates	-	0.409	0.117
PIN_06077	chr19:4694074-4694911	+	91039	DPP9	Q1_P11383	GAGAAAGCAGAGCTCGTCCTCTCCCTCTGATTGGGGGAAGGGATAGAAGATGTCATGAAC	-	noncoding	-	-	Transmap	-	-	-	Placental	Primates	Vertebrates	-	0.409	0.117
PIN_10283	chr6:16290175-16290913	-	2766	GMPR	Q1_P12578	CAGCACACTCCGTATGACCCGAAAACATTCCTCCCAGCATGACAAAATCTGCTCCAGCTC	-	noncoding	-	-	Transmap	-	-	-	Placental	Primates	Vertebrates	-	0.409	0.117
TIN_32408	chr22:21115891-21117233	+	5297	PIK4CA	Q1_P29903	GGGATGACAGTGAGGTCAGTGTTTTTTCTCTCTCTACTTATTTTGCAAGATTTTGTATAA	-	noncoding	-	-	Transmap	-	-	-	-	-	-	-	0.409	0.117
TIN_38400	chr4:77536242-77536695	-	57619	SHROOM3	Q1_P39426	AAATGTGCTAGAACTTTGTGCCTCCTGTGTTCATGCTCTGTCCTTGCTGCTTTTGTATCC	-	noncoding	-	-	-	-	-	-	Placental	-	Vertebrates	-	0.409	0.117
PIN_08083	chr21:34929740-34931368	-	6651	SON	Q1_P11926	CTCAACACCTCCTCCATTCAAACGAACCGTCCCACTCCTCAGTCAGTTTGGCTTCTAAAA	-	noncoding	-	-	Transmap	-	-	-	Placental	Primates	Vertebrates	-	0.409	0.117
PIN_00804	chr1:154232211-154232866	-	9898	UBAP2L	Q1_P09999	GCTACCATCCCTCCCAGTCAGCGGAGTAGTGGGTGTGGGAAATGGGATGCTGTAGTAATC	-	noncoding	-	-	Transmap	-	-	-	Placental	Primates	Vertebrates	-	0.409	0.117
TIN_24023	chr18:60982622-60984977	+	596	BCL2	Q1_P38921	GGTATCTGGTTCATAAGCAGTCCCTGAAACCTCCCTCCGGTTCCAACAAGCTGCTCAAGC	-	noncoding	-	-	Transmap	-	-	-	Placental	Primates	Vertebrates	-	-0.406	0.12
TIN_05866	chr10:32629610-32630428	+	80314	EPC1	Q1_P27170	TGGTATATTTAATCCTGCCCACACATTCATGAACCTTTATGCAGAATTTTTTCTCTCGTT	-	noncoding	-	-	-	-	-	-	-	-	-	-	-0.406	0.12
PIN_03689	chr14:51259153-51259655	+	51199	NIN	Q1_P10784	ACCTTCGTCCGTAACGCTTCCCACCTCTAACATATTTGGGCTGAGCTTCTAGTGAGCAGT	-	noncoding	-	-	Transmap	-	-	-	Placental	Primates	Vertebrates	-	-0.406	0.12
PIN_12418	chrX:54019963-54020612	+	23133	PHF8	Q1_P21719	GAAGATCCTCTGCAGCCCAAAGATATTGCTCGTCTTCCCAACGTTCTGTTGGAAGATGTC	-	noncoding	-	-	Transmap	-	-	-	Placental	Primates	Vertebrates	-	-0.406	0.12
TIN_16057	chr14:72555809-72556833	-	9628	RGS6	Q1_P38636	TCTATAGGTGGCAGGCATGCAGTGAGTATGTTTTAATTTTCCATTGTGCTTTTATTCCCT	-	noncoding	-	-	-	-	-	-	Placental	-	Vertebrates	-	-0.406	0.12
TIN_11936	chr12:51905598-51906501	-	9498	TFCP2	Q1_P33517	ACACACACTGCTGCTGCTTCACCACTACTCATTTCCTACCCCAAACACTGCCCACCTTGA	-	noncoding	-	-	-	-	-	-	Placental	-	Vertebrates	-	-0.406	0.12
PIN_10447	chr6:36886948-36887840	-	221477	C6orf89	Q1_P12637	GATGAGCTGCAACATGGCCTCACCGCTGCCAATGATAAATAGGTCAGGCATCTTATGCAT	-	noncoding	-	-	Transmap	-	-	-	Placental	Primates	Vertebrates	-	0.406	0.12
TIN_17090	chr15:43505336-43505855	+	2038	EPB42	Q1_P38662	TAGAACTCTTTGCTGGGTCTTTATGGCGGTCACCAGGGCCTGGCTCTGGAAGCAGACTCA	-	noncoding	-	-	-	-	-	-	Placental	-	Vertebrates	-	0.406	0.12
PIN_07864	chr20:34144045-34144914	-	51614	ERGIC3	Q1_P11861	CAACAGCCCATTGGCAACCTTCTCATGTCTGGTCACAGAGAACTGATTTGTCCTCAGTAC	-	noncoding	-	-	Transmap	-	-	-	Placental	Primates	Vertebrates	-	0.406	0.12
PIN_02936	chr12:57917449-57918062	-	114785	MBD6	Q1_P20322	AACATCTCTGCAAACATTGTGGGGTCCAGTCTAAAGCCGGGGCCACCAGCTTAGCCCACA	-	noncoding	-	-	Transmap	-	-	-	Placental	Primates	Vertebrates	-	0.406	0.12
TIN_21414	chr17:29422803-29423493	-	4763	NF1	Q1_P28778	ATTGAGGGTATATAAGACAGGCCTTAGGGTTCGCTCGTCCCCAGTTAGGAGGGTCACGGA	-	noncoding	-	-	Transmap	-	-	-	Placental	Primates	Vertebrates	-	0.406	0.12
PIN_08880	chr3:101573809-101576335	-	64332	NFKBIZ	Q1_P12141	GTTCACCAGATCCTGCACAATGAGATGCTGATTGGCAGCCACTGCCACCTGAAAGGCACT	-	noncoding	-	-	Transmap	-	-	-	Placental	Primates	Vertebrates	-	0.406	0.12
PIN_04334	chr15:75762834-75763605	+	5780	PTPN9	Q1_P20541	CGAGAGTCTTTTTCTAAAGGCCAGTACTGGCCACACTTTCTCCTGCCGCCTTCCTCAAAG	-	noncoding	-	-	Transmap	-	-	-	Placental	Primates	Vertebrates	-	0.406	0.12
PIN_02025	chr11:57459889-57460405	-	25921	ZDHHC5	Q1_P20197	GACATTGTTACAGCAGCCATTGGTGAAGGGGTTCACACCTCCCCGGAATTTACCCGTAAC	-	noncoding	-	-	Transmap	-	-	-	Placental	Primates	Vertebrates	-	0.406	0.12
PIN_08619	chr3:39187837-39188417	+	64651	AXUD1	Q1_P21123	ATCCAGCTGGTCAAATTTCCTCTTCAACAGCCCAGTCATGGTGGTGCCGGACGTGCTCTG	-	noncoding	-	-	Transmap	-	-	-	Placental	Primates	Vertebrates	-	-0.403	0.123
TIN_53666	chr9:130954142-130955150	+	25792	CIZ1	Q1_P39979	TATCCCCCCATCCCCGCGCCGTAACAATCCTTGGCTACTAAGTAGTAATTCTTTTATTTA	-	noncoding	-	-	-	-	-	-	-	-	-	-	-0.403	0.123
TIN_12958	chr12:111743042-111743573	-	23316	CUTL2	Q1_P27916	AGGGAAGTCACCCTGGAGCAGACCTGTTATTATGTAAGGAATCATGAATCTCACCCCTTG	-	noncoding	-	-	-	-	-	-	-	-	-	-	-0.403	0.123
TIN_51224	chr8:131089279-131089766	+	50807	DDEF1	Q1_P31864	GCCAAGAACCCCTTTATTATCTCATCTCTCCATTTCTGTCCCCTGATGTCCTAAGAGTTG	-	noncoding	-	-	-	-	-	-	-	-	-	-	-0.403	0.123
PIN_10787	chr6:158322632-158323842	-	51429	SNX9	Q1_P12735	AGTAGGAAGAGGATTTGGGCCCATCCCAGTCTTCATCCCAGTCATCATCATCACCAGTTG	-	noncoding	-	-	Transmap	-	-	-	Placental	Primates	Vertebrates	-	-0.403	0.123
TIN_10930	chr12:3144404-3144993	-	7004	TEAD4	Q1_P27670	CTCAGATTTTAACCGCGCATGGTCCCTCTGATCAATGCCACATTCATGTGCCATCTACGA	-	noncoding	-	-	-	-	-	-	-	-	-	-	-0.403	0.123
TIN_38066	chr4:42435136-42435328	+	10396	ATP8A1	Q1_P39414	TCCAAACAACAGCTTGGGCGTCCAGCGCTCTCTTCTCTGTTAGTCCCTGTGCATTATGAG	-	noncoding	-	-	-	-	-	-	-	-	-	-	0.403	0.123
PIN_07416	chr2:189872580-189873027	-	1281	COL3A1	Q1_P11738	TCTGTTACCTCGAGGCCCTGGTGGTCCAATGGGACCTGGATGTCCACTGGTTCCATCTTT	-	noncoding	-	-	Transmap	-	-	-	Placental	Primates	Vertebrates	-	0.403	0.123
PIN_11713	chr8:124037119-124037626	+	79139	DERL1	Q1_P12995	TGCAAATCCAGTTAAAGAGGAGCATGAATAAATAGTCTGCTGGCCTCCCATCAAAAGCTC	-	noncoding	-	-	Transmap	-	-	-	Placental	Primates	Vertebrates	-	0.403	0.123
PIN_03358	chr13:37599089-37599763	+	55578	FAM48A	Q1_P20397	GACATCTTGACCGGACATTTGGCTTCATTCTGGACTAATTCTTGGTACTGATTGACTACC	-	noncoding	-	-	Transmap	-	-	-	Placental	Primates	Vertebrates	-	0.403	0.123
PIN_07956	chr20:46267946-46268668	-	8202	NCOA3	Q1_P21028	GTAAGCCCCAGTCTCCTGAGGAAGGAGTCTGAGTCACAGTCACATTTCGGTTTGGCCCAC	-	noncoding	-	-	Transmap	-	-	-	Placental	Primates	Vertebrates	-	0.403	0.123
TIN_00256	chr1:10119912-10120717	-	10277	UBE4B	Q1_P26592	AAGCACTAGCAAAGACCCCAGAGTTGCCACCCCTCAGCTCTCCTGGGTAGAAGAAGCCTT	-	noncoding	-	-	-	-	-	-	-	-	-	-	0.403	0.123
TIN_28932	chr2:173316561-173317353	-	3655	ITGA6	Q1_P29536	ACCACTCCCCTCTGTCCCTCGGATTATTAGGAGTTTGCAGGAGCTCGCAGCAGACAGTGA	-	noncoding	-	-	-	-	-	-	-	-	-	-	-0.4	0.126
PIN_02143	chr11:64071126-64072013	-	25858	KCNK4	Q1_P10353	GGCTTTGGTGAGGATTTCCAGAGCTTCATTCTCCATGAGTTCCATCAGGGGCAGTGGCAG	-	noncoding	-	-	Transmap	-	-	-	Placental	-	Vertebrates	-	-0.4	0.126
TIN_15239	chr14:33531041-33531797	-	64067	NPAS3	Q1_P38603	CCTGCACTATTAAAAATGGCCCCTCTGTGGTGCTGCTTCCATAGTTGACACTTATTTCTC	-	noncoding	-	-	Transmap	-	-	-	Placental	Primates	Vertebrates	-	-0.4	0.126
TIN_18364	chr15:83792320-83793150	-	53346	TM6SF1	Q1_P28479	GTGCCAGCCTGAGTTTACATAGAAGGTGTCTAAATGTTTACAAATGAAGTATTTGTCAAT	-	noncoding	-	-	Transmap	-	-	-	Placental	-	Vertebrates	-	-0.4	0.126
PIN_11022	chr7:73151186-73152472	+	83451	ABHD11	Q1_P12803	ACGATCATGTGAGTCCCAGGTTGCCTGCAGGGCCCTCAGGGTATATACTGAATGGGAGGA	-	noncoding	-	-	Transmap	-	-	-	Placental	Primates	Vertebrates	-	0.4	0.126
PIN_07150	chr2:100174785-100175573	+	3899	AFF3	Q1_P11679	ACTTTACAGCGTGGTCCCTTTTGAGTCGAAACATCCGCCAGTACAGGAGGGCCAGGCATC	-	noncoding	-	-	Transmap	-	-	-	Placental	Primates	Vertebrates	-	0.4	0.126
PIN_11290	chr7:134619541-134620707	-	800	CALD1	Q1_P12874	AGGCTTGTCTTCTTGGAGCTTTTCTCTTTTAGCTTGCACTTTAGTTCCCTTCTCTTCTCC	-	noncoding	-	-	Transmap	-	-	-	Placental	Primates	Vertebrates	-	0.4	0.126
TIN_42673	chr5:173370093-173371142	-	80315	CPEB4	Q1_P39572	TTCATTTCCCCTCTCCCCTTCCCCACAAAGGTTAGAAATTAAACAAGCTTGGGTCGTCTC	-	noncoding	-	-	Transmap	-	-	-	Placental	Primates	-	-	0.4	0.126
PIN_00586	chr1:100681351-100681829	+	1629	DBT	Q1_P09941	GATATCTTCTTTAAGTATTCTGCCATCTTTTCCTGAGCCAACAACTTCACTCAGCTTAAT	-	noncoding	-	-	Transmap	-	-	-	Placental	Primates	Vertebrates	-	0.4	0.126
TIN_22579	chr17:65554433-65554823	-	26207	PITPNC1	Q1_P28909	CCACCAGTTTGGAAGAACTGGTTGAATGGTCTGTCCTCTGTGAAACTGTCATTGTGTTGT	-	noncoding	-	-	Transmap	-	-	-	Placental	-	Vertebrates	-	0.4	0.126
PIN_07647	chr2:232027806-232028773	-	5707	PSMD1	Q1_P11800	AGGGGCAGGATATGCAAATGTGGATGGTTTACAGTTCGATTTATACTGAACTTTCGGCAT	-	noncoding	-	-	Transmap	-	-	-	Placental	Primates	Vertebrates	-	0.4	0.126
PIN_12020	chr9:96863349-96864450	-	138639	PTPDC1	Q1_P13073	GAAAGGGTCCCTCTCGCCACATATTCTTTCCCAAGCTCCATCTCGGGAATTAAGCTCTTT	-	noncoding	-	-	Transmap	-	-	-	Placental	Primates	Vertebrates	-	0.4	0.126
PIN_12339	chrX:23801534-23803802	-	6303	SAT1	Q1_P13148	GCACTTCTGCAACCAGGCAGTGGTAAAAGGGGTGCTCTCCAAAACCATCTTCTAGCAGAT	-	noncoding	-	-	Transmap	-	-	-	Placental	Primates	Vertebrates	-	0.4	0.126
PIN_08734	chr3:49877806-49878626	+	10293	TRAIP	Q1_P21136	CTCAGCTTGTCAGCCACCTCCCCTGAGGCCTTCCGTGCCTCTTTTAGATTCTCGTACTCT	-	noncoding	-	-	Transmap	-	-	-	Placental	Primates	Vertebrates	-	0.4	0.126
TIN_14942	chr13:113354597-113355381	-	23250	ATP11A	Q1_P28125	TAGTGAACAACTGCCCTGGATGTGTGACACAGGGACAAGTCCTGAAGCAGCTGGAGGCTC	-	noncoding	-	-	-	-	-	-	-	-	-	-	-0.397	0.129
PIN_02207	chr11:66372500-66372959	-	9973	CCS	Q1_P10369	AAGTACCCATTTCCTCCTGTGGGTACCAGTCTCGTAGGATCTGAGCTCCCCAAGGACTGG	-	noncoding	-	-	Transmap	-	-	-	Placental	Primates	Vertebrates	-	-0.397	0.129
PIN_11908	chr9:35741061-35742780	+	57704	GBA2	Q1_P13047	TCCCCTTTCAGAGCCTGCAACTGTTACCACTGCACCATCAGCTTCAAGTCATCCCCCAGG	-	noncoding	-	-	Transmap	-	-	-	Placental	Primates	Vertebrates	-	-0.397	0.129
PIN_02988	chr12:69126352-69126580	-	57122	NUP107	Q1_P10568	TGCCCTCTGCGCTGGGTCAAATACCAACCAGTCAATTACATCAATTTTTAAACGATCCTC	-	noncoding	-	-	Transmap	-	-	-	Placental	-	Vertebrates	-	-0.397	0.129
TIN_44887	chr6:128637920-128638586	+	5796	PTPRK	Q1_P31191	GTTTAGTCAGTGATCCACTGTCTTATAGCCCTGTTTAAGTCTTCTCTCTCCAAATAGATT	-	noncoding	-	-	-	-	-	-	-	-	-	-	-0.397	0.129
TIN_04705	chr1:234406148-234406738	-	148641	SLC35F3	Q1_P27045	GCCATGCCTCAACCACATACCCCTCAATATGTAAACAACAATAGATTTATCTGTTTTATT	-	noncoding	-	-	-	-	-	-	-	-	-	-	-0.397	0.129
PIN_00099	chr1:16202355-16203206	-	23013	SPEN	Q1_P19913	CCCCGTTCATGGTGTCCATAGGCACTATGTTCATAAGCACGCTCCCTGTTATCTGAAGCC	-	noncoding	-	-	Transmap	-	-	-	Placental	Primates	Vertebrates	-	-0.397	0.129
TIN_31579	chr20:61829404-61830721	+	54915	YTHDF1	Q1_P29808	AGGCGCACAACCCTCTCCTCGGCACACTACTTTGTTCTTAAAACTGCACTGACTCGGCCG	-	noncoding	-	-	Transmap	-	-	-	-	-	-	-	-0.397	0.129
TIN_34230	chr3:47011493-47013603	+	151903	CCDC12	Q1_P39271	ATCAACTCAAAGGTTAGACCCTTACCTGTCCTGTCCCCAGGCATTCACCTTAATAAAAAA	-	noncoding	-	-	-	-	-	-	Placental	-	Vertebrates	-	0.397	0.129
PIN_02314	chr11:74413595-74414067	+	25884	CHRDL2	Q1_P10396	TTTACCAGCTTCCAGAGGTAGATCTCCACCAAGTCCGAGGCCTCGTGTTCCAGGGCAAAG	-	noncoding	-	-	Transmap	-	-	-	Placental	Primates	Vertebrates	-	0.397	0.129
PIN_00912	chr1:160263997-160264686	+	1314	COPA	Q1_P10028	TCCCCAGCCCTCTGTACCAACAGTGTCAATGTCAATGTCAGCAGCCAGTGCTCCTCCCTT	-	noncoding	-	-	Transmap	-	-	-	Placental	Primates	Vertebrates	-	0.397	0.129
TIN_19346	chr16:22225193-22226334	-	29904	EEF2K	Q1_P38746	CCCTACAAACCCTCCACAAGCAAATTTCATTATAACCTGAGGCCAGACTGTCTGCGGCAG	-	noncoding	-	-	-	-	-	-	-	Primates	Vertebrates	-	0.397	0.129
TIN_42973	chr6:5747815-5748259	-	10667	FARS2	Q1_P31007	ACATGCACAGTTTCAACAAGTGACTGAACCCTCCGATCCTCACTGCAGGGGCTGCTGGGT	-	noncoding	-	-	-	-	-	-	-	-	-	-	0.397	0.129
PIN_03662	chr14:50248430-50249547	-	23588	KLHDC2	Q1_P10767	GCACATCCACCAAAAACAATTACTTCTCCTTCATCGCTGGCACAAGCTGTGTGCCATAAC	-	noncoding	-	-	Transmap	-	-	-	Placental	Primates	Vertebrates	-	0.397	0.129
PIN_12138	chr9:128229904-128230707	+	79109	MAPKAP1	Q1_P13108	ACTTAGTGCTGGCTTTCTGATTCGTAACAGGGTCTATCTCTACTTTGTCTCCAGAGATAC	-	noncoding	-	-	Transmap	-	-	-	Placental	Primates	Vertebrates	-	0.397	0.129
TIN_29536	chr2:206626661-206627663	-	8828	NRP2	Q1_P29583	CAAAGATCTTCTAAACCTATGCTTCCCCTATCAGATCTTACTATTACTGCTGTTAATGAT	-	noncoding	-	-	-	-	-	-	Placental	-	Vertebrates	-	0.397	0.129
PIN_08368	chr22:39063573-39064330	-	25776	PGEA1	Q1_P11994	ACGTATTCCCAAAGAAAGGCATCTTTGGCCTGATGAAAGCAAAGCCAGTGCTCCCTTCTC	-	noncoding	-	-	Transmap	-	-	-	Placental	Primates	Vertebrates	-	0.397	0.129
TIN_54002	chrX:9631023-9631460	-	6907	TBL1X	Q1_P39986	AAACAATCTACACATGGAACTTCTCACCTATAATACCATGACCTCCCCCTAAAATCGTGG	-	noncoding	-	-	-	-	-	-	-	-	-	-	0.397	0.129
TIN_37308	chr4:757352-758195	-	10336	ZNF721	Q1_P39381,Q1_P41389	AGGCTGTCCCTCCCTCTCACCATAGTGCAAAAATGCACTAGGCTCCCCAGTCTTTTAAAA	-	noncoding	-	-	-	-	-	-	-	-	-	-	0.397	0.129
PIN_07594	chr2:220077213-220078160	+	10058	ABCB6	Q1_P20972	TCTCAAACTCAATACGGCCCTTCTGAAAGCGAAGGGGCCCTGCTCCAGGAAGGTCCTTCA	-	noncoding	-	-	Transmap	-	-	-	Placental	Primates	Vertebrates	-	-0.394	0.132
PIN_00650	chr1:114223671-114225196	-	260425	MAGI3	Q1_P09957	TCGAGTATGTGTGATTCCTTGTGTAGGTTCCCCATTGATTTCAACAATCTGGTCACCAAC	-	noncoding	-	-	Transmap	-	-	-	Placental	Primates	Vertebrates	-	-0.394	0.132
PIN_12480	chrX:100608030-100608747	+	695	BTK	Q1_P13190	TGTTAGTAAATCTCTCATATGGCATCTTCCCCAGGGAGTAAATTTCCCACATCAAAACCC	-	noncoding	-	-	Transmap	-	-	-	Placental	Primates	Vertebrates	-	0.394	0.132
PIN_12119	chr9:124544563-124545814	-	153090	DAB2IP	Q1_P13099	AGATGCCGTTACGGGCTTGCATGCTGTACCTCTCTTTCAGCTGGGTCAGGGCACTCATGA	-	noncoding	-	-	Transmap	-	-	-	Placental	Primates	Vertebrates	-	0.394	0.132
TIN_28518	chr2:153290320-153290966	-	114793	FMNL2	Q1_P29494	TTTCCCCCACTGCTGTCTGCAGAGCCTTTTCTTTAGAAGGTTGGGGCCAATTATGGGGGA	-	noncoding	-	-	-	-	-	-	Placental	Primates	Vertebrates	-	0.394	0.132
TIN_22983	chr17:80701417-80703584	-	64122	FN3K	Q1_P28970	TACTCTTTCCAGAAGACAACCAGGTTTAGTGCTGGAAGCAGGCGACCAGCCTGGGCTAGC	-	noncoding	-	-	-	-	-	-	-	-	-	-	0.394	0.132
PIN_10045	chr5:141004428-141005085	+	8841	HDAC3	Q1_P12493	AGGTGCATGGTTCAGCATCTTCAGGTTTTCAAAGATTGTCTGGCGGATCTGGTCCAGATA	-	noncoding	-	-	Transmap	-	-	-	Placental	Primates	Vertebrates	-	0.394	0.132
PIN_06461	chr19:40484703-40486568	-	5704	PSMC4	Q1_P11486	TCTATGAAGATGATGGCAGGTGCATTCTCCTTGGCCAGGCGGAACACATCCCGGACCATG	-	noncoding	-	-	Transmap	-	-	-	Placental	Primates	Vertebrates	-	0.394	0.132
PIN_00597	chr1:108116352-108117099	+	10451	VAV3	Q1_P19990	TATCTCTTGCACAGAAGTCATACCGAGCGATGGCAATGCCCAGCACTTTTGGACTTAACA	-	noncoding	-	-	Transmap	-	-	-	Placental	Primates	Vertebrates	-	0.394	0.132
PIN_08430	chr22:43216955-43218668	+	26286	ARFGAP3	Q1_P12011	TTCATTAAAGCATGTGTTTGCCAGTTTCTGAGCTCCCAAACTTCCTTTTTTGGCCCCAAG	-	noncoding	-	-	Transmap	-	-	-	Placental	Primates	Vertebrates	RNAz	-0.391	0.135
TIN_12077	chr12:59291911-59292591	+	121227	LRIG3	Q1_P38511	CATACAACTGCATCATGTAAATACTGTAGCCTCTTGTAGAACCTACCCTCCCTCTTGGGG	-	noncoding	-	-	-	-	-	-	-	-	-	-	-0.391	0.135
TIN_13461	chr12:132258517-132259954	-	6433	SFRS8	Q1_P27972	AACTGGCCTCCCATTGTCATTCCGGTTCTGCCTGAGAAAGTGTCTTCCTGAGTGGGGCCA	-	noncoding	-	-	-	-	-	-	-	-	Vertebrates	-	-0.391	0.135
PIN_11137	chr7:98625057-98628507	+	57154	SMURF1	Q1_P19131,Q1_P19130	CCGCAGGTCTCCTCCACGGCTGTCAGCAGCTTCTCGTAGAGCTTCTCATAGGACTCATAT	-	noncoding	-	-	Transmap	-	-	-	Placental	Primates	Vertebrates	-	-0.391	0.135
PIN_05157	chr17:7251540-7251876	-	9744	CENTB1	Q1_P11152	AGCTTGGTCAGGAACTTCTTCTCCACGTATTTAGCGTGAATCCAGGCCTCCTTCTCCTGC	-	noncoding	-	-	Transmap	-	-	-	Placental	Primates	Vertebrates	-	0.391	0.135
PIN_05530	chr17:47796989-47797422	+	81558	FAM117A	Q1_P20713	TTCTCCCTGCTCCTTCACAAATACCTCCTCCAGCTCTTGGTTGAGCCCTTCCAGGCTCCT	-	noncoding	-	-	Transmap	-	-	-	Placental	Primates	Vertebrates	-	0.391	0.135
PIN_08396	chr22:41605412-41606012	-	83746	L3MBTL2	Q1_P05554,Q1_P12002	GAATTCACCAGGCTCCTCTGTGGATTTACAAATGATGATATTTTAACATGGTTCAAATAG	-	noncoding	-	-	Transmap	-	-	-	Placental	Primates	Vertebrates	-	0.391	0.135
TIN_22931	chr17:79557774-79558057	+	55666	NPLOC4	Q1_P28950	CTGCACAAATGACCACTAATATCTCAGCAAAGATACAGGCACCTCACTTGCCCATGTGCT	-	noncoding	-	-	-	-	-	-	-	-	-	-	0.391	0.135
PIN_11284	chr7:131193102-131194375	+	5420	PODXL	Q1_P21554	TAGAGCTGGCTGGCATCTGACTGGAGGTCTGTTGAGTTCTTTGCGAGATAACCGATGACG	-	noncoding	-	-	Transmap	-	-	-	Placental	Primates	Vertebrates	-	0.391	0.135
TIN_37188	chr3:196617031-196617700	-	205564	SENP5	Q1_P30383	ATTTCATTGTGTTGGCTTTTCTCAGAGGATGGTGATAGACTGTTAGTTCATCTCTACTTA	-	noncoding	-	-	Transmap	-	-	-	-	-	-	-	0.391	0.135
TIN_08007	chr10:133057238-133057965	+	256536	TCERG1L	Q1_P38325	TACCCTGAGTGCCTCATCAATGCATCTCACACCTCTCAGGACACCAGAATGGCCACCCTC	-	noncoding	-	-	-	-	-	-	-	-	-	-	0.391	0.135
TIN_08416	chr11:12815508-12815982	-	7003	TEAD1	Q1_P27414	CATCGCCATTTTACTCCAGAGCTGTAAGAATGAAATAGCTGCTTCCATTATCCACTTTAG	-	noncoding	-	-	-	-	-	-	-	-	-	-	0.391	0.135
PIN_00749	chr1:150811881-150812646	+	405	ARNT	Q1_P09982	TCTGTGATGTAGGCTGTCATCTTGTTCCGTCGCCGCCGTTCAATTTCACTGTGATTTTCC	-	noncoding	-	-	Transmap	-	-	-	Placental	Primates	Vertebrates	-	-0.388	0.138
TIN_42280	chr5:148922602-148923932	+	1452	CSNK1A1	Q1_P30930	GTAGGCAGCCCTAAATCTTTCTATTCAGCACTCTCCTTCCCATTAGAACAATCCTTTTTT	-	noncoding	-	-	-	-	-	-	Placental	-	Vertebrates	-	-0.388	0.138
PIN_12201	chr9:132684989-132687221	+	23048	FNBP1	Q1_P13126	AGGTCATGAACTCGTTGAAGCGATGGGAGAGGGGTTCCTTTTGCTGCTTGGGAGACTGGG	-	noncoding	-	-	Transmap	-	-	-	Placental	Primates	Vertebrates	-	-0.388	0.138
TIN_04607	chr1:230367134-230367608	-	2590	GALNT2	Q1_P38178	TGGGAGGAACAAAGAAATAGGTTTCCTTCTCTACCCTGGGCAGGCCATGCCCCACCCTCA	-	noncoding	-	-	-	-	-	-	-	-	-	-	-0.388	0.138
PIN_11875	chr9:33318100-33318907	-	4799	NFX1	Q1_P13036	CAGACTTTCCTACATCGGTTCCACATAACACATCTCGGGAGGTGCTGCCGCAATAGCATA	-	noncoding	-	-	Transmap	-	-	-	Placental	Primates	Vertebrates	-	-0.388	0.138
PIN_03291	chr12:133256808-133257430	+	5426	POLE	Q1_P20381	TTGAATAAAGTAGTAATCCACTGCACTGCCTAAGCGCTTATCTTCATCTAAAATCTCGGT	-	noncoding	-	-	Transmap	-	-	-	Placental	Primates	Vertebrates	-	-0.388	0.138
TIN_09776	chr11:77484340-77484781	+	51773	RSF1	Q1_P27564	CATAGACAATGCCTAACCTACAAAGCGGCTCTATCCCACTGAAACCCACACAAAGCTGTA	-	noncoding	-	-	-	-	-	-	Placental	-	Vertebrates	-	-0.388	0.138
PIN_06220	chr19:12828951-12830344	+	30000	TNPO2	Q1_P11416	GGTCAGGACGAAAATCAGGTAGTTGTTGAAGTCAGGAAACTGATTGAGTTGTTTGAGTTT	-	noncoding	-	-	Transmap	-	-	-	Placental	Primates	Vertebrates	-	-0.388	0.138
TIN_43545	chr6:35000288-35001159	-	23294	ANKS1A	Q1_P31073	ACATCCCACATCTTTCTGAGGCCCTTAATCAAGGACTTGCATTTTTTCTATGCACCCGTT	-	noncoding	-	-	-	-	-	-	Placental	-	Vertebrates	-	0.388	0.138
PIN_03450	chr13:96229341-96230034	-	9071	CLDN10	Q1_P10709	CCAATTATGCACAGTGAGGCTCCTGCCCATCCAATAAACAGAGCGGCTCCTAATTCATAC	-	noncoding	-	-	Transmap	-	-	-	Placental	Primates	Vertebrates	-	0.388	0.138
PIN_00593	chr1:103488186-103488913	+	1301	COL11A1	Q1_P09942	GGAATCATAATCCTCTCCCGTTAGATATTCTTCAGTAAATATTTCTTCAACTGGATTTGG	-	noncoding	-	-	Transmap	-	-	-	Placental	Primates	Vertebrates	-	0.388	0.138
TIN_24723	chr19:16468073-16469576	+	58513	EPS15L1	Q1_P29122	ATTTCAGCAGCCTCTTGGAAATCCGCAGTTTAGACAGCTCGGCACGCTGGGCGATGGGAT	-	noncoding	-	-	Transmap	-	-	-	Placental	-	Vertebrates	-	0.388	0.138
PIN_02917	chr12:57457212-57458419	+	23306	KIAA0286	Q1_P20319	TTGAATGAGGTACAGAGAAAAAGACCAGCCTCCCACCAGGATGACGTAAATGGGACTTTT	-	noncoding	-	-	Transmap	-	-	-	Placental	Primates	Vertebrates	-	0.388	0.138
PIN_06718	chr2:282858-283313	+	285016	LOC285016	Q1_P11554	CCTCCATGCACACTGGACTGACAGCCAGCCGGGTAAGAAGCCTGGCGCATCTTTTATAGT	-	noncoding	-	-	-	-	-	-	Placental	-	Vertebrates	-	0.388	0.138
TIN_07979	chr10:129758380-129758787	-	5791	PTPRE	Q1_P38324	TCAGTGTCCACCCCAGATGCCACCATCTGATCATTCAGCAACAGGATCTCGAGTCCCTGG	-	noncoding	-	-	-	-	-	-	-	-	-	-	0.388	0.138
TIN_10538	chr11:119531701-119535191	+	5818	PVRL1	Q1_P27647	AGAGCCCCTTGAGCCCTCCACCCCCAGTGAAGAAACACAAACAAATTCCAGTGTAGGGGG	-	noncoding	-	-	Transmap	-	-	-	Placental	Primates	Vertebrates	-	0.388	0.138
TIN_34390	chr3:50037968-50038786	-	10180	RBM6	Q1_P30144	CATCTAATAACTACTCTTCTCTGGCAGAGCCTTCTTTTAAGATTCTGGGCCTGGCTGGGC	-	noncoding	-	-	-	-	-	-	-	-	-	-	0.388	0.138
TIN_07085	chr10:97273572-97274963	+	10580	SORBS1	Q1_P38277	TTATCTCCCTAAGTATGTTTCTCAGACCCCTGCATCAGAATTTCTGCGATCTCTCCAGAC	-	noncoding	-	-	Transmap	-	-	-	Placental	Primates	Vertebrates	RNAz	0.388	0.138
PIN_10039	chr5:140020799-140021899	-	55374	TMCO6	Q1_P12490	CTCTCAGCCTGGCAAAACCTACTCCTCTAGCCATTCTCCCCATGCAACCTACACTCTAAC	-	noncoding	-	-	Transmap	-	-	-	Placental	Primates	Vertebrates	-	0.388	0.138
PIN_05630	chr17:61574346-61575741	-	1636	ACE	Q1_P11273	AATTGTATTCACAGAGAGACTTGGAGAGGTGGGGCTCAGTGTCAGGCAGCCGTGTGCTGG	-	weak coding potential	-	-	Transmap	-	-	-	Placental	Primates	Vertebrates	-	-0.385	0.141
TIN_54908	chrX:129264996-129265521	+	9131	AIFM1	Q1_P32269	ATACCTGATTTTGCCAAATCTCAGACCACTAAAGAGTGAGGACTTGGGGTTTGGTTTCTT	-	noncoding	-	-	Transmap	-	-	-	Placental	Primates	-	RNAz	-0.385	0.141
TIN_32001	chr21:38830771-38831266	-	1859	DYRK1A	Q1_P29853	CTCTCCCTTGTACAATGCCTTGGGTTTGAAACGTTACACACAGAGTTGCCAGGGGACAGG	-	noncoding	-	-	-	-	-	-	-	-	-	-	-0.385	0.141
TIN_45726	chr6:170667532-170668084	-	84498	FAM120B	Q1_P31287	GTACCTCATCTGGCTGCTCATCCCAGAGCCATTAAAGAGACGAAGACAAACTACTGCATC	-	noncoding	-	-	Transmap	-	-	-	-	-	-	-	-0.385	0.141
TIN_27015	chr2:58391267-58392635	+	55120	FANCL	Q1_P29351	TACCTGTTCCACGATTCCTGTGCTAATTAGCAGCTAATTAAACTCTACTTCTGAATGTTA	-	noncoding	-	-	Transmap	-	-	-	Placental	-	Vertebrates	-	-0.385	0.141
TIN_24390	chr19:7622709-7623431	-	10908	PNPLA6	Q1_P29097	GACGTGTGCACCTGTCCCTCTTGTACGTACATCCACTTGTGCTTAACACAGCACGCCAGC	-	noncoding	-	-	Transmap	-	-	-	-	-	-	-	-0.385	0.141
PIN_00606	chr1:109865348-109865799	+	6272	SORT1	Q1_P09946	CTTCATAATCTTCAGGGTCTGTGGAGTGTGCCAGCCATATGGTATAGTCCTTCTCTTCAC	-	noncoding	-	-	Transmap	-	-	-	Placental	Primates	Vertebrates	-	-0.385	0.141
PIN_02469	chr11:120317623-120317929	-	23365	ARHGEF12	Q1_P10438	TCTGCATCAAGTTTAGTCAGCTCGCTTTCAGCCAAGGTCAGTCCCATACTACGTTTCTGC	-	noncoding	-	-	Transmap	-	-	-	Placental	Primates	Vertebrates	-	0.385	0.141
TIN_51252	chr8:131322575-131323041	+	50807	DDEF1	Q1_P31870	CTACTTCATGCCCACCAAAGGAAATAGTCTTTAAATTCTGCCCAAACTTGACAGAAAATT	-	noncoding	-	-	-	-	-	-	Placental	Primates	Vertebrates	-	0.385	0.141
PIN_07556	chr2:216239635-216240351	+	2335	FN1	Q1_P11767	ATACCAGCAAGGAATTGGGTGTGGTGGCCAGGAAACGCAGGTTGGATGGTGCATCAATGG	-	noncoding	-	-	Transmap	-	-	-	Placental	Primates	Vertebrates	-	0.385	0.141
TIN_43202	chr6:16282376-16282935	-	2766	GMPR	Q1_P31028	AAGCCCAGCCTCTTGGGTATCAGTACATGCTCAACAGACACCATGTTGTGGCTTCCTTTG	-	noncoding	-	-	-	-	-	-	-	-	-	-	0.385	0.141
TIN_33993	chr3:37089322-37089940	-	4292	MLH1	Q1_P30107	ACATATGTCACTTGCTGCTTCTGAGGGGAGGCCTAGTCCTGACCTTGGAACGTTCTTTTT	-	noncoding	-	-	Transmap	-	-	-	-	-	-	-	0.385	0.141
PIN_01316	chr10:13164740-13166439	-	10133	OPTN	Q1_P10150	TTCATCTGTTTTCTAAATGTTCTCTCTTCTTTCAACAGTAAGGTCTCAGTCTCCTGACAT	-	noncoding	-	-	Transmap	-	-	-	Placental	-	Vertebrates	-	0.385	0.141
PIN_06888	chr2:37443007-37443627	+	10153	CEBPZ	Q1_P11603	CAAAAATCTCATTAGAGTGAAATCCTGCAGTGGGTCCCCTGAATACTGAATATAGTTTCC	-	noncoding	-	-	Transmap	-	-	-	Placental	Primates	Vertebrates	-	-0.382	0.145
TIN_44962	chr6:131929358-131930069	+	9439	CRSP3	Q1_P31196	AAAAAATGTCTTTTCCCACAAACTTAAGTCTTCCACTTGTCTCCCTTTTTTGGATTCATC	-	noncoding	-	-	Transmap	-	-	-	Placental	-	Vertebrates	-	-0.382	0.145
PIN_08785	chr3:52737102-52738132	+	55830	GLT8D1	Q1_P12101	TGCGATGAGGCAACTTCCACCACCACTGAGAAAACGATCTTGCACTCAAATAAATCCCAC	-	noncoding	-	-	-	-	-	-	Placental	-	Vertebrates	-	-0.382	0.145
PIN_04407	chr15:90992538-90993377	-	8826	IQGAP1	Q1_P20557	ATATTGCTGGGCAGCACTGTTTGCAGCATCCACTCCAGACTGCAGCTCCTCCTTCTGCAG	-	noncoding	-	-	Transmap	-	-	-	Placental	Primates	Vertebrates	-	-0.382	0.145
TIN_26830	chr2:47680241-47681528	-	4436	MSH2	Q1_P29321	AAGAGATCTACAGGATCAAGCAACTCTAAATAAAGCCTACCTTCTCTCCATACTTTTAAC	-	noncoding	-	-	Transmap	-	-	-	Placental	-	Vertebrates	-	-0.382	0.145
PIN_05718	chr17:73126737-73127059	+	30833	NT5C	Q1_P16164,Q1_P11294	AGACCACCGTCTTGTCCCTTGTCAGGATAATTCGTTCTACGAACTGGGGCCCCAGGTGCT	-	noncoding	-	-	Transmap	-	-	-	Placental	Primates	Vertebrates	-	-0.382	0.145
TIN_00967	chr1:33802066-33802542	+	1912	PHC2	Q1_P26685	AAAAACCCCTTTCCCTCACAATCTATGAATAACTAGGAGGACTGAGTTGATGATTCAATC	-	noncoding	-	-	-	-	-	-	Placental	-	Vertebrates	-	-0.382	0.145
TIN_53411	chr9:124423560-124424338	-	153090	DAB2IP	Q1_P32105	GTTAATGGGAAATCCAAGCTTCTCTTGCACCCCCATTTTCACCAAACTTCTCCAATCCTG	-	noncoding	-	-	-	-	-	-	-	-	-	-	0.382	0.145
PIN_02424	chr11:117117124-117117720	-	257160	DKFZp547C195	Q1_P20240	TATCTTCTTCTTTGTTTCTTCCCGCTTTATTGTCACATCCTGAATAGCCTTTAATATCTC	-	noncoding	-	-	Transmap	-	-	-	Placental	Primates	Vertebrates	-	0.382	0.145
PIN_12012	chr9:95782524-95783402	-	89846	FGD3	Q1_P21657	ACCAAAAGCCTTGAAGGTTTCGCTGTTCTGTTTGTGCTTCTCGATGGTGGCCTGGATGAT	-	noncoding	-	-	Transmap	-	-	-	Placental	Primates	Vertebrates	-	0.382	0.145
TIN_30707	chr20:30152014-30153283	-	81502	HM13	Q1_P29712	CTTGCTACGTGCTCTGTAAGTCCCTCTAATTTCCCTCACAGCATTCCTCAGCAATTTTTT	-	noncoding	-	-	-	-	-	-	-	-	-	-	0.382	0.145
PIN_12554	chrX:152938239-152938629	+	139728	PNCK	Q1_P21742	TCTCGCGGATCTCGTAGACGCTGCTGATGTCCTCCGTGTGTTTCTTCAGCAGCAGCATGT	-	noncoding	-	-	Transmap	-	-	-	Placental	-	Vertebrates	-	0.382	0.145
PIN_11834	chr9:8389002-8389442	+	5789	PTPRD	Q1_P13026	CATTTTGCTTCCTATACCCATCTATGTAGTTGGCATTCACATAGTCACTTCCTGGGATCC	-	noncoding	-	-	Transmap	-	-	-	Placental	Primates	Vertebrates	-	0.382	0.145
PIN_03664	chr14:50255642-50256440	+	9147	SDCCAG1	Q1_P10768	GCAACTTCATGATAAGTTCACGGTCTTCTTCATCCTGGTCTTTGTATTTTTCTTTCATTT	-	noncoding	-	-	Transmap	-	-	-	Placental	Primates	Vertebrates	-	0.382	0.145
PIN_03752	chr14:65216418-65217246	+	6710	SPTB	Q1_P10799	GCATCCTTGTAGAAGGTTAGCTCACTGTTCCTGAGCACACAGTACAGGTTGTTCCAGGAC	-	noncoding	-	-	Transmap	-	-	-	Placental	Primates	Vertebrates	-	0.382	0.145
PIN_08846	chr3:69087647-69087905	+	7110	TMF1	Q1_P12126	GCAGCTTCCTGTGCCTCACTATCCTTTGCAGCATTGGCTTTGTGAAGATCAGTAAGTTCT	-	noncoding	-	-	Transmap	-	-	-	Placental	Primates	Vertebrates	-	0.382	0.145
PIN_02951	chr12:58140758-58140998	-	6302	TSPAN31	Q1_P10559	TGAATGCTTAAGAAACTTTTCTCCACACATCTGGCATGTGGGGCTCTGGCTCTTGCAGAT	-	noncoding	-	-	Transmap	chr12:58140503-58140799	chr10:126505439-126505535	41	Placental	Primates	Vertebrates	-	0.382	0.145
PIN_01575	chr10:97889749-97890579	-	9849	ZNF518	Q1_P10221	TCGTAGTACCCATTGCCTGCGAGTCCCTGATGGCGGCCATTACACTTCCATCCGGGTATT	-	noncoding	-	-	Transmap	-	-	-	Placental	Primates	Vertebrates	-	0.382	0.145
TIN_27743	chr2:100429842-100430375	+	3899	AFF3	Q1_P39061	AAGTGCACCTTCCAGCTAAACACATGGCTGCTGACCCTACCAAGTTGAGTACTACTGAGC	-	noncoding	-	-	Transmap	-	-	-	-	-	Vertebrates	-	-0.379	0.148
PIN_00323	chr1:39814280-39815346	-	23499	MACF1	Q1_P19945	TACCCAACTGCAAAGATCCTCCAGTTGCTGGTGACAGGTATTTTGTTGTTTCTGCAGGGT	-	noncoding	-	-	-	-	-	-	Placental	Primates	Vertebrates	-	-0.379	0.148
TIN_02574	chr1:111677289-111678716	+	128338	TMEM77	Q1_P26857	ATTCTATTTCTACAAGTCATTTAAACCATTCTTCTTCCCAGTTCACACTGTAACCATGTG	-	noncoding	-	-	Transmap	-	-	-	-	-	-	-	-0.379	0.148
PIN_04576	chr16:4908514-4908704	-	29855	UBN1	Q1_P11007	ATAACCATACCCCATATCGATCAAGTCCTGTATTCGGTCTTTTCTACGTTTCTTTCCACC	-	noncoding	-	-	Transmap	-	-	-	Placental	Primates	Vertebrates	-	-0.379	0.148
TIN_07554	chr10:116347354-116347722	+	3983	ABLIM1	Q1_P38292	ACAAGTAAGCACCTTGCTCTCCAGCTCACAGGTTCTTTAGGGGTAGGTACCATGTTATGT	-	noncoding	-	-	-	-	-	-	-	-	-	-	0.379	0.148
TIN_46992	chr7:69445393-69446104	-	26053	AUTS2	Q1_P31412	GTGAATGCAATTTGAATGCCTTTCTCCACACAACTATCCTACAAATGAGGTTCCAAAAAT	-	noncoding	-	-	-	-	-	-	-	-	Vertebrates	-	0.379	0.148
TIN_48673	chr7:137581694-137582074	+	64764	CREB3L2	Q1_P39766	AAAAACTTTCCCTGCTTTAACAGGTGGCTAAGCTAGCCCTGGTCACATTCAGTAACAGCA	-	noncoding	-	-	-	-	-	-	-	-	-	-	0.379	0.148
PIN_00137	chr1:20979793-20980628	+	1650	DDOST	Q1_P09819	TCCTTGAACACCCAGCGGGAGAGGGCCACAGCTAGTTCATAGTTGCCTGTCTGGGAATAC	-	noncoding	-	-	Transmap	-	-	-	Placental	Primates	Vertebrates	-	0.379	0.148
TIN_19291	chr16:19875526-19876364	+	51704	GPRC5B	Q1_P28572	CCATCTAGCCAGGACTCCAACTTAGCCTTTCTGTGGGAGCTTTGCCCGGTCTCATTTTTT	-	noncoding	-	-	-	-	-	-	Placental	Primates	Vertebrates	-	0.379	0.148
TIN_22962	chr17:80380092-80380936	-	284004	HEXDC	Q1_P28960	ATGAAATATTATGGAACAGTGTTTCCTGCTGGGTGGGCCTGTGTGTCTGGAGCACCTTCA	-	noncoding	-	-	Transmap	-	-	-	-	-	-	-	0.379	0.148
TIN_23675	chr18:43476454-43477117	+	57724	KIAA1632	Q1_P29040	GTAAAGGAAAAGAGACAAGTCACAGGTAGGCTTAGAGCTTCAGCTCCCTGGCCTGCCTGG	-	noncoding	-	-	-	-	-	-	-	-	Vertebrates	-	0.379	0.148
PIN_03105	chr12:104062365-104062625	-	55576	STAB2	Q1_P20355	ACAGCCGCTCTTCAGGCTCCCAAACCTGCCACTGTAGACACATCTGTGTGTGAAGAGTGC	-	noncoding	-	-	-	-	-	-	Placental	Primates	Vertebrates	-	0.379	0.148
PIN_08607	chr3:38045554-38047131	-	50853	VILL	Q1_P21117	ATGATGTCATACTTGTCCAGGTCCTCCTGGCTGAAGAACCCCACTTCTGCGAGGACCAGG	-	noncoding	-	-	Transmap	-	-	-	Placental	Primates	Vertebrates	-	0.379	0.148
PIN_05520	chr17:46929701-46930730	-	10241	CALCOCO2	Q1_P11245	CTTATCTTGATCTCCCTGAACAAGCTTCTCCATTTCTTTCTCTTGAGTTGACAGCTGGGC	-	noncoding	-	-	Transmap	-	-	-	Placental	Primates	Vertebrates	-	-0.376	0.151
TIN_16305	chr14:89699250-89700394	+	1112	CHES1	Q1_P28266	TCTGTCCCTCGTGTAGATCCCAGAGACGTCAACCTACATACAGGATAGAAAGCCACAGTG	-	noncoding	-	-	-	-	-	-	Placental	Primates	Vertebrates	-	-0.376	0.151
TIN_35776	chr3:127479951-127480199	+	11343	MGLL	Q1_P30266	ACTGGGCAAACTGGCTTCTCCCCTGCTGCTGTGTCTTGTTAGAGCCACCGTGTTGTGTTG	-	noncoding	-	-	Transmap	-	-	-	-	-	-	-	-0.376	0.151
PIN_02279	chr11:71720271-71721391	+	4926	NUMA1	Q1_P20220	TATAGTGCTCAGCTGCCTGCTCCTTCTGGCTCAACTGGGCTTGCAGTTCATTCAGCTGGG	-	noncoding	-	-	Transmap	chr11:71720231-71720312	chr7:109157725-109157807	41	Placental	Primates	Vertebrates	-	-0.376	0.151
TIN_29181	chr2:190649553-190650036	-	5378	PMS1	Q1_P29551	TACAGTTGCCATGGGTTAAATCTGCTGCCTGGAAAACAAATTTTAAGTCCTCCACCCAGA	-	noncoding	-	-	Transmap	-	-	-	-	-	-	-	-0.376	0.151
PIN_03797	chr14:73614040-73614674	-	5663	PSEN1	Q1_P20455	CAGGCCAAGCTGTCTAAGGACCGCAAAGGCTGTTGTCACTTGCAGGCTCCCAGATTAGGT	-	noncoding	-	-	Transmap	-	-	-	Placental	Primates	Vertebrates	-	-0.376	0.151
PIN_08859	chr3:78795834-78796758	+	6091	ROBO1	Q1_P21156	CAGGCTCTCCTACTGCAACCATGACATCCGAAGGGTTTTGTCTGAAGTCATCCCGAAGTA	-	noncoding	-	-	Transmap	-	-	-	Placental	-	Vertebrates	-	-0.376	0.151
PIN_07463	chr2:198272659-198273418	+	23451	SF3B1	Q1_P11747	AATCTCCACCTCGATCTGTTCGAGGAGTCTCAGCCCATCCACTTCCATGCCCAGGAGTAT	-	noncoding	-	-	Transmap	-	-	-	Placental	Primates	Vertebrates	-	-0.376	0.151
TIN_52995	chr9:103070145-103070581	+	54881	TEX10	Q1_P32049	CTAATAGCCCATCCTCCTAACGGTAGATTTATTTTTCTTGCTAGACTTATAGCAATGTTA	-	noncoding	-	-	-	-	-	-	Placental	Primates	Vertebrates	-	-0.376	0.151
PIN_01454	chr10:71265723-71266096	-	23555	TSPAN15	Q1_P20109	AACCAGATGATCACGGCGTTGGTGCAGCCCCGCACGTAGATGACATCCTGCACACTGAAA	-	noncoding	-	-	Transmap	-	-	-	Placental	Primates	Vertebrates	-	-0.376	0.151
TIN_13275	chr12:121340103-121340915	+	121665	UNQ1887	Q1_P27944	AAAGCCCCACAGAAATGAACTTAACTTGCAGGTCCTCCACCTCCACACTTGGCCCTGGGC	-	noncoding	-	-	-	-	-	-	-	-	-	-	-0.376	0.151
TIN_42275	chr5:148907912-148908939	+	1452	CSNK1A1	Q1_P30926	AGATAATGCCAAGAGAAGGCAAGGTCTATCTCTCTGCTCTTATGTCCTTTCCTCTAAACG	-	noncoding	-	-	-	-	-	-	Placental	Primates	Vertebrates	-	0.376	0.151
PIN_07970	chr20:47855327-47855771	-	55661	DDX27	Q1_P11892	GAACTGCATACACATCTTTCTCCATTTTCTCAATCTTGTCCCGGAATTTGAGGATGACAT	-	noncoding	-	-	Transmap	-	-	-	Placental	Primates	Vertebrates	-	0.376	0.151
PIN_02184	chr11:65652469-65653181	+	9158	FIBP	Q1_P10360	AGTTTTTTCTTCCCTGTCTCAAAGCGGTTGTTAGCAAAGAAGACGATGGCTGCATAGTCC	-	noncoding	-	-	Transmap	-	-	-	Placental	Primates	Vertebrates	-	0.376	0.151
PIN_06507	chr19:44236294-44237270	+	56006	FLJ12886	Q1_P11499	AAAGAGCTCTTACCAGTTCTTCTCGGTGAGGATCGTGTGTGACAGCTGTGGCCGGGCCAT	-	noncoding	-	-	Transmap	-	-	-	Placental	Primates	Vertebrates	-	0.376	0.151
TIN_11356	chr12:22621019-22622551	+	9847	KIAA0528	Q1_P38471	ATCGCTTTCTCACTTGTACTACTCCCACTCAAAACCTCTTCATGTATCTTCTGGAAAAAA	-	noncoding	-	-	Transmap	-	-	-	Placental	-	Vertebrates	-	0.376	0.151
PIN_08209	chr22:18378006-18378489	+	57553	MICAL3	Q1_P21072	CTGAAGTTCTTACTCACATTCTCAGGGGTGGTCTGAGGCAGCAACCTGTAAATACTTTCC	-	noncoding	-	-	-	-	-	-	Placental	Primates	Vertebrates	-	0.376	0.151
TIN_08158	chr11:3125986-3126665	+	114879	OSBPL5	Q1_P38329	TTCTGAGACATCTAACCCTCACCACAGCTCCAGAATACATGACTTGGGGTGGCGGGGCTC	-	noncoding	-	-	Transmap	-	-	-	-	-	-	-	0.376	0.151
PIN_05538	chr17:48185364-48185682	-	5164	PDK2	Q1_P11251	AGCATGTGGTAGAGGTGGGAGGGGACGTAGACCATGTGAATCGGCTGTTTGGAGTTGGCT	-	noncoding	-	-	Transmap	-	-	-	Placental	Primates	Vertebrates	-	0.376	0.151
TIN_15024	chr13:114890764-114891240	+	22821	RASA3	Q1_P28142	CATCGCCTTCACCTATGGTTCAAAGCTAGAAGCTCTGGTTGCACGGCAAGCCCCTCCTTT	-	noncoding	-	-	-	-	-	-	-	-	-	-	0.376	0.151
PIN_05170	chr17:7535066-7535375	-	6462	SHBG	Q1_P20665	ATCTTGGAGGTGGAGACTGAGCCAAGATGGGTTCTCTGGTGTCCCAAGAGCAAGGAGGTG	-	noncoding	-	-	Transmap	-	-	-	Placental	-	Vertebrates	-	0.376	0.151
PIN_08275	chr22:26960891-26961536	+	8459	TPST2	Q1_P21077	TCTCTCCTGCTGGCTTTTAGCTGGGAGGCTCCTTTGAAGGATCAGTCAGCCTTGCGATGG	-	noncoding	-	-	-	-	-	-	-	-	-	-	0.376	0.151
PIN_03793	chr14:73459775-73460108	+	53349	ZFYVE1	Q1_P20453	AATGGAACTAAAGGCTTCAGGGAAACGGCCCAGCTTCCGGAACCGGTCCTGGATGAGCTT	-	noncoding	-	-	Transmap	-	-	-	Placental	Primates	Vertebrates	-	0.376	0.151
PIN_07038	chr2:71651168-71652073	-	27332	ZNF638	Q1_P11648	AGATTTGGAACTTCTACCAGTAGTGCTTTTAGGATTCTTAGTGTTTTGCTCAGCCAAAGT	-	noncoding	-	-	Transmap	-	-	-	Placental	Primates	Vertebrates	-	0.376	0.151
TIN_21164	chr17:19235510-19236406	-	22905	EPN2	Q1_P38809	TTTCCTACCCATACACTCCCCACATAACTGACAACGGCTTCCACACCCCACCCCATGCAG	-	noncoding	-	-	Transmap	-	-	-	-	-	-	-	-0.374	0.155
TIN_51271	chr8:133004094-133005406	-	23167	KIAA0143	Q1_P31876	TCTTAATCAATTTTCTACTTCTCTGAAGCTTCAGCAATTTGTGCCACCTTTCCCTTTGTG	-	noncoding	-	-	-	-	-	-	-	-	-	-	-0.374	0.155
TIN_01135	chr1:39679427-39680315	-	23499	MACF1	Q1_P26705	CAGTTTGTCCCTCTTATAAGACTCTTTTTAGCCTTGGAGATGAAGGGTCCTCCTAGAATT	-	noncoding	-	-	-	-	-	-	Placental	Primates	Vertebrates	-	-0.374	0.155
TIN_12121	chr12:64362479-64363579	-	57522	SRGAP1	Q1_P27815	ACATTTTTTCTTCTTCCCTCTGGTTACAGAGTTGACTGGCCAGGATTATCCTGAAGACAC	-	noncoding	-	-	-	-	-	-	Placental	-	Vertebrates	-	-0.374	0.155
PIN_08862	chr3:93767641-93768720	-	200894	ARL13B	Q1_P12135	GTGGTTCTACCCGGTGGTTCCTTTTCATTCTTAGTTTCTTAGTTTTCTTTTTACCATTAG	-	noncoding	-	-	Transmap	-	-	-	Placental	Primates	Vertebrates	-	0.374	0.155
TIN_30588	chr20:18396131-18397068	+	55184	C20orf12	Q1_P39156	ACAGTTAAGTGGATAGGAATGCTTAGCACAGGGCCAAGCTCCACCGGCCAGCTTCCTTCC	-	noncoding	-	-	Transmap	-	-	-	-	-	-	-	0.374	0.155
TIN_51961	chr9:17300446-17302049	-	54875	C9orf39	Q1_P31951	CCCTCTACTACTATTACAACATACATCATTCTTTTCTTGCTTCTACCATTTAATGTCTGC	-	noncoding	-	-	-	-	-	-	Placental	-	Vertebrates	-	0.374	0.155
TIN_10285	chr11:112016561-112017656	+	3606	IL18	Q1_P38437	AAAAGGGATTAAAGACAAGGGCTAAAACTGGTCCTAGTCCACCCCTCACTCTCTCCCCCC	-	noncoding	-	-	-	-	-	-	-	-	-	-	0.374	0.155
TIN_01435	chr1:46813018-46813387	-	387338	NSUN4	Q1_P38079	GAAAGTAAGTACTACCCTCCACTCTGACTTTGGGACTAGAGAACCTACCATATTCTTTTT	-	noncoding	-	-	Transmap	-	-	-	Placental	-	Vertebrates	-	0.374	0.155
TIN_24826	chr19:19146121-19146865	-	93436	ARMC6	Q1_P38953	AAGGCCCCTAACTGGCAGCCAGTTTCCTTCTCTCAGCCAGGAATCTGCTCATCAAGAAAA	-	noncoding	-	-	Transmap	-	-	-	-	-	-	-	-0.371	0.158
TIN_37404	chr4:2959646-2960898	+	8602	C4orf9	Q1_P36138,Q1_P30409	AAACAACTTTCAAGGATAATGGGGCAATCACTTTCTTTTCTTCTTTAGAGTCTACCGGTG	-	noncoding	-	-	Transmap	-	-	-	-	-	Vertebrates	-	-0.371	0.158
PIN_05048	chr17:1554847-1555440	+	10594	PRPF8	Q1_P11125	GCGGATCTCCTTCACCTGGGGGTTATCTGGTGGGCTCACCCCATATAGGTATCCTGCAAT	-	noncoding	-	-	Transmap	-	-	-	Placental	Primates	Vertebrates	-	-0.371	0.158
PIN_04742	chr16:30000829-30001227	-	9344	TAOK2	Q1_P20616	CTGCCGAGTCTGGATCTTACACGTCTCCTGGAACTGCTTCTTGATCTGCAGCTCCTTAGA	-	noncoding	-	-	Transmap	-	-	-	Placental	Primates	Vertebrates	-	-0.371	0.158
PIN_02813	chr12:52407279-52407660	-	160622	GRASP	Q1_P20306	ATGTCCACAATCTCTCGATGCCGGATGCCTTCCACATTCAGGCCATTGACGCTGGCGATG	-	noncoding	-	-	Transmap	-	-	-	Placental	-	Vertebrates	-	0.371	0.158
PIN_05743	chr17:73750345-73751047	-	3691	ITGB4	Q1_P11302	AGTGTTCTGAGCGGGTCAGTGAGTTGTAGTCCCGTGTGAGGGTGGAGGATGTGCTTAGCA	-	noncoding	-	-	Transmap	-	-	-	Placental	Primates	Vertebrates	-	0.371	0.158
PIN_04284	chr15:72172430-72173011	+	4649	MYO9A	Q1_P20538	TCCGGCAACTGCCGGGCAGTTCTGGGCTCAAAGGAGGTGTTGGGTGATATGCAGCTAATT	-	noncoding	-	-	Transmap	chr15:72172178-72172674	chr11:97048762-97048859	244	Placental	Primates	Vertebrates	-	0.371	0.158
TIN_02868	chr1:149958863-149959582	+	56957	OTUD7B	Q1_P26878	CTTTCTGCCCAATTCATTTCCATACACTCTCACTCCACTGGTGCCCAACATAGCCCCCTC	-	noncoding	-	-	-	-	-	-	-	-	-	-	0.371	0.158
TIN_00862	chr1:31411973-31413212	+	9698	PUM1	Q1_P26673	CTGGATCTACAGGTACTTTCATTTCTTTTCTCTGTTTTTCCATGCTGTGACATGTTATAA	-	noncoding	-	-	-	-	-	-	-	-	Vertebrates	-	0.371	0.158
PIN_08263	chr22:24175413-24176135	-	6598	SMARCB1	Q1_P11967	TTCCTGTCCTGGTCGCGGATCTTCTTCTCCATCTCAGCGTCTGTCAGAGTCTCCAGCAGT	-	noncoding	-	-	Transmap	-	-	-	Placental	Primates	Vertebrates	-	0.371	0.158
TIN_20867	chr17:7374774-7375471	+	57659	ZBTB4	Q1_P28724	ACTCTTCAGTGCCTGTGTGACCTCAGATGTGCCACTGAGGTGGGGATCTGAGCATGGACA	-	noncoding	-	-	-	-	-	-	Placental	-	Vertebrates	-	0.371	0.158
PIN_09979	chr5:132227307-132228893	+	27125	AFF4	Q1_P12476	TGAATTCTTGTCCTCCGTTTTGGGTTTCTTGCTCTCACTGGCTCGGTTATCATCTTCATT	-	noncoding	-	-	Transmap	-	-	-	Placental	Primates	Vertebrates	-	-0.368	0.162
PIN_11091	chr7:91602605-91603510	-	10142	AKAP9	Q1_P12815	CTGCTTCTTGGAAGGACTCTGCCCATCCGACTGAGCTTTTCTTTGTCGAAACTGGGCAAG	-	noncoding	-	-	Transmap	-	-	-	Placental	-	Vertebrates	-	-0.368	0.162
TIN_10696	chr11:129946945-129947509	-	334	APLP2	Q1_P27656	ATAACTTCCCAGACAGGGAATGCCCCTGTAGCAGACACTGGGTTCTCACCAACATCCACA	-	noncoding	-	-	-	-	-	-	-	-	-	-	-0.368	0.162
TIN_31458	chr20:55060577-55060830	-	51507	C20orf43	Q1_P29800	TTCATAGTCACCCCAAACTGGACATAACTCACCGCCCCCACTGACCTCTTCCCCACTCAC	-	noncoding	-	-	-	-	-	-	-	-	-	-	-0.368	0.162
PIN_09127	chr3:183860930-183862671	-	8893	EIF2B5	Q1_P12221	GGAATAGGTTCCTATTTGGAGACAAAACACTTACGAGAAAGCCTCTACCTTCCCGGGATC	-	noncoding	-	-	Transmap	-	-	-	Placental	Primates	Vertebrates	-	-0.368	0.162
TIN_21650	chr17:37479243-37480071	+	84961	FBXL20	Q1_P38828	TCTTCTCCTGGCTTCTCAGACACCACCTTGTTATGTCTTTAGTATACTTCTGTTTTCTTT	-	noncoding	-	-	-	-	-	-	-	-	-	RNAz	-0.368	0.162
TIN_22045	chr17:48137195-48138357	-	3675	ITGA3	Q1_P28832	GGGAGAGAGAGAATGAGAAAGGACAGGAAAAAGAGCCCTGGCTAAGCCTCAGATAAAAAA	-	noncoding	-	-	Transmap	-	-	-	Placental	Primates	Vertebrates	-	-0.368	0.162
PIN_02166	chr11:65302604-65303423	-	57410	SCYL1	Q1_P10357	AAAGTGCTTCATCAGCTCCACATTGAGGTTGGCCTCGTTCAGCTTTGGGGCCAGGAGCAG	-	noncoding	-	-	Transmap	-	-	-	Placental	Primates	Vertebrates	-	-0.368	0.162
PIN_01572	chr10:97443894-97444603	+	26123	C10orf61	Q1_P10217	CAAACTGACAGAAACTTTCTGGATTCCAAAAGTCCCATTGGTCTCTATCTCATAGGTGAC	-	noncoding	-	-	Transmap	-	-	-	Placental	Primates	Vertebrates	RNAz	0.368	0.162
PIN_09533	chr4:114381182-114381965	+	817	CAMK2D	Q1_P12354	TCCACTAAATTACCCAAAGCTTCAGGTTCAAAAGCAGTAAGGCCTGGGTCACAGATTTTT	-	noncoding	-	-	Transmap	-	-	-	Placental	Primates	Vertebrates	-	0.368	0.162
TIN_09746	chr11:76937365-76938550	+	220032	GDPD4	Q1_P38398	TCAATGCTATACTTTTGCCTTCTTCCTCACTGCTCTTTAAGGACCAGCCCCTCCCCTCTC	-	noncoding	-	-	-	-	-	-	Placental	Primates	Vertebrates	-	0.368	0.162
PIN_09166	chr3:186964141-186965300	+	5648	MASP1	Q1_P12240	CCGTCATTCACTCTGTCACTTGCTCTGACTTGAGTTCGCTCTCCAGATCGATTTCATTTT	-	noncoding	-	-	Transmap	-	-	-	Placental	Primates	Vertebrates	-	0.368	0.162
PIN_05312	chr17:29664730-29665552	-	4763	NF1	Q1_P20685	TTGAGCTAGTTCTGTCCACTGGTCCAGCCACTTGCACGTTGGAATATCTCTCATGCATGC	-	noncoding	-	-	Transmap	-	-	-	Placental	Primates	Vertebrates	-	0.368	0.162
TIN_51441	chr8:141196979-141197513	+	83696	NIBP	Q1_P31902	GAGCATCAGGTCAACCACACCCACTCGATACTCGTCTCTACACGGTACTCTACAGATTGC	-	noncoding	-	-	-	-	-	-	-	-	-	-	0.368	0.162
TIN_30905	chr20:34395913-34396440	-	51230	PHF20	Q1_P39167	CATGGCCGCTTTTGCTTCCTCTATCTTCCCACCCTTTTCCCCCTTCATATTATCTCCTTT	-	noncoding	-	-	-	-	-	-	-	-	-	-	0.368	0.162
TIN_12142	chr12:65056609-65057175	-	283349	RASSF3	Q1_P27817	CTTCAAACCCTAAGCCTTGCTGCTGGAGCCCTCATTCCCAGCCAGGCAAGATCCAGAATC	-	noncoding	-	-	-	-	-	-	Placental	-	Vertebrates	-	0.368	0.162
PIN_03477	chr13:103300803-103301757	-	7174	TPP2	Q1_P10717	TTGCTCATGGCGAATCTGTAGTCGAATTGTATAATCTCCTTTCTCCAGTTTCAAAGAATA	-	noncoding	-	-	Transmap	-	-	-	Placental	Primates	Vertebrates	-	0.368	0.162
TIN_11866	chr12:50931646-50931916	-	57609	DIP2B	Q1_P38504	GCCTCTGATTCTGCCACAGGACTGTAACTGACAAATCCAGTCCTTTGTATTCTCTCACTG	-	noncoding	-	-	-	-	-	-	Placental	-	Vertebrates	-	-0.365	0.165
PIN_09498	chr4:103528103-103528518	-	4790	NFKB1	Q1_P12344	CCAGCAGCAGCAAACATGGCAGGCTATTGCTCATCATGGCTAGATGAATGGCATTCAGAC	-	noncoding	-	-	Transmap	-	-	-	Placental	Primates	Vertebrates	-	-0.365	0.165
PIN_00994	chr1:174273985-174274350	-	9910	RABGAP1L	Q1_P20032	CTGTAGACTCACCACCTCATATATTGCATCTCCAGCATTGGTATGGCCTTTTCCCTCAGA	-	noncoding	-	-	Transmap	-	-	-	Placental	Primates	Vertebrates	-	-0.365	0.165
TIN_22220	chr17:56607178-56607760	+	5414	SEPT4	Q1_P28865	TTGGCCTGTCATTCTTTTCACATGTAAATTTAAACCCCCTGGCATAGCTGGGTTGGGGGG	-	noncoding	-	-	Transmap	-	-	-	Placental	-	Vertebrates	RNAz	-0.365	0.165
TIN_45181	chr6:145131474-145132878	-	7402	UTRN	Q1_P31214	GCTCCCATGATAATGCCATTTCCTATAACATCTTTTTCATTTGTGGCTGTATAATCTCTT	-	noncoding	-	-	-	-	-	-	Placental	Primates	Vertebrates	-	-0.365	0.165
TIN_01391	chr1:46029893-46030441	-	10327	AKR1A1	Q1_P26734	ATAGTATTCAAGATCCCCACCCGGGTGCCGACGTACTTCCCCTAACATCTGACCCCTGCT	AW815357	noncoding	-	-	-	-	-	-	-	-	Vertebrates	-	0.365	0.165
PIN_12294	chrX:3001868-3002739	-	416	ARSF	Q1_P21697	TATATGGATGGTGGCACTGGTCACTTCGGGAGTCGCAGTTCAAGCCTTGGTGCCATTTGC	-	noncoding	-	-	-	-	-	-	-	-	Vertebrates	-	0.365	0.165
TIN_33409	chr3:11559106-11559422	-	10533	ATG7	Q1_P30041	TTGTATAGCTGGCAAAGCCTTGCATGGCACGGCCCCAGCCTGTGCTTCAACTCAATTGCC	-	noncoding	-	-	-	-	-	-	-	-	-	-	0.365	0.165
PIN_07754	chr20:3726007-3726532	-	116835	HSPA12B	Q1_P11832	CTCCAGGGCGGGCATCGTCTTTCCATTTACTGCCTCTAGCTGGGTCTTCAAGGTGAGATC	-	noncoding	-	-	Transmap	chr20:3725736-3726139	chr2:130964352-130964716	132	Placental	Primates	Vertebrates	-	0.365	0.165
TIN_18632	chr15:99311113-99311992	-	3480	IGF1R	Q1_P28510	CCACATTCTCAGGAAAACATCACCCCACACACAAACACGCAAGTATTCAAACAATGCCAG	-	noncoding	-	-	-	-	-	-	Placental	-	Vertebrates	-	0.365	0.165
PIN_12530	chrX:128721921-128722470	-	4952	OCRL	Q1_P13203	CAGACAATCAATGATCTGCTGGAGCTCTTCCTGCATTCCAGGGGTCTGGAACAGGTCCTC	-	noncoding	-	-	Transmap	-	-	-	Placental	Primates	Vertebrates	-	0.365	0.165
PIN_11353	chr7:150066030-150068316	-	29803	REPIN1	Q1_P12895	TCCCTACAGTGCCTTATGCTGCCCTCTCCCTGTGTCTGCTGTTTCCTATGCCACATCCGA	-	noncoding	-	-	Transmap	-	-	-	Placental	Primates	Vertebrates	-	0.365	0.165
TIN_20177	chr16:78549042-78549405	-	51741	WWOX	Q1_P38771	GCTGTACGCAGAGTCTGAAATTACATCTTCAATTCCCTCCACACACGAGATCTATTTTTT	-	noncoding	-	-	-	-	-	-	Placental	-	Vertebrates	-	0.365	0.165
PIN_11160	chr7:99627304-99627662	-	7586	ZKSCAN1	Q1_P12829	TGGGAATCCGCTGTGAATAGTGCAGATGCCATCGCCTGGTCTCTGGGACTACCCTCATGA	-	noncoding	-	-	Transmap	-	-	-	Placental	-	Vertebrates	-	0.365	0.165
TIN_36178	chr3:142201783-142203316	+	545	ATR	Q1_P30297	ACTCAGGGGATGAGGGTCTGGAATGAGAAGGATACTTAATTTGGTGCTGTTGAATTTTTT	-	noncoding	-	-	-	-	-	-	-	-	-	-	-0.362	0.169
TIN_34045	chr3:37843298-37844067	-	3680	ITGA9	Q1_P30112	AATGAGACCACCTCTACTTCATTGCCTCCATTCCCGCAGCTGGGGTAGGAGAGTGTGTGC	-	noncoding	-	-	-	-	-	-	-	-	-	-	-0.362	0.169
TIN_37181	chr3:196372025-196372483	-	375387	LRRC33	Q1_P39374	TGCATAATCACTCCCAGATTCTGTCCGGGCTCTTCACTGTGACAGCTCATGCTTACTGAG	-	noncoding	-	-	-	-	-	-	-	-	-	-	-0.362	0.169
PIN_11087	chr7:87487906-87488122	+	55972	SLC25A40	Q1_P21529	GGTGTCACTTTGATAATCTCTTGTCCCCTTGTCTCAGGATCCATATTTTTAACTAATTAA	-	noncoding	-	-	Transmap	-	-	-	Placental	Primates	Vertebrates	-	-0.362	0.169
TIN_32992	chr22:42558003-42558762	+	6942	TCF20	Q1_P29978	AAGACCAATTTGGTGCCCTCCCCTGACAAACCCCAAGAACCCAAGTGTCACCAGCCCTTT	-	noncoding	-	-	Transmap	-	-	-	-	-	-	RNAz	-0.362	0.169
PIN_11899	chr9:35699153-35699883	+	7094	TLN1	Q1_P13043	CACACGCTTTGAATGTCCTGTCAACTGCTGCTTCAGTTCTGGGCTTGGCTTCTGCAGGGT	-	noncoding	-	-	Transmap	-	-	-	Placental	Primates	Vertebrates	-	-0.362	0.169
TIN_06796	chr10:81000134-81000917	-	57178	ZMIZ1	Q1_P38264	TCTCTGCTTCAGAGGGCCTTCTCCACTTGTTCCGAGTTCCAACTCCACTTCTCCAACTTC	-	noncoding	-	-	Transmap	-	-	-	Placental	Primates	Vertebrates	-	-0.362	0.169
PIN_06921	chr2:44100709-44101238	-	64241	ABCG8	Q1_P11613	AAATAGAGGAAGCCGATGGTCATTGACATCAGACAGGCCTCCGCCCCATGGATGAGGAGG	-	noncoding	-	-	Transmap	-	-	-	Placental	Primates	Vertebrates	-	0.362	0.169
PIN_05350	chr17:35920788-35921542	+	11276	AP1GBP1	Q1_P20686	AAGGTTTATTCTCTGCTGTCTGTTCAAGTTCTCTGAAAGCACTATATTTATCACCAGGAT	-	noncoding	-	-	-	-	-	-	Placental	Primates	Vertebrates	-	0.362	0.169
PIN_10901	chr7:24328687-24329510	-	4852	NPY	Q1_P12765	GTGCTTTCTCTCATCAAGAGGTCTGAAATCAGTGTCTCTGGGCTGGATCGTTTTCCATAT	-	noncoding	-	-	Transmap	-	-	-	Placental	Primates	Vertebrates	-	0.362	0.169
TIN_20758	chr17:2567718-2568435	-	5048	PAFAH1B1	Q1_P28712	TAGAACTTGAAGGTTAGAGAAGCTGAATTAGCCTTTTCATGTTTGCCTTCTACAGTTTGA	-	noncoding	-	-	-	-	-	-	-	-	-	-	0.362	0.169
TIN_22784	chr17:75144206-75144731	-	6397	SEC14L1	Q1_P28935	TCCTTCATTTTCCCTTTGAAGCCTTTATTAAGGAACCATTAACATGCAGGGGGAGGGGGA	-	noncoding	-	-	Transmap	-	-	-	Placental	-	Vertebrates	-	0.362	0.169
TIN_32745	chr22:35737695-35738393	-	10043	TOM1	Q1_P29943	TTTATCAGCTTCTCTTTGCTGCCAGTGGAGTTGTGTGGTGCGTTTCCTCCCTGTGGGCGG	-	noncoding	-	-	-	-	-	-	-	-	-	-	0.362	0.169
PIN_07943	chr20:44755228-44756344	-	958	CD40	Q1_P11883	CAGACAACATCAGTCTTGTTTGTGCCTGCCTGTTGCACAACCAGGTCTTTGGTCTCACAG	-	noncoding	-	-	Transmap	-	-	-	Placental	-	Vertebrates	-	-0.359	0.173
TIN_46076	chr7:18551132-18551967	-	9734	HDAC9	Q1_P31324	CTGGGCAGTAGATAATCAAATAGAACAATGTTGTCTCCTGTGTCCACTAAACAATTTAAT	-	noncoding	-	-	-	-	-	-	Placental	-	Vertebrates	-	-0.359	0.173
PIN_05888	chr18:9570090-9571256	+	9989	PPP4R1	Q1_P11338	TCTGAAGGAGTATCCTCTGGCCTGACTTGTACATCCTCTGGGGCTTCTTGATCTCTGGTC	-	noncoding	-	-	Transmap	-	-	-	Placental	Primates	Vertebrates	-	-0.359	0.173
PIN_02627	chr12:10006247-10007448	+	9976	CLEC2B	Q1_P10487	TTTTGCCATCTTCAGTCCAATCCAGTGATCAGAACTGCATTTATACCGCCTAAGAAAATT	-	noncoding	-	-	Transmap	-	-	-	Placental	-	Vertebrates	-	0.359	0.173
PIN_04112	chr15:44857603-44859023	+	80208	KIAA1840	Q1_P10880	ACATCAGAGTCAGGGCCTTCAGCAGCAGTTGTTTCAGCTGGTGCCCATCCTTGAGGCTGT	-	noncoding	-	-	Transmap	-	-	-	Placental	Primates	Vertebrates	-	0.359	0.173
PIN_09208	chr3:197562063-197563674	-	84859	LRCH3	Q1_P12248	CCTCCTCTTCCTCTGCGGTGCAGCTGTCTATGTAGTCAATCTGATCCAGATCATGTTCCA	-	noncoding	-	-	Transmap	-	-	-	Placental	Primates	Vertebrates	-	0.359	0.173
TIN_20670	chr17:1436234-1437375	+	5306	PITPNA	Q1_P28702	GTGAAGCGCCCCAGCAAAACAGTCTCCTTAATCTTCGTTTGTTTATCTAATTGAGAGCCC	-	noncoding	-	-	-	-	-	-	Placental	Primates	Vertebrates	-	0.359	0.173
PIN_00393	chr1:45270173-45271158	-	1263	PLK3	Q1_P09886	TGCCATCACTAAACAGCATGAGGAGAGCCTGATCCGTCTTGACCCACTGCAGCAGCAAGG	-	noncoding	-	-	Transmap	-	-	-	Placental	Primates	Vertebrates	-	0.359	0.173
PIN_11278	chr7:129756110-129756865	-	23008	KIAA0265	Q1_P21553	ATAGGTTGGTATTATCTGCCACACAACGATGTCCACTTCGTGCTGGTGGAGGTCTGTGGC	-	noncoding	-	-	Transmap	-	-	-	Placental	Primates	Vertebrates	-	-0.356	0.176
PIN_10986	chr7:47407748-47409461	+	64759	TNS3	Q1_P12796	TTTCCTTGAGGGAGCTTCCAGGATCTTCCAGGCCAAAGCCACTGAGCAGCTGGTCCAACT	-	noncoding	-	-	Transmap	-	-	-	Placental	Primates	Vertebrates	-	-0.356	0.176
PIN_03473	chr13:101713750-101714816	+	259232	VGCNL1	Q1_P20418	ACTTCTTGAGCCACATGCGGATGGTCTGCTTGGCCACCTCCTCCTCTATGGTGTACTCCA	-	noncoding	-	-	Transmap	-	-	-	Placental	Primates	Vertebrates	-	-0.356	0.176
PIN_01256	chr10:282937-284027	-	10771	ZMYND11	Q1_P10141	CACCAGCCTCCTGTACATCGGGTGTTTATTGTCCTTCCCCTTTTTATTAAGATCTATAGC	-	noncoding	-	-	Transmap	-	-	-	Placental	Primates	Vertebrates	-	-0.356	0.176
PIN_04648	chr16:16253233-16253726	+	368	ABCC6	Q1_P20594	CACGATGCTGTTCTCTAGGTCTGTCCAGTTGCGAACAACCCACTGCAGTGTCTGGGTCAC	-	noncoding	-	-	-	-	-	-	Placental	Primates	Vertebrates	-	0.356	0.176
TIN_18735	chr15:101933766-101935246	+	5046	PCSK6	Q1_P28524	CTCAGGAAGGTGGTGTGTGTGTGCACGTGATTACCTGCAGGAAGAGATTCAGCTGAAGCC	-	noncoding	-	-	Transmap	-	-	-	-	-	-	-	0.356	0.176
PIN_00754	chr1:150936342-150936722	-	9869	SETDB1	Q1_P09984	GCGAAGATCATGGGTATCCACGAAGACATTCTGGACAAACAGGTTGGGGCTGCAACTGTG	-	noncoding	-	-	Transmap	chr1:150936559-150936721	chr3:95128113-95128226	162	Placental	Primates	Vertebrates	-	0.356	0.176
PIN_10469	chr6:42585076-42585396	-	23304	UBR2	Q1_P21433	GACTGAAAACTCTCTGTCGTGGTCATCTGTCACATAATCACTCTGCAAACGCTCATAGTT	-	noncoding	-	-	Transmap	-	-	-	Placental	Primates	Vertebrates	-	0.356	0.176
TIN_42350	chr5:151134780-151135312	+	475	ATOX1	Q1_P30945	AGTGCTCTCCTCCTCCACCTCTGAGGGGCAAAAATAAATTTGAGGGTGATGGAAAATCTA	-	noncoding	-	-	-	-	-	-	-	Primates	Vertebrates	-	-0.353	0.18
PIN_04866	chr16:66762825-66763219	+	1783	DYNC1LI2	Q1_P11075	CTGTTGCTTCATTAGGAACACCTGCTCATCTTCTGCTGCCAACTCTTTGTCGTGGACCAG	-	noncoding	-	-	Transmap	-	-	-	Placental	Primates	Vertebrates	-	-0.353	0.18
TIN_07991	chr10:131444018-131444582	-	4255	MGMT	Q1_P27374	AGATTAGACATCACGCCATAAAGTCATCCCCAGGCTGGAAAGTAACACCGCCGCTGGCCT	-	noncoding	-	-	-	-	-	-	-	-	-	-	-0.353	0.18
TIN_54239	chrX:24538650-24540247	-	5165	PDK3	Q1_P39995	GATTTCCCTTTTCAGTCACATTTCTGTATCTGTATTTTTGTGATAAGCATGTCTCTTCCA	-	noncoding	-	-	-	-	-	-	-	-	Vertebrates	-	-0.353	0.18
PIN_09266	chr4:7778716-7780987	+	60312	AFAP	Q1_P12265	ACACTGCAGAAGTGGCCCCTTTCTACTGGCAGACCACAAATGCTAACCAAGCTGGCGCAG	-	noncoding	NR_026892	-	Transmap	-	-	-	Placental	Primates	Vertebrates	RNAz	0.353	0.18
PIN_00279	chr1:35909621-35910216	+	79932	KIAA0319L	Q1_P09858	TCATGGCCTTTGAAGATCTGGTGGGGAGGCTCGTTTTGAACAAAAAATACCATTTTGGTG	-	noncoding	-	-	Transmap	-	-	-	Placental	Primates	Vertebrates	-	0.353	0.18
PIN_04114	chr15:44864811-44865079	+	80208	KIAA1840	Q1_P20506	GAGTGGTCAGCTGAAGAAATGTCTGGCTTTCCTCTGTTGGGTTGAACATCTGCTTATGTC	-	noncoding	-	-	Transmap	-	-	-	Placental	Primates	Vertebrates	-	0.353	0.18
PIN_08931	chr3:122176075-122178235	+	3836	KPNA1	Q1_P12156	ATCAGGACTCTGTTGCTGGCCACTTTGCCGGTTCCACTCTGGTTCCTAGCAAATGCCAGG	-	noncoding	-	-	Transmap	-	-	-	Placental	Primates	Vertebrates	-	0.353	0.18
PIN_11503	chr8:30415697-30416765	-	11030	RBPMS	Q1_P12941	ATAGTATTCAGCAGAACTGACGGGACTTCCAGCCCTGAGAAGTAGCCTCGGAGGGAGGGA	-	noncoding	-	-	Transmap	-	-	-	Placental	Primates	Vertebrates	-	0.353	0.18
PIN_09706	chr5:31406667-31407409	+	29102	RNASEN	Q1_P12399	TTGAAATAAACAGCCACAGTGTAGGTTCGGGCATGGGATGGGCCCACTGTCTGCAGAGTC	-	noncoding	-	-	Transmap	-	-	-	Placental	Primates	Vertebrates	-	0.353	0.18
TIN_50312	chr8:74455205-74455951	+	27067	STAU2	Q1_P31776	ATGTGTTTATCTGCCCTTGCACCTACACCAAACCCTCCCCTCTTCCACACTACCATTCTG	-	noncoding	-	-	-	-	-	-	Placental	Primates	Vertebrates	-	0.353	0.18
TIN_26351	chr2:30373114-30374721	-	51646	YPEL5	Q1_P29284	TAATATCTACCAGCTGCTCTCTCCTCTCTCCACCCCCAGGACTTAAACTGTGGAGCTCAG	-	noncoding	-	-	Transmap	-	-	-	Placental	-	Vertebrates	-	0.353	0.18
TIN_49867	chr8:40448430-40448873	+	79698	ZMAT4	Q1_P31735	CTCTTCATGTCTGTGTCTTTCAAGCTCCAGCCTATCAACATATATTGTAGAAAATTCAGG	-	noncoding	-	-	-	-	-	-	-	-	-	-	0.353	0.18
TIN_18436	chr15:86200960-86201720	-	11214	AKAP13	Q1_P28486	AAGCTCTGGCTGTAGGGATCATTCACCATGCTCTTACATTTTCTGTTGCTCTGAATGCTT	-	noncoding	-	-	-	-	-	-	Placental	Primates	Vertebrates	-	-0.35	0.184
PIN_08967	chr3:128985163-128986072	-	22820	COPG	Q1_P12169	AGATACTGGGTAACATCTCTTCATTCTGGGCTCCAAACTTCGCCAGAGCACTCACAGCAC	-	noncoding	-	-	Transmap	-	-	-	Placental	-	Vertebrates	-	-0.35	0.184
PIN_03954	chr14:103805670-103806339	-	1983	EIF5	Q1_P10853	TACCACACACTCCAAACCATGAAGAAGGTACCGTTGGGCTTTTTTGTTGTTGTGACAAAA	-	noncoding	-	-	Transmap	-	-	-	Placental	Primates	Vertebrates	-	-0.35	0.184
TIN_09271	chr11:63804329-63805422	+	28992	LRP16	Q1_P27505	ACTGGATACTCTTCAGTAAAAAGCACCCTGACCCCAGCATGGAGGCTCCGTAGCCCACAC	-	noncoding	-	-	-	-	-	-	Placental	-	Vertebrates	-	-0.35	0.184
PIN_10749	chr6:139238450-139239752	+	85021	REPS1	Q1_P12722	CATTGCTCCCGATCTGTTCTGGGTCAGAAGTAAAAGAGTCTGAACTACTGTAACCATCTG	-	noncoding	-	-	Transmap	-	-	-	Placental	Primates	Vertebrates	-	-0.35	0.184
TIN_17661	chr15:61274044-61275544	+	6095	RORA	Q1_P38683	TAGACCTTGAAGAAGACTGGCGGGTGGGGAGTGGGGGTTGGGGGTTTCTAGGTATAAACC	-	noncoding	-	-	Transmap	-	-	-	-	-	-	-	-0.35	0.184
PIN_03253	chr12:123805844-123806459	+	55206	SBNO1	Q1_P10640	TGCTACCAGTAAGGCCACCTACTTTTCGTGCTTTTTTGGCTTCTCGAGTTATTTCTTCAC	-	noncoding	-	-	Transmap	-	-	-	Placental	Primates	Vertebrates	-	-0.35	0.184
PIN_02605	chr12:8976250-8976564	-	144568	A2ML1	Q1_P20268	TTATTTCCAACTCCCGACACCCGGATTGTGGCCACTTCTTCTGTGCCACCAGCAGGAGGT	-	noncoding	-	-	-	-	-	-	Placental	Primates	Vertebrates	-	0.35	0.184
PIN_10072	chr5:146804140-146804880	+	1809	DPYSL3	Q1_P21373	AGCATAAAAGGACTGATCATCATTGACGATTCTGCCTCCCTTGATAAGGAGACGGTCACT	-	noncoding	-	-	Transmap	-	-	-	Placental	Primates	Vertebrates	-	0.35	0.184
TIN_10234	chr11:108400947-108401989	+	23086	EXPH5	Q1_P27612	CTCCTCTCCATCCTTCACATCACCAATAGAAAGATATGTCTAAAATGCAAATTTGATCTT	-	noncoding	-	-	-	-	-	-	-	-	-	-	0.35	0.184
TIN_41046	chr5:78696019-78696474	+	9456	HOMER1	Q1_P30778	GGATAGAATAACATTTACTCAAGTTTCTAACATTTCCACTCTGTCTCAACTGCATTTCCT	-	noncoding	-	-	-	-	-	-	Placental	-	Vertebrates	-	0.35	0.184
PIN_00480	chr1:65302561-65303926	+	3716	JAK1	Q1_P09914	GACATTTCTTGCTGCCAAGTCCCGGTGAACGTATTGCCGAGAACCCAAATAGTCCATCCC	-	noncoding	-	-	Transmap	-	-	-	Placental	Primates	Vertebrates	-	0.35	0.184
PIN_07035	chr2:71376227-71376995	-	10199	MPHOSPH10	Q1_P11647	CGTTTCTTGTCTGTAGCTGTTTTTTCAGCAGCTGTTTTTATATCTCCAGCTTTATTTTTC	-	noncoding	-	-	Transmap	-	-	-	Placental	Primates	Vertebrates	-	0.35	0.184
TIN_49052	chr7:157034949-157036934	-	9690	UBE3C	Q1_P39779	GTACTATGTTTCCCTAACAACAGCTCATGCTCTAATCACTATACTCCTTCCAGCTTTAGA	-	noncoding	-	-	-	-	-	-	-	-	-	-	0.35	0.184
PIN_12382	chrX:47511294-47512798	+	8409	UXT	Q1_P13160	AGCAACATGTGGATATGGGCTTTGATATTCATGGAGTCCTTGGTGAGGCTGTTGCTGAGC	-	noncoding	-	-	Transmap	-	-	-	Placental	Primates	Vertebrates	-	0.35	0.184
TIN_14130	chr13:47155361-47155847	-	23143	LRCH1	Q1_P28034	ACTTAACACCATACTCCAGTTGCACACAGAGGTCTAGGGGGCTGAGGTGAGGCAGAGGAG	-	noncoding	-	-	-	-	-	-	-	-	-	-	-0.347	0.188
PIN_00325	chr1:39945071-39946388	-	23499	MACF1	Q1_P09870	GGGATGCTCCCTCTGGTAGGATGAATTTCTCTCTAAGTTCAATGTTAGTTCTACCTCGTG	-	noncoding	-	-	Transmap	-	-	-	Placental	Primates	Vertebrates	-	-0.347	0.188
PIN_03176	chr12:112323242-112324337	-	8550	MAPKAPK5	Q1_P10621	TCCATCATCAGCTGAGCAGAAGGCAGCACATTATCCAGGGCCTCGGTGGAATTGAGCCAG	-	noncoding	-	-	Transmap	-	-	-	Placental	Primates	Vertebrates	-	-0.347	0.188
TIN_19283	chr16:19697096-19697992	-	57020	MGC16824	Q1_P34298	CCAGACGTGGCTCTCACGAGGGGGAGAAATGATGTCCCCTGCAAATGGCCACTAAAAATA	-	noncoding	-	-	-	-	-	-	Placental	Primates	Vertebrates	-	-0.347	0.188
PIN_10281	chr6:16130731-16131264	-	29116	MYLIP	Q1_P12577	GCTACCCGTAAACTGCAGTCCAAAATAGTCAACTTCTATGATTCCCAGTCGCCTGCACAC	-	noncoding	-	-	Transmap	-	-	-	Placental	Primates	Vertebrates	-	-0.347	0.188
TIN_03949	chr1:198699797-198700636	-	5788	PTPRC	Q1_P26976	GGGCCACATTCAGGGTTTCATGGGGTCTGAGTGAGTAAATTCTACTGCGTTCCAAGGTGC	-	noncoding	-	-	-	-	-	-	-	-	-	-	-0.347	0.188
TIN_03825	chr1:185021815-185022410	-	6045	RNF2	Q1_P26964	CTATGCCTCATTCAAACTTTTCAGCTCACCTAAAACGATGGTCACCTCATTTTTTAAAAA	-	noncoding	-	-	-	-	-	-	-	-	-	-	-0.347	0.188
PIN_05676	chr17:65971756-65972394	-	2186	BPTF	Q1_P11284	CAAATTCCGTCAGCTTTTCATAATATCGTCTTTGTACTCTTTCTTCCATGGTGGCAAGGT	-	noncoding	-	-	Transmap	-	-	-	Placental	Primates	Vertebrates	-	0.347	0.188
PIN_10456	chr6:39858891-39859292	-	23500	DAAM2	Q1_P21430	TTCATGCTTGTGCTCCTCCAGGAGGTCAATGTCACTCTTCTCTGGGATGAACTTGAGGAG	-	noncoding	-	-	Transmap	-	-	-	Placental	Primates	Vertebrates	-	0.347	0.188
TIN_01164	chr1:40103966-40104459	+	26508	HEYL	Q1_P38073	AGAGTCAAGTCTAGATGAGCCAAGAGAGATGAAGTATATCCCTTTCTTTTCCACTGCTGT	-	noncoding	-	-	-	-	-	-	-	-	Vertebrates	-	0.347	0.188
PIN_02171	chr11:65373119-65373353	+	4296	MAP3K11	Q1_P20214	AAGGGGGATGAGTCATCTGAATCCAGGTACCATGTGGCTTCGTCCATGCGGGACCTTCTC	-	noncoding	-	-	Transmap	-	-	-	Placental	Primates	Vertebrates	-	0.347	0.188
TIN_22167	chr17:55567381-55568030	-	124540	MSI2	Q1_P28857	AGCCACAGTCCATGATCTTTGGTCTACTGCCTGTTACCATTAGGTATATTCTTGGTTTTC	-	noncoding	-	-	-	-	-	-	Placental	-	Vertebrates	-	0.347	0.188
TIN_46338	chr7:30507856-30508363	+	10392	NOD1	Q1_P31350	AAATGTCAATTAGAGTGGGCTCCACCAACCCCCAACATAACTGGCACACATATACCCATG	-	noncoding	-	-	-	-	-	-	-	-	-	-	0.347	0.188
PIN_02417	chr11:117058714-117059884	-	51092	SIDT2	Q1_P10428	TCGATGTCGGTCAATGTGTCGTAGTCATCCTCCTCCACAGAGCTCATGGAGTCCACTCGG	-	noncoding	-	-	Transmap	-	-	-	Placental	Primates	Vertebrates	-	0.347	0.188
TIN_22131	chr17:55191033-55191617	-	8165	AKAP1	Q1_P28843	AAGGTCTAGCAGAGTCTGCTTCCTATTTGCTCTCCCTCCTACTGCTTACCCTCCTGAGGT	-	noncoding	-	-	-	-	-	-	-	-	-	-	-0.344	0.192
PIN_10161	chr5:175738505-175740693	-	375484	C5orf25	Q1_P21392	AATCTCTCCCTCTCACTGAACCTATCAACCTCAGGATATACCCAAAACTACAGATGGCAA	-	noncoding	-	-	Transmap	-	-	-	Placental	-	Vertebrates	-	-0.344	0.192
TIN_51896	chr9:14772138-14773241	+	158326	FREM1	Q1_P31944	TCTCGCTCACCTGACCCCTTTAAAGGAGAAGTACAGGTTGCATCAGTTGCAATAATCTTG	-	noncoding	-	-	Transmap	-	-	-	Placental	Primates	Vertebrates	-	-0.344	0.192
TIN_02722	chr1:117942357-117943094	-	10905	MAN1A2	Q1_P26866	CATTTACCTGCTAAGTCTAAACCCACCCAACCACCTATTCCTGTCTTCAAATGTATTTGT	-	noncoding	-	-	-	-	-	-	-	-	-	-	-0.344	0.192
TIN_44817	chr6:123112062-123112872	-	10924	SMPDL3A	Q1_P31183	ACTCCAGTGACTCCAGTAACACTTCAGACCACTGAACTCCAGTAACCCCTCTTCCTTCCC	-	noncoding	-	-	Transmap	-	-	-	-	-	-	-	-0.344	0.192
PIN_00194	chr1:26496674-26497065	-	51042	ZNF593	Q1_P09832	TTCTTGTGGTCTTTGGATCGGAAGTGGGTCTTCAGGTTGGTGGAATCGATGAAGTACCTC	-	noncoding	-	-	Transmap	-	-	-	Placental	Primates	Vertebrates	-	-0.344	0.192
PIN_05003	chr16:89484385-89484838	+	29123	ANKRD11	Q1_P11109	TGACGAGGACTGTCTTTTAAATCCAATGGAGGTGTGTCCCAGAGCAGGGCTGTATATATT	-	noncoding	-	-	-	-	-	-	Placental	-	Vertebrates	-	0.344	0.192
TIN_02705	chr1:117065559-117066206	+	965	CD58	Q1_P26863	CAGAAACTGCTAGGTGCCCCCGAACATCATTTTCCCTTCTTTAGTAGCAAAATTCAGATA	-	noncoding	-	-	-	-	-	-	-	-	-	-	0.344	0.192
PIN_03243	chr12:122998991-123000098	+	65117	FLJ11021	Q1_P10637	GGAGTCCGGCTTAAACTTCTGCTAAATCTTCTCGGCTTTTCAATTCTCTTCTTTCTATCT	-	noncoding	-	-	Transmap	-	-	-	Placental	Primates	Vertebrates	-	0.344	0.192
PIN_11843	chr9:14773618-14774404	+	158326	FREM1	Q1_P13030	TGCATTATCATTTCTTTGCATTTTTTGGACCTCCTGACTGCCAAGGACTCATCCAGCATC	-	noncoding	-	-	Transmap	-	-	-	-	-	-	-	0.344	0.192
TIN_28936	chr2:173341534-173342324	-	3655	ITGA6	Q1_P29537	AAGATCTTGGAGTTTAATAATGCATGGTGAATTATAGGGGGTTTCCTTCTGTATGTTCTT	-	noncoding	-	-	Transmap	-	-	-	-	-	-	-	0.344	0.192
PIN_04711	chr16:27231638-27231886	-	79831	JMJD5	Q1_P20613	TGTTATGGAGAAGGTGCGTGTCATGAGGGTACAGAGCCCCTGACTCCTGCGGGGAATACA	-	noncoding	-	-	Transmap	-	-	-	Placental	-	Vertebrates	-	0.344	0.192
PIN_09059	chr3:156241525-156242397	-	7881	KCNAB1	Q1_P12195	CTTGTTTTGCTGTTTTCTCCCTTCTTCACTTACAATTCTTTCTTTCAACCACTGGTAGCA	-	noncoding	-	-	Transmap	-	-	-	Placental	Primates	Vertebrates	-	0.344	0.192
PIN_02993	chr12:69743845-69744529	-	4069	LYZ	Q1_P10570	CAGCATTGTAGTTTGTAGCTCGTGTGTTGTAACCACTCTCCCATTTGGCCAAACACATCC	-	noncoding	-	-	Transmap	-	-	-	Placental	-	Vertebrates	-	0.344	0.192
PIN_06387	chr19:36227549-36227812	-	9757	MLL4	Q1_P11471	TTGGGGCCTGGTTCTCTTTATCATCTGGGGATGGAGGCTCTTCCTCAGAGCTCGAAGCCT	-	noncoding	-	-	Transmap	-	-	-	Placental	Primates	Vertebrates	-	0.344	0.192
PIN_06757	chr2:11361092-11361780	+	9475	ROCK2	Q1_P20856	TGTCATCGAAATTGCTGCTGTCTATGTCACTGCTGAGTTCAGGTACTACAGGAGCTGCCG	-	noncoding	-	-	Transmap	-	-	-	Placental	Primates	Vertebrates	-	0.344	0.192
TIN_02481	chr1:101390395-101390861	-	148867	SLC30A7	Q1_P26845	GGGCCTGCTTAATAAATATTTGGTGAAGATGATTTGTGCAGTTTTCTTCATGTGTGTTAT	-	noncoding	-	-	-	-	-	-	-	-	-	-	0.344	0.192
PIN_11088	chr7:87810932-87811551	-	53616	ADAM22	Q1_P21531	AATTAGACCGAGGTCTAAATCTTTTGCCTCTGATTTTCTTTTTGTTGCCTCCCAGGTTAC	-	noncoding	-	-	Transmap	-	-	-	Placental	Primates	Vertebrates	-	-0.341	0.196
TIN_53876	chr9:137691957-137692886	-	1289	COL5A1	Q1_P32155	TTAGCCCTTTGCTGAGAAATAAGTTTCTGGCTCACATTTAGGAGAAATAATGACCGTTGG	-	noncoding	-	-	-	-	-	-	-	-	-	-	-0.341	0.196
TIN_49802	chr8:37691861-37692544	-	25960	GPR124	Q1_P31730	CCATCCCTTCTACTCCTTTCACTCTTCCTCCTGCTTATTCCCATCAGGCTGGCCCTTTGG	-	noncoding	-	-	Transmap	-	-	-	-	-	-	-	-0.341	0.196
TIN_41247	chr5:90422358-90423360	-	84059	GPR98	Q1_P39526	TTGGTGATTTAACTGAGGTACCGGCTTTACCTTCCTGGTTGCTCAAGGCCACCAGACTGC	-	noncoding	-	-	-	-	-	-	Placental	Primates	Vertebrates	-	-0.341	0.196
PIN_11316	chr7:139310867-139311820	+	28996	HIPK2	Q1_P12879	CCGCCGGTCAGCCTTTTCTACCAACATGTCGCTCCCTTCCAAATCTGTCGTCATGTTCAC	-	noncoding	-	-	Transmap	-	-	-	Placental	Primates	Vertebrates	-	-0.341	0.196
TIN_39195	chr4:119620059-119620739	-	57721	KIAA1627	Q1_P39452	AGTTTCAGTCCTTTCCTTGCCCCACATCTTTTCTAGAAATGCAGAACGGTCCTGATTACA	-	noncoding	-	-	-	-	-	-	-	-	-	-	-0.341	0.196
TIN_17574	chr15:59542555-59543459	+	4643	MYO1E	Q1_P28404	GCAACCAAATTCAACATGACCCAGGTGTTCCTCCTCATAAAATTTAACTTGCACCTGCAT	-	noncoding	-	-	-	-	-	-	-	-	-	-	-0.341	0.196
TIN_28296	chr2:135911690-135913458	-	22930	RAB3GAP1	Q1_P35201	GTGACTTTGTGTTTCATCTAAGTCTTCTGTATCTCTTGGCTCTTTTTCTTTTCCTGCCCC	-	noncoding	-	-	Transmap	-	-	-	Placental	-	Vertebrates	-	-0.341	0.196
PIN_11476	chr8:24349372-24349673	-	8756	ADAM7	Q1_P21583	GCACATCTCAGGAAAATCACATTCATCTTTCGCCGGTCTGCATATGGACCCTGCTTTTTT	-	noncoding	-	-	-	-	-	-	Placental	Primates	Vertebrates	-	0.341	0.196
TIN_14118	chr13:46955725-46956651	+	80183	C13orf18	Q1_P28033	CTGGTAAAGACAACAGATGACCACTAGCAATTGAGCACCTACTGTCAGACCCTACCCTAA	-	noncoding	-	-	-	-	-	-	-	-	Vertebrates	-	0.341	0.196
PIN_00418	chr1:46744756-46745863	+	10489	LRRC41	Q1_P09898	TCTCAGGCAGAAATTGGGCTGGGCGCTTCTCAAACAGACGGCAGAAGGAGAAGGTAATCT	-	noncoding	-	-	Transmap	-	-	-	Placental	Primates	Vertebrates	RNAz	0.341	0.196
PIN_11380	chr7:151877584-151879794	+	58508	MLL3	Q1_P12906	CTGTTCAAGTTTCTGTGTGGCTTCAATTTTAGCTTGCTGCTTACTTTTCTGACGCATTTG	-	noncoding	-	-	Transmap	-	-	-	Placental	Primates	Vertebrates	-	0.341	0.196
PIN_12498	chrX:102937916-102941744	+	9643	MORF4L2	Q1_P13192	TCCAGATCTTCCCAGCAGCCGACGTGTGATCACTGCCGTTCCTCCAACCGCCATAGTAAA	-	noncoding	-	-	Transmap	-	-	-	Placental	Primates	Vertebrates	-	0.341	0.196
PIN_07925	chr20:44048691-44048971	-	51604	PIGT	Q1_P11877	ATCAAATACAACTGACAGGGTCTGCCTCAGCTCCCAGGAGATGCTAGTACAGCGTGCATT	-	noncoding	-	-	Transmap	-	-	-	Placental	Primates	Vertebrates	-	0.341	0.196
PIN_11566	chr8:56668724-56669168	+	137695	TMEM68	Q1_P21597	GCTCCATGATAAAAAATTATAAGTGCTGGTCCATCTTCTGGTATTTTTTCCATTCCATGA	-	noncoding	-	-	Transmap	-	-	-	Placental	Primates	Vertebrates	-	0.341	0.196
PIN_10103	chr5:150414124-150414727	+	10318	TNIP1	Q1_P12519	TTTCCTCTTCTGCTGTCTGAGGGCTTCTCTTGCCTTCTCCTCATCTTTGAATGCTTTTAG	-	noncoding	-	-	Transmap	-	-	-	Placental	Primates	Vertebrates	-	0.341	0.196
TIN_47603	chr7:98606950-98607194	-	8295	TRRAP	Q1_P31474	CTCAACCAAACTAAGTCCTCCAGGAGCCAGGAGAACTGGAACAAGTCCCTGGGTGACTCG	-	noncoding	-	-	Transmap	-	-	-	-	-	-	-	0.341	0.196
TIN_37556	chr4:10101402-10102448	+	9948	WDR1	Q1_P30421	CAAAGGTGACCTGGAGATCTGCTTAGTTAAGTCCTTTCACTGATAAAACAGGCCGGGGGG	-	noncoding	-	-	Transmap	-	-	-	-	-	-	-	0.341	0.196
PIN_06483	chr19:41930158-41931001	-	593	BCKDHA	Q1_P11491	ATACACGTCTGAGAAGAGTAGGTTGGGGTTGGGTTTGGGCTTCCGCTCGGCCTGCTCAAA	-	noncoding	-	-	Transmap	-	-	-	Placental	Primates	Vertebrates	-	-0.338	0.2
PIN_08678	chr3:48453135-48453646	+	5364	PLXNB1	Q1_P12073	CTTATCCACTTGGTGCTTAATCCCTCGAAAGAGCATGTACAGAGGCTCCCCTACGGAGTC	-	noncoding	-	-	Transmap	-	-	-	Placental	Primates	Vertebrates	-	-0.338	0.2
TIN_42527	chr5:167935626-167936461	-	5917	RARS	Q1_P30960	TGAGCATTAAAGAAAACAAACCTTTTTCTTAAGTCCCATCCCCCTCTGTGAGAATTTTTT	-	noncoding	-	-	-	-	-	-	-	-	Vertebrates	-	-0.338	0.2
PIN_02252	chr11:68318153-68319091	-	55291	SAPS3	Q1_P10378	TTCTTGCGATGGATGAACTATTTCCACAAGCCTCTGGATAATTTTCTCCTCATTTAACCA	-	noncoding	-	-	Transmap	-	-	-	Placental	Primates	Vertebrates	-	-0.338	0.2
PIN_10497	chr6:43267331-43267554	-	10864	SLC22A7	Q1_P21439	AAACATTACATAGCTGACGGAGGCTGCAGATGCCAGGCCCAGCACCAGGGTACTCACGTA	-	noncoding	-	-	Transmap	-	-	-	Placental	Primates	Vertebrates	-	-0.338	0.2
TIN_31295	chr20:47638528-47639473	-	10564	ARFGEF2	Q1_P29778	CGTTTCAGGTTCCTGCAGTAGCCAGCCCCTCTGAAGAGGCCAGAAGCTTGTGGGTTTTTT	-	noncoding	-	-	-	-	-	-	Placental	Primates	Vertebrates	-	0.338	0.2
PIN_00455	chr1:54393734-54394914	+	51668	C1orf41	Q1_P09906	TCCATTGCTCAAAATCAACTGGCTCTTTAGACGTGCTTTTTTCAATCTTCAAGGTCTGTA	-	noncoding	-	-	Transmap	-	-	-	Placental	Primates	Vertebrates	-	0.338	0.2
PIN_12314	chrX:16607898-16610018	+	56474	CTPS2	Q1_P19754	CCTCACAGGCAGTCCCCATTATTCCCAGTCATGTATTCATTTCAGCTTATTTCCAACTCA	-	noncoding	-	-	Transmap	-	-	-	Placental	Primates	Vertebrates	-	0.338	0.2
PIN_05472	chr17:42800134-42800597	-	80174	DBF4B	Q1_P20701	AGGGATGCTTCCTGGCACCTGGTGAGTTCTTCTGGCATTTTCCTAGACACCTGGAAACTC	-	noncoding	-	-	-	-	-	-	Placental	Primates	Vertebrates	-	0.338	0.2
TIN_41741	chr5:127760986-127761444	+	2201	FBN2	Q1_P30862	TCCACCCTACATTCCACTATAGAATTATCATATAAATGAGCATTAGCCTCTGTGTTTTTC	-	noncoding	-	-	-	-	-	-	Placental	-	Vertebrates	-	0.338	0.2
TIN_23720	chr18:44690874-44691724	+	51124	IER3IP1	Q1_P34774	TTCTCTGGCTTTCTTGTCACTTCCACAGCTAGAGGGCCTGGCAGAGAATAAATGATAAGA	-	noncoding	-	-	-	-	-	-	-	-	-	-	0.338	0.2
TIN_04160	chr1:205565761-205566394	-	148808	MFSD4	Q1_P38167	AAGTGGTTTGCAGAGCCCTTTAGACTCTGCCCCTGCTAATGGCTCAGGCTTCTCTCTCCC	-	noncoding	-	-	-	-	-	-	-	-	-	-	0.338	0.2
TIN_53813	chr9:135194243-135195129	+	23064	SETX	Q1_P39982	CTCACAACAATTCATCATTTCTGCCTATTTGTTTCCTTCACAGAACTGATTACAATCTGA	-	noncoding	-	-	-	-	-	-	-	-	-	-	0.338	0.2
TIN_48355	chr7:127712257-127712589	-	27044	SND1	Q1_P31559	TGGCTCTTAGCACTGGGTTGCTGGGGTTGGTGCAAGAATGTCAGAGATACGCTGCAGAGG	-	noncoding	-	-	-	-	-	-	-	-	-	-	0.338	0.2
TIN_29428	chr2:203246360-203246751	-	659	BMPR2	Q1_P39121	TAAGAAAAGCCTCCCTTCTGGACCATCTTACTGGTTATATGTGGTCTACTGAGAATTTCA	-	noncoding	-	-	-	-	-	-	Placental	-	Vertebrates	-	-0.335	0.204
TIN_51256	chr8:131340874-131341450	+	50807	DDEF1	Q1_P31872	TCAAAATCCAGCCTTAACCCTCAACCACTGCTGCTGCCTCATCTCTGAGTGACACAGCGG	-	noncoding	-	-	-	-	-	-	-	-	-	-	-0.335	0.204
PIN_07292	chr2:157182629-157184317	+	4929	NR4A2	Q1_P11709	GAATTGCTGGATATGCTGGGTGTCATCTCCACTCATTTGATAGTCAGGGTTCGCCTGGAA	-	noncoding	-	-	Transmap	-	-	-	Placental	Primates	Vertebrates	-	-0.335	0.204
PIN_05769	chr17:75284001-75284571	-	10801	SEPT9	Q1_P20745	ACATCCCCATTGAGAAAAGATGACACTCCTGCCTGGACCCCTTCTCTGAAACCCCAGGCC	-	noncoding	-	-	-	-	-	-	Placental	-	Vertebrates	-	-0.335	0.204
TIN_42114	chr5:142157094-142158678	-	23092	ARHGAP26	Q1_P30909	GGGTCTCCGTATTTCCTGAACGAAACTCTTCTTCTGATGGCAAAAAATATATAATTTGAA	-	noncoding	-	-	Transmap	-	-	-	Placental	Primates	Vertebrates	-	0.335	0.204
PIN_03320	chr13:25485891-25486269	+	55835	CENPJ	Q1_P10659	TAGTTGCTCCAACTGTTGCCTCTTCAATTGTTCCTGCTTCTTCTGTTGTACTTCTTTCAG	-	noncoding	-	-	Transmap	-	-	-	Placental	-	Vertebrates	-	0.335	0.204
PIN_01936	chr11:34676953-34679291	-	26298	EHF	Q1_P20182	GCTTTTTGGTGTGGCACTTGGCAGGGGGGTCTTGCTCCTTTTTCATATCAGGTGACTCTG	-	noncoding	-	-	Transmap	-	-	-	Placental	Primates	Vertebrates	-	0.335	0.204
TIN_29226	chr2:191824457-191825776	-	2744	GLS	Q1_P29562	GAAGCCTTCTGAAACTGATTCCAACCAAATGCAGAAATTTCAACAAACTCCAATATATTC	-	noncoding	-	-	-	-	-	-	Placental	-	Vertebrates	-	0.335	0.204
PIN_10906	chr7:26235783-26236426	+	3181	HNRPA2B1	Q1_P12769	GTCTAGACAAAGCCTTTCTTACTTCTGCATTATGACCATTGATGGTATGGTATTTCTGCA	-	noncoding	-	-	Transmap	-	-	-	Placental	Primates	Vertebrates	-	0.335	0.204
PIN_07400	chr2:182396165-182396915	-	3676	ITGA4	Q1_P11733	GTTGGATATGAACACTGGCTTCTTTTCCACTTTCCATTTTCCCAAAATTACACAAGAAAT	-	noncoding	-	-	Transmap	-	-	-	Placental	Primates	Vertebrates	-	0.335	0.204
TIN_00276	chr1:10340552-10341820	-	23095	KIF1B	Q1_P38031	CTGTCTGCCAAGCCTCATTACATGCCTTACTGTAGAAATAAGCAACTCAGGTGGCTGGGC	-	noncoding	-	-	Transmap	-	-	-	Placental	Primates	Vertebrates	-	0.335	0.204
PIN_04378	chr15:85657022-85657523	-	5151	PDE8A	Q1_P20550	TAGGGCTTCTGTCACAGGCATGGGACTACTTTCCTGGGCAGCATTGATAATATTGATTAC	-	noncoding	-	-	Transmap	-	-	-	Placental	Primates	Vertebrates	-	0.335	0.204
PIN_06308	chr19:17628427-17628906	-	25796	PGLS	Q1_P11447	AAGATGACAGTTCGTGCTGCATTCAGGACAGGTAGTGTGAGGGTCACACGCTGTGGCGGT	-	noncoding	-	-	Transmap	-	-	-	Placental	-	Vertebrates	-	0.335	0.204
PIN_08084	chr21:34931682-34933260	-	6651	SON	Q1_P11927	AAATGAGAAGCTGCGGGTTGTTTCATCTGTCGTCTAACCCGGCCCTGCCGTTTAACCCGG	-	noncoding	-	-	Transmap	-	-	-	Placental	Primates	Vertebrates	-	0.335	0.204
PIN_12524	chrX:119708127-119708822	+	8450	CUL4B	Q1_P13201	GCCTCATCATCATTCCCATCTCCTGATCCAGATGACTGTGACATCATCCGTCCTTTGGGT	-	noncoding	-	-	Transmap	-	-	-	-	-	-	-	-0.332	0.208
TIN_42642	chr5:172275957-172277825	-	57222	ERGIC1	Q1_P39569	TGTCTTCTCCCGGCTGCCTTACTCCTGTTCTGGGGACTAACATGGCTTCAAGCAAGGGGA	-	noncoding	-	-	-	-	-	-	Placental	Primates	Vertebrates	-	-0.332	0.208
TIN_14689	chr13:99054659-99055293	-	10160	FARP1	Q1_P28096	AGTGACCCTTCTATCATTTCCCACTTTAAGGCCAGCTATCAATCCTGATTCATAATAAAG	-	noncoding	-	-	Transmap	-	-	-	Placental	Primates	Vertebrates	-	-0.332	0.208
TIN_21835	chr17:42545770-42547797	+	23131	GPATCH8	Q1_P38840	ATGCATTCTGCCTTCTATATAGCTTAAAGTCATTCTCCCATCTGATCCCTCATCTTTTTT	-	noncoding	-	-	Transmap	-	-	-	Placental	Primates	Vertebrates	-	-0.332	0.208
TIN_21721	chr17:38604799-38605590	-	3487	IGFBP4	Q1_P28801	CACAAGAGTTCCAGCCACCTGGTGCTACTCATCCTGGTAGTGCCCTCTGGAGAAATTCCA	-	noncoding	-	-	Transmap	-	-	-	Placental	-	Vertebrates	-	-0.332	0.208
TIN_22146	chr17:55433418-55434288	-	124540	MSI2	Q1_P28847	AACCTTTCTTTCCCCGTCACTCTCTTTCCTAAGCAAAAGATTAAAAAAGACTGGCCAGGC	-	noncoding	-	-	-	-	-	-	Placental	Primates	Vertebrates	-	-0.332	0.208
PIN_11655	chr8:98703012-98703811	-	92140	MTDH	Q1_P12986	CAGACTTTTCATTCCAGCCTCCTCCATTGACAGTGAGGTTTTCATTCAATCCTGAAGAAA	-	noncoding	-	-	Transmap	-	-	-	Placental	Primates	Vertebrates	-	-0.332	0.208
PIN_06951	chr2:54121428-54122325	+	23198	PSME4	Q1_P20886	TCCTCCCTGCTTCTGCCAAGCTTAGGCTGCTCTTCCACACCAGCATAAACAACCATATTC	-	noncoding	-	-	Transmap	-	-	-	Placental	Primates	Vertebrates	-	-0.332	0.208
PIN_00631	chr1:110884890-110888929	-	64783	RBM15	Q1_P09952	TCAGCGCCAAGTTTTCTCTCTTCTTGTTCTCATACCTAACTCCTATCTGAAAACCAAACC	-	noncoding	-	-	Transmap	-	-	-	Placental	Primates	Vertebrates	-	-0.332	0.208
PIN_03261	chr12:124099164-124100491	-	57696	DDX55	Q1_P20375	TTCACGCCCTTCACCAGCACTTCCAGAGCCTTCCCATAGTATTCCACACAGGCACAGGTG	-	noncoding	-	-	Transmap	-	-	-	Placental	Primates	Vertebrates	-	0.332	0.208
TIN_53478	chr9:126147106-126147330	+	57706	DENND1A	Q1_P39973	AAAACCCCACACCACTACTTTGCAGCTGATCCAAGTATAGTTAACAAAGGGTTCCACTTG	-	noncoding	-	-	Transmap	-	-	-	-	-	-	-	0.332	0.208
TIN_24731	chr19:16509807-16510531	+	58513	EPS15L1	Q1_P38948	TCTGAAAGGGGGCTGAAGAAGCTTCTGTGACATTCCCGCCCTTTAGAGGAGTGCTGGGCA	-	noncoding	-	-	-	-	-	-	-	-	-	-	0.332	0.208
PIN_10674	chr6:112028732-112029430	+	2534	FYN	Q1_P12691	CTGGGAATGTAACCTGTCTCTCCAGTTGTCAAGGAGCGGGCTTCCCACCAATCTCCTTCC	-	noncoding	-	-	Transmap	-	-	-	Placental	Primates	Vertebrates	-	0.332	0.208
TIN_36337	chr3:152084459-152085027	-	4154	MBNL1	Q1_P39347	CAAAAGCTTACTCACTTTCCTAATTGGCTGTGATATTGTTTCTTCCTTATGCCTACATAT	-	noncoding	-	-	-	-	-	-	Placental	-	Vertebrates	-	-0.329	0.213
PIN_05330	chr17:34106079-34106558	+	79148	MMP28	Q1_P11196	AGTGGAGGTGGGAGCTTTGGGGACCTGTTCATTGAGGTATCCGTACTTCTCTAGGAATGC	-	noncoding	-	-	Transmap	-	-	-	Placental	Primates	Vertebrates	-	-0.329	0.213
PIN_04170	chr15:52651789-52652362	+	4644	MYO5A	Q1_P20521	TTCAGACTCGTTGCTGCTGTGGGTGGAGTCTGTTCTCTTGTGTCCAGGCTTAGGCACATG	-	noncoding	-	-	Transmap	-	-	-	Placental	Primates	Vertebrates	-	-0.329	0.213
TIN_19962	chr16:69600953-69601885	-	10725	NFAT5	Q1_P38763	ACCAATCCAGAGAGGGCACCCCCATCTTTGTAAAGGAGAAGGGAGAAGTAATTAGAATGC	-	noncoding	-	-	Transmap	-	-	-	Placental	Primates	Vertebrates	-	-0.329	0.213
PIN_10662	chr6:111643379-111644228	+	5980	REV3L	Q1_P12686	CACCAGTTTAATAGCTCGTTCCAAGGTCTCTCTGGCTTTGTGAACAATACTATCGCCAAC	-	noncoding	-	-	Transmap	-	-	-	Placental	Primates	Vertebrates	-	-0.329	0.213
TIN_42783	chr5:179240663-179241959	-	8878	SQSTM1	Q1_P30993	TGTTTCCTCTTATTCTCTCCAGCCCCTTTCCATGCCTGCCCAAAAGGTTATATTTTATTT	-	noncoding	-	-	-	-	-	-	-	-	-	-	-0.329	0.213
PIN_11546	chr8:42694223-42694801	+	55145	THAP1	Q1_P21592	TTTTTTCTTCTGACAGCTGCCTCCCATTCTTTACAAAGACTGGGTCGAGTAAGAGGAAAC	-	noncoding	-	-	Transmap	-	-	-	Placental	Primates	Vertebrates	-	-0.329	0.213
TIN_04079	chr1:202852203-202852874	+	5877	CYB5R1	Q1_P26992	CACCTTCCCTCTCTCGGTTCCCATTTGTAGCACAAAGCATCACCTGTCCAGTTGTCTCTC	-	noncoding	-	-	-	-	-	-	-	-	-	-	0.329	0.213
PIN_04678	chr16:22269722-22270258	-	29904	EEF2K	Q1_P20605	CCTTACTTGGGGGCTCCCACATTTTTCCTCTGTTCCTCTCAAGATGGTCTTGGCTGATTG	-	noncoding	-	-	Transmap	-	-	-	Placental	Primates	Vertebrates	-	0.329	0.213
PIN_07193	chr2:113735964-113736371	-	56300	IL1F9	Q1_P11686	TTGATAGACGGCCCTTCCTCCACCATCAGCGTCTCCTGGAGTGCCTCTCATAGTGTGGTT	-	noncoding	-	-	Transmap	-	-	-	Placental	-	Vertebrates	-	0.329	0.213
PIN_11227	chr7:107593867-107594280	+	3912	LAMB1	Q1_P12857	ACCCCCCAACTTCTGATGGATTGCCAAAGTATCCTGAGGCACAGTCGTCACATCTGGAAC	-	noncoding	-	-	Transmap	-	-	-	Placental	Primates	Vertebrates	-	0.329	0.213
TIN_15698	chr14:61926007-61926422	-	5583	PRKCH	Q1_P28216	TAATTCTAATTCACTCGTTTGGTCCCAGCATGGCTTTACCTTCCCTAGAGGTGTATTGCC	-	noncoding	-	-	-	-	-	-	Placental	-	Vertebrates	-	0.329	0.213
TIN_52572	chr9:85624984-85625530	+	158158	RASEF	Q1_P39938	AGATATGGGGTTGGAAAGAGAGATTAAAACTGTATAGTAAGCCACCCTTCCCACCAAGCC	-	noncoding	-	-	Transmap	-	-	-	-	-	-	-	0.329	0.213
TIN_45015	chr6:135713216-135714357	+	54806	AHI1	Q1_P31203	AAAGGCTTGCCTTTATCATATCCCTCTTTCCCTTTAATTTGTCTCAGTGGTAATCCTTCT	-	noncoding	-	-	-	-	-	-	Placental	-	Vertebrates	-	-0.326	0.217
PIN_08156	chr21:45109936-45110428	-	23076	KIAA0179	Q1_P11945	AAAGTCGCTCTCTGCCCTCAGCTTCTGCTTCTTCAGGGAACTGCAAGTCCCACTGCTTCC	-	noncoding	-	-	Transmap	-	-	-	Placental	-	Vertebrates	-	-0.326	0.217
TIN_11555	chr12:31597271-31598555	+	160518	MGC24039	Q1_P27738	TCTTTCTTGAATGAACAGCTAACATGATGTTAAGGCTTCCTGTGCCAGAAATCAGACCTG	-	noncoding	-	-	Transmap	-	-	-	-	Primates	-	-	-0.326	0.217
TIN_32586	chr22:30311770-30312929	-	8897	MTMR3	Q1_P29928	GCTCAACTAGCCCGAGGGCAAAGGCTCCTCTACAGGCCCAGATGAACAAAGCTTTAAATA	-	noncoding	-	-	-	-	-	-	Placental	-	Vertebrates	-	-0.326	0.217
PIN_04602	chr16:10851658-10852009	-	4682	NUBP1	Q1_P11019	CCACAATGAGGTAGTCGACCTCTCCCCAGTCCACATCTCGGAGGAACTGCTTGATCATGC	-	noncoding	-	-	Transmap	-	-	-	Placental	Primates	Vertebrates	-	-0.326	0.217
PIN_09620	chr4:169844969-169845754	-	23022	PALLD	Q1_P12376	CAGCAACTCCTGTGTTTTGGAGCTTCTCAATAAACACAGGGGGTTTGTGTGCTTCTTTAG	-	noncoding	-	-	Transmap	-	-	-	Placental	Primates	Vertebrates	-	-0.326	0.217
TIN_40612	chr5:54774472-54774871	+	8611	PPAP2A	Q1_P30729	CTATTCTGTTGAGAGAATCAAGAAAAGAGGCTGCCACCACCAAAGGCCTTAGAAATATTT	-	noncoding	-	-	-	-	-	-	-	-	-	-	-0.326	0.217
TIN_17858	chr15:66041901-66043708	+	10260	PTPLAD1	Q1_P38693	CATAGATCTACAATTTGTATACTCCTCGCCCTCCAATTTTCTTTGAGTATACATTCCTTT	-	noncoding	-	-	Transmap	-	-	-	Placental	-	Vertebrates	-	-0.326	0.217
TIN_46240	chr7:27862374-27863109	-	8887	TAX1BP1	Q1_P31340	CCTCCTCTTCTTATGAGATGTTATTGCTTATGCTTTGCCAGACATTCATTTCTAGTAATA	-	noncoding	-	-	-	-	-	-	-	-	-	-	-0.326	0.217
TIN_02264	chr1:92183449-92184006	+	7049	TGFBR3	Q1_P26824	TCTCTGGATGGGGTCGAACTAGCAGCCACAGCTCAGCCACCCCATGTCAAAGCTGGATAT	-	noncoding	-	-	-	-	-	-	Placental	-	Vertebrates	-	-0.326	0.217
PIN_12247	chr9:138836752-138837718	+	10422	UBADC1	Q1_P13133	ACTGTTAGAGGCCGTGTCCCTGCTACGAACGGGATTCACCTTGAGTTCTCATACAACGGC	-	noncoding	-	-	Transmap	-	-	-	Placental	Primates	Vertebrates	-	-0.326	0.217
TIN_20186	chr16:78586591-78587773	-	51741	WWOX	Q1_P28658	ATACTGCTCACTTATTATTGCCTAAAACCTGCTCCCTTGTAGGCTTTCTTTACAGGGCTC	-	noncoding	-	-	-	-	-	-	-	-	-	-	-0.326	0.217
PIN_11999	chr9:95016985-95019876	+	3376	IARS	Q1_P13069	TGTAATGTTGGGGCTTTCTCTAACCGTGTTCTCATTGTAGAGAAATTCTATTTCTTCCTC	-	noncoding	-	-	Transmap	-	-	-	Placental	-	Vertebrates	-	0.326	0.217
TIN_03958	chr1:200034814-200035632	-	2494	NR5A2	Q1_P38157	CTGTTTAGGGAAGTTTTAGAACATGTGCAGGATTTTCCCCTAGATGGTCTGGTTCCCCTT	-	noncoding	-	-	-	-	-	-	-	-	-	-	0.326	0.217
PIN_05239	chr17:18826913-18827382	-	5636	PRPSAP2	Q1_P20675	CAATCCTTCCTCCAACATCACCCACAACCGTGATTGGGGGCTTTTCTTTAGGAATCAGCA	-	noncoding	-	-	Transmap	-	-	-	Placental	Primates	Vertebrates	-	0.326	0.217
PIN_04000	chr15:30034274-30035233	+	7082	TJP1	Q1_P20483	TTTACAGGAGTTGAGACAGCCCCAGGTTTAGAAATTCTCTCTTCATCTCTACTCCGGAGA	-	noncoding	-	-	Transmap	-	-	-	Placental	Primates	Vertebrates	-	0.326	0.217
PIN_00247	chr1:32687298-32687907	+	56063	C1orf91	Q1_P19936	TTCAAGAAGAGGGTCTTCATCTCCTGTAGCAACTGCTGGGCCCAGGTCGGCTCATGAACC	-	noncoding	-	-	Transmap	-	-	-	Placental	Primates	Vertebrates	-	-0.324	0.221
PIN_04776	chr16:31370688-31371240	-	3687	ITGAX	Q1_P20623	AGGAGATGCTGCCTGAGCCATCGATCAGGAACACAATGTCCTGCTCCTGTCTTGGGCACT	-	noncoding	-	-	Transmap	-	-	-	Placental	-	Vertebrates	-	-0.324	0.221
PIN_04002	chr15:31220665-31221405	-	22909	MTMR15	Q1_P20484	ATCCATGAAGATGATGTCCCACAGGAGGAGGCCATACAGGGTGCTGAAGGTGGACCCTTC	-	noncoding	-	-	Transmap	-	-	-	Placental	-	Vertebrates	-	-0.324	0.221
TIN_09836	chr11:82870592-82870898	-	51585	PCF11	Q1_P27573	GTGCCCCCAAAATTTCAGCTGTCTTTTACCAGCAAAGAGCTCATCTATTTTCATCACTGT	-	noncoding	-	-	Transmap	-	-	-	Placental	Primates	Vertebrates	-	-0.324	0.221
TIN_13510	chr13:20267372-20267947	+	55269	PSPC1	Q1_P38556	CAACTCCTTCCCTGCAGGACAGCAAACACCAAGTAATTAAGCTCAGGAAATTAATCTCAC	-	noncoding	-	-	-	-	-	-	-	-	-	-	-0.324	0.221
TIN_01204	chr1:41123701-41124254	+	9783	RIMS3	Q1_P26711	TGAGCGGGGCACTGAGAACCCTGTTTGCATGTCTCTTTGATCCTTCCCAGTAGGCTACAG	-	noncoding	-	-	-	-	-	-	Placental	Primates	Vertebrates	-	-0.324	0.221
PIN_03952	chr14:103411912-103412342	+	9578	AMN	Q1_P10851	CTCGGGTGACCTCTATGACATAGAGCCCTTCTTCTAGGCCGACTGCAATCCTGTCTGCAT	-	noncoding	-	-	Transmap	-	-	-	Placental	-	Vertebrates	-	0.324	0.221
PIN_07744	chr20:2776062-2776627	+	56265	CPXM1	Q1_P11831	ACTTAGCACAAAGGGGATCCGCTTCATCCACTTGATTACTGCCCGCGTTTCAGGAGCCAC	-	noncoding	-	-	Transmap	-	-	-	Placental	Primates	Vertebrates	-	0.324	0.221
PIN_09251	chr4:3133136-3133953	-	3064	HD	Q1_P21221	ATAGAGTTTGCTGAAGAAAGATTCCGGGTGGAGGGCCACAGCTGCTCCCACACAGCTGAG	-	noncoding	-	-	Transmap	-	-	-	Placental	Primates	Vertebrates	-	0.324	0.221
TIN_06954	chr10:92962680-92963384	-	84333	PCGF5	Q1_P38271	CCTGTATTCTGCATCAGAAAATTTGCTGCTTACCCTGTATTGTTTTTAGTCATTTTCACA	-	noncoding	-	-	Transmap	-	-	-	-	Primates	-	-	0.324	0.221
PIN_03145	chr12:110346503-110346777	-	84260	TCHP	Q1_P20362	TCTTGGATCTGCTGTGTGCGTCTGCTGAGTTGAGCGTTATACTGATGTCTCAAGAAACGC	-	noncoding	-	-	Transmap	-	-	-	Placental	Primates	Vertebrates	-	0.324	0.221
TIN_24254	chr19:4052743-4053464	+	51341	ZBTB7A	Q1_P29090	TATGATGTGGCTGTCATCTTATGTCTGGCCTGTGCTGTCACCCACCGGGATGTCCACCCA	-	noncoding	-	-	-	-	-	-	-	-	Vertebrates	-	0.324	0.221
PIN_04340	chr15:76993904-76994331	+	49855	ZNF291	Q1_P20542	CACGGCTTGCTGGTGTTTTCTCCCTTTAACATGGCTAAAAAGATATACCTCTGAAGAGAT	-	noncoding	-	-	Transmap	-	-	-	Placental	Primates	Vertebrates	-	0.324	0.221
TIN_44711	chr6:112039302-112040172	+	2534	FYN	Q1_P31173	TCAGGCTCCTTGATACAACTACACTGATGTGTGATGTGTGTTGGGTGCAGAGGGAAAAAA	-	noncoding	-	-	-	-	-	-	Placental	-	Vertebrates	-	-0.321	0.226
TIN_01736	chr1:61584416-61585215	-	4774	NFIA	Q1_P38087	GCTACAGCAATTATTTCCTTGAATTATGTTTCACACTTGCCCTCTGCTGCTATAACAGCA	-	noncoding	-	-	-	-	-	-	Placental	Primates	Vertebrates	-	-0.321	0.226
TIN_51633	chr9:2025793-2026845	-	6595	SMARCA2	Q1_P31923	AAGATGAGGCCTATAATCCTGGCCTCTTATTCTTCCTCTACATTTCGGGTGGCAATTTTA	-	noncoding	-	-	-	-	-	-	Placental	Primates	Vertebrates	-	-0.321	0.226
PIN_01057	chr1:201330938-201331439	+	7139	TNNT2	Q1_P10076	AATCTTCTTCTTCTTTTCCCGCTCAGTCTGCCTCTTCCCACTTTTCCGCTCTGTCTGGAG	-	noncoding	-	-	Transmap	-	-	-	Placental	Primates	Vertebrates	-	-0.321	0.226
PIN_07574	chr2:219102375-219103918	-	10109	ARPC2	Q1_P11774	CAATGGAATCCTTGGATGCCGGAAGATTTTCAAGGTCATATAGCAAAGAGACATTGTATC	-	noncoding	-	-	Transmap	-	-	-	Placental	Primates	Vertebrates	-	0.321	0.226
PIN_09888	chr5:90670995-90671501	+	57561	ARRDC3	Q1_P21347	TGGGCCTGAGGTACAGAACCAGCAACAGAGTGTCTTTTCTTTTGTGCCTGCTTGGGGTGA	-	noncoding	-	-	Transmap	-	-	-	Placental	Primates	Vertebrates	-	0.321	0.226
PIN_02187	chr11:65687581-65688190	-	10589	DRAP1	Q1_P10361	ACAGATGCCACCAGGTCCTTCAAGAAGTCAAACTGCTGCTCCAGCTCGATGCACTGCTTC	-	noncoding	-	-	Transmap	chr11:65688133-65688353	chr19:5423420-5423559	57	Placental	Primates	Vertebrates	-	0.321	0.226
TIN_33287	chr3:4789093-4789814	-	3708	ITPR1	Q1_P30013	GTCCTTGAAGCGGCCATGTCTGTGCCTGGAAAATTGGTGGAGTAAGGAGGCGGCATGGTA	-	noncoding	-	-	-	-	-	-	-	-	Vertebrates	-	0.321	0.226
PIN_03043	chr12:88898764-88899317	+	4254	KITLG	Q1_P10583	AGTGTTGATACAAGCCACAATTACACTTCTTGAAACTCTCTCTCTTTCTCTTGCAACATA	-	noncoding	-	-	Transmap	-	-	-	Placental	Primates	Vertebrates	-	0.321	0.226
PIN_09857	chr5:78937452-78939209	-	167153	PAPD4	Q1_P21340	GTGTTTATGGACTAAGGTGAGTATATGCCGTGCTTCAGTCTTCTGATTTACCTGAAAAAA	-	noncoding	-	-	Transmap	-	-	-	Placental	Primates	Vertebrates	-	0.321	0.226
TIN_15365	chr14:50112215-50112905	+	5427	POLE2	Q1_P28182	GATATCCAGCGTAGACAAGTGGGCTGGAAAAGAGCCACAGCGTCTGGCCTCCTTTTTAAT	-	noncoding	-	-	-	-	-	-	Placental	-	Vertebrates	-	0.321	0.226
PIN_03669	chr14:50295295-50296066	+	9147	SDCCAG1	Q1_P10773	GGCTCTGTCAACTATTTGTAGGTTCATTTCTATGAGCTCTCCTTTCAGTTTGTCTATTTC	-	noncoding	-	-	Transmap	-	-	-	Placental	Primates	Vertebrates	-	0.321	0.226
TIN_30594	chr20:18527569-18528283	-	10483	SEC23B	Q1_P29696	CTTTATGTGCTGGCTTTTAAGGGCAGCTCCTCTCAAAGAAAGGATTCCATGGCTTTAAAA	-	noncoding	-	-	-	-	-	-	-	-	-	-	0.321	0.226
TIN_50143	chr8:62605915-62607116	+	444	ASPH	Q1_P31768	TCCATTCCGAGTTTCTCCTCAGCTACCTCGCACTCTGCACTGTCTCTTCTCGCCCCTTCT	-	noncoding	-	-	-	-	-	-	-	-	-	-	-0.318	0.23
PIN_04941	chr16:72845676-72846206	+	463	ATBF1	Q1_P20638	AGATGCGTTTGGAGGTTGCAGGAGAATCTGTCAGCTCCTTCTCTGCTTGGCTGGACGATG	-	noncoding	-	-	Transmap	-	-	-	Placental	Primates	Vertebrates	-	-0.318	0.23
PIN_00217	chr1:28202932-28203500	-	9473	C1orf38	Q1_P09838	ACCTTGATCAGGTCCCCCGTGGAGAGGCAGCACTCATTCCCAGAGATCTCATAGATGGAG	-	noncoding	-	-	Transmap	-	-	-	Placental	Primates	Vertebrates	-	-0.318	0.23
PIN_06557	chr19:47200372-47200639	+	25865	PRKD2	Q1_P20834	ATGTTTGAAGAGTCACGTGAACCGCCAGACTTTCCTGCCCAGTCCCTATCCCGTGGAGCT	-	noncoding	-	-	Transmap	-	-	-	Placental	Primates	Vertebrates	-	-0.318	0.23
PIN_00024	chr1:2324947-2328830	-	11079	RER1	Q1_P09786	GTTCGTCCTATAGCTCCTTGTAAGTTTCCCCGTTTTACTCAGACTGTTTCCCATTAAAGC	-	noncoding	-	-	Transmap	-	-	-	Placental	Primates	Vertebrates	-	-0.318	0.23
TIN_00810	chr1:28590023-28590967	-	83667	SESN2	Q1_P26660	TAAGTCCCTGGTCTCAGCTACAGACACCTGGTTACCCACTCTGCCAGCTGGGAAGGAACA	-	noncoding	-	-	Transmap	-	-	-	Placental	-	Vertebrates	-	-0.318	0.23
TIN_47297	chr7:80279265-80280249	-	948	CD36	Q1_P31437	CCCCCTTCTTTATTACCCTACTCAAAGTATACTTTCAAAATTATTGGTGACCATGTTCTA	-	noncoding	-	-	-	-	-	-	-	-	-	-	0.318	0.23
TIN_53910	chr9:140165344-140166170	-	25920	COBRA1	Q1_P32162	GGCAGTGAACCTGGCTCAGATGTGACAGTGGCCCGTGGTCCGTGGTCACTGGTTTTTATT	-	noncoding	-	-	-	-	-	-	-	-	-	-	0.318	0.23
PIN_08842	chr3:66444300-66444811	+	26018	LRIG1	Q1_P21153	TCAGTGATTCTGGGTGGGCACAGGTGGCTGTCACAAAGGCCTGCAGCATCCTGCCAATTA	-	noncoding	-	-	Transmap	-	-	-	Placental	Primates	Vertebrates	-	0.318	0.23
PIN_01866	chr11:12225748-12226099	-	9645	MICAL2	Q1_P20170	AAGGAGTCCCTCTTCTCCACCACGACCACTTTGGCTCCCAGGTAGGCAAGTTCAATGGCA	-	noncoding	-	-	Transmap	-	-	-	Placental	Primates	Vertebrates	-	0.318	0.23
TIN_02314	chr1:93590354-93591272	-	22823	MTF2	Q1_P26830	GCCAAAGACTTCCCTCTTTCAGTGTTTTGCAAACTAAAAGTACAACCATTATAGTGTAAA	-	noncoding	-	-	-	-	-	-	Placental	-	Vertebrates	-	0.318	0.23
TIN_35288	chr3:101576361-101577120	-	64332	NFKBIZ	Q1_P30229	TGAGACACAGACACTGATAGAGTCCACCTGAAGAGCAACAGCTGGCCTTCGCCCTGCACA	-	noncoding	-	-	Transmap	-	-	-	Placental	-	Vertebrates	-	0.318	0.23
TIN_28832	chr2:169709384-169710778	-	115677	NOSTRIN	Q1_P29525	GCCTCCTTACACTTTGGTAGAACCCTAGTCAAATTTTCAAGAATAATCCTCATTTTATTG	-	noncoding	-	-	-	-	-	-	-	Primates	-	-	0.318	0.23
PIN_07462	chr2:198257185-198258101	+	23451	SF3B1	Q1_P11746	TAAACCCCAAGTGACATGTGCTGTACCACTGCACTAGCCGTCTGTCTGTGTACAAGGTCT	-	noncoding	-	-	Transmap	-	-	-	Placental	Primates	Vertebrates	-	0.318	0.23
PIN_00803	chr1:154225879-154227311	-	9898	UBAP2L	Q1_P09998	GGGCCGCTCTGATAACCAGACTCCTGACTCTGGTTAGATGAAATTGTAGAGGATGATTCA	-	noncoding	-	-	Transmap	-	-	-	Placental	Primates	Vertebrates	-	0.318	0.23
TIN_52457	chr9:75516869-75517685	+	216	ALDH1A1	Q1_P31998	TGTCCTGCTCCTTAGGATTCCTATGCCTATACTATATCTACGACATAGCCCCAAACATCT	-	noncoding	-	-	Transmap	-	-	-	Placental	Primates	Vertebrates	RNAz	-0.315	0.235
TIN_06818	chr10:81962150-81962993	+	311	ANXA11	Q1_P27262	CTGCCCACACCAGTTTCTTTTCTCTATTCTACAATTTCCAAGAAGAACCCACACTAACCT	-	noncoding	-	-	-	-	-	-	-	-	-	-	-0.315	0.235
PIN_07734	chr20:825281-827094	-	83541	C20orf55	Q1_P11827	AAAAAAGCGCTCGAGATCAGCGGCTGCCCTAGAAAAGCGCTCGCTCAAGTCCGACTTGGA	-	noncoding	-	-	Transmap	-	-	-	Placental	Primates	Vertebrates	-	-0.315	0.235
PIN_04801	chr16:53283599-53284497	-	80205	CHD9	Q1_P20627	TCTATAGCAGCTTGCCGAAGATTTCCTCTGACTCTGCCATCAATTCGCTCATATAAGTAT	-	noncoding	-	-	Transmap	-	-	-	Placental	Primates	Vertebrates	-	-0.315	0.235
TIN_27361	chr2:70145011-70145604	-	4084	MXD1	Q1_P29376	CTAACTCACTATCAGTCAGGTGTATGGACAACTGTGATAATCCCGTCTCTAACCATGGAA	-	noncoding	-	-	Transmap	-	-	-	Placental	Primates	Vertebrates	-	-0.315	0.235
PIN_07842	chr20:32660907-32662195	-	22913	RALY	Q1_P11855	ATGCTGCTCTCTTTAGCCCCTTGGGTCTGTCAGGCTTAGGCTCTCCAGCCATGTTGATGT	-	noncoding	-	-	Transmap	-	-	-	Placental	Primates	Vertebrates	-	-0.315	0.235
TIN_32455	chr22:23474471-23475386	+	27156	RTDR1	Q1_P39216	CTGGGACGGGCCTTCTTTATCCCTTAAATGTGTGCTATGGTATTTCACAAAAGAAAACAT	-	noncoding	-	-	-	-	-	-	-	Primates	-	-	-0.315	0.235
TIN_53865	chr9:137319531-137320310	-	6256	RXRA	Q1_P39983	AGACAGGGTGACATGGAGTCACCTGCAGTCACACAGTCACCTTCAGCACCTTCCACACTC	-	noncoding	-	-	Transmap	-	-	-	-	-	Vertebrates	-	-0.315	0.235
PIN_07811	chr20:24938952-24940107	-	8530	CST7	Q1_P11844	TTTCTTGCAGGTAGTTCTGCCAATTTCCACCTCCAGCATATATTTCAGGCCTTTCACTAT	-	noncoding	-	-	Transmap	-	-	-	Placental	-	Vertebrates	-	0.315	0.235
TIN_01497	chr1:51149964-51151483	+	11124	FAF1	Q1_P26753	GTATAAAACATTAACTCAATATGAAGCTTCCTCCTCTTTCCCCTCAATGAAGTTGGCATG	-	noncoding	-	-	-	-	-	-	Placental	-	Vertebrates	-	0.315	0.235
PIN_04963	chr16:82104407-82104910	-	3294	HSD17B2	Q1_P11099	GAAGCTCCCCATCAGTTGGAAAGCCAAGCACCCCAGCATTGTTGATCACAGCCCACAGTC	-	noncoding	-	-	Transmap	-	-	-	Placental	Primates	Vertebrates	-	0.315	0.235
PIN_09735	chr5:37045059-37046177	-	25836	NIPBL	Q1_P21324	TTAGAAGTGAAGTGTTATTTGGGTCCTCTTGGTGTTGACTTTTTAATTTTGAAATGGCAC	-	noncoding	-	-	Transmap	-	-	-	Placental	Primates	Vertebrates	-	0.315	0.235
TIN_08166	chr11:3731881-3732318	+	4928	NUP98	Q1_P27397	AAAGGTCAAAGACCATTTCCACTTCCTCAGTCAAAGCTACTTGCCCATTTTAGGCTAGCC	-	noncoding	-	-	-	-	-	-	Placental	-	Vertebrates	-	0.315	0.235
PIN_05046	chr17:1399173-1400759	+	51763	SKIP	Q1_P11122	TAGCTGACCATCATGTCATTTTCCACGGTCCACAGGTCCTCGGGCATCAGGACGATCAGC	-	noncoding	-	-	Transmap	-	-	-	Placental	Primates	Vertebrates	-	0.315	0.235
PIN_09170	chr3:189524423-189526732	-	8626	TP73L	Q1_P21205	TTATAGGGACTGGTGGACGAGGAGCCGTTCTGAATCTGCTGGTCCATGCTGTTCAGGAGC	-	noncoding	-	-	Transmap	-	-	-	Placental	Primates	Vertebrates	-	0.315	0.235
PIN_01983	chr11:47197970-47198332	+	84364	ZNF289	Q1_P10317	AAGAAAACACCGTACGTGATGCTGGCCCAACTCGGATTCTTGGCGCCGCAGTCGAAACAG	-	noncoding	-	-	Transmap	-	-	-	Placental	Primates	Vertebrates	-	0.315	0.235
PIN_10950	chr7:39609604-39610601	-	57002	C7orf36	Q1_P12781	ATTGAAGCCCTGTTGAAGAGTAACTGCTTTGCCAGCATCTATTCCATCTCTATAACCTTC	-	noncoding	-	-	Transmap	-	-	-	Placental	Primates	Vertebrates	-	-0.312	0.239
PIN_01808	chr11:3022478-3023997	+	833	CARS	Q1_P10272	AACGACATCTGCTCATACCTCCAGCCCTCAACTTGCTTCCAAGCCCTCAGATTCAGAGTG	-	noncoding	-	-	Transmap	-	-	-	Placental	Primates	Vertebrates	-	0.312	0.239
TIN_00035	chr1:1793045-1793587	+	2782	GNB1	Q1_P38021	GGACCCTTCAAGCAACACAGACAGCACTGGAAGCATTCACCAGAGAAGCCCCAGGACACA	-	noncoding	-	-	-	-	-	-	-	-	-	-	0.312	0.239
PIN_02193	chr11:66029443-66030126	-	64837	KLC2	Q1_P10364	TCTGCTCATCCTCATTGGGGAACAGGTCATCCAGTGTGTCTTTGGGGACGTCCCCCTTCT	-	noncoding	-	-	Transmap	-	-	-	Placental	Primates	Vertebrates	-	0.312	0.239
TIN_29187	chr2:191060321-191061643	-	84281	MGC13057	Q1_P29552	CACTAAAGAGATAATGCAAGTATGACTTATGAGGAAAGGAATTAGATACGTTTAACCCAG	-	noncoding	-	-	-	-	-	-	-	-	-	-	0.312	0.239
PIN_05118	chr17:5284304-5285232	-	9135	RABEP1	Q1_P11142	TTCTGTCTGTAATCTCTGAGCTTTATTCTTCTCTTCAAACATTAGTTGTTCAACGGTAGC	-	noncoding	-	-	Transmap	-	-	-	Placental	Primates	Vertebrates	-	0.312	0.239
TIN_41516	chr5:112230629-112231413	+	7905	REEP5	Q1_P30835	CTGCTCTCTAGCTACATCCTTAGCATTTTCCTGTTCTGAAATGAAATCATTTTCTTATGT	-	noncoding	-	-	-	-	-	-	Placental	Primates	Vertebrates	-	0.312	0.239
PIN_02401	chr11:113200530-113200815	-	54970	TTC12	Q1_P20238	CTTGAGAGCCCACTCACAATCCACCAGTGCCTTCTCATAGTCCTCAAGTTTCATATAAGC	-	noncoding	-	-	Transmap	-	-	-	Placental	-	Vertebrates	-	0.312	0.239
PIN_04979	chr16:85022119-85023012	+	55625	ZDHHC7	Q1_P11102	GGTTGGGTCCAGCCCAGTTTTCACTGTGCAGGCAGATGGTCGGCAGTCACTGGATTTTTC	-	noncoding	-	-	-	-	-	-	-	-	-	-	0.312	0.239
PIN_02069	chr11:61539222-61539481	-	745	C11orf9	Q1_P20202	TTGTTCTGCTGATGAGGCTGCCACTTGATGGACTGGTAGTTGGGGTCCAGGTAGGAGCCA	-	noncoding	-	-	Transmap	-	-	-	Placental	Primates	Vertebrates	-	-0.309	0.244
PIN_07293	chr2:157186700-157187501	+	4929	NR4A2	Q1_P20937	GACAAAGTTTCCAAGATTTTTAGAAAAGCAATGGGGAGTCCAGCCTGTCCAATCTCCTCC	-	noncoding	-	-	Transmap	-	-	-	Placental	Primates	Vertebrates	-	-0.309	0.244
TIN_39806	chr4:169762676-169763375	-	23022	PALLD	Q1_P39472	TCACTCCGTGGCTGAGGTGTCTACTCAACCCCACTGCTGCATTTTCTCCTCAACTGCCAG	-	noncoding	-	-	-	-	-	-	-	-	-	-	-0.309	0.244
TIN_19403	chr16:23936056-23936612	-	5579	PRKCB1	Q1_P28583	ACATTCTTCTAGTCATTGTGCTCCATTTTCCCTCCACTGAGGGGTCATATTGAGGTAAAC	-	noncoding	-	-	Transmap	-	-	-	-	-	-	-	-0.309	0.244
PIN_08428	chr22:43090992-43091710	+	53947	A4GALT	Q1_P21094	CCTTCTTTGCCAACACGAACACGGCCCTTCCACACACTTGCAGCGGCTGCAAATCCATCT	-	noncoding	-	-	Transmap	-	-	-	Placental	-	Vertebrates	-	0.309	0.244
TIN_31724	chr21:27323059-27323566	+	351	APP	Q1_P29819	TACTGCTCACAAATTTAATGTCAATTTTCCCCTTCACCGATAGCATTCCTTCTTCTCAGC	-	noncoding	-	-	-	-	-	-	-	-	-	-	0.309	0.244
TIN_34350	chr3:48983020-48983325	-	10425	ARIH2	Q1_P30137	TGAGTCCCCTGACCACAAAGAACTTAAAATACCAGAGAGAGATCAATTCCTGCTACTGAA	-	noncoding	-	-	Transmap	-	-	-	Placental	Primates	Vertebrates	-	0.309	0.244
TIN_01724	chr1:60157818-60158312	-	55277	FLJ10986	Q1_P26780	GTCCGGGTCATTTACTTCCATTCATGTATCAACAATTCTAATTTTTCCTTCCATTGAACC	-	noncoding	-	-	-	-	-	-	-	-	-	-	0.309	0.244
PIN_05534	chr17:48141596-48142450	-	3675	ITGA3	Q1_P11250	CCTGGCTGGCCACAGTCACTCCAAGCCACATGTCCTCAATAATGTGATGGCCAGGGTCAT	-	noncoding	-	-	Transmap	-	-	-	Placental	Primates	Vertebrates	-	0.309	0.244
PIN_05720	chr17:73214084-73214669	-	79902	NUP85	Q1_P20742	TTGGATTCTCACTGCCCAGAACATCTGCCGACAAACTGTCCACCTCGCACACATGGAGCC	-	noncoding	-	-	Transmap	-	-	-	Placental	Primates	Vertebrates	-	0.309	0.244
PIN_06634	chr19:50364622-50365441	+	11284	PNKP	Q1_P11531	TTTGTGTTGTCGATGGCGACCCGTTTCCCTTGCTTCAGGGCTGTCTCACACGTGGTCACA	-	noncoding	-	-	Transmap	-	-	-	Placental	Primates	Vertebrates	-	0.309	0.244
PIN_02101	chr11:62589822-62592489	+	6811	STX5	Q1_P10344	CTCAACAATTGTCGACTCAATGTTCTGCATGGTGTCTGCCCGACTCTGGATGTAGGAATC	-	noncoding	-	-	Transmap	-	-	-	Placental	Primates	Vertebrates	-	0.309	0.244
PIN_12473	chrX:99887386-99887932	+	7105	TSPAN6	Q1_P13187	AATTCCTGCAACGACTCCCATTTCTGACTCTATAATGGTCATCACCTTTATAAAACAACC	-	noncoding	-	-	Transmap	-	-	-	Placental	-	Vertebrates	-	0.309	0.244
TIN_46289	chr7:29104670-29105389	+	54504	CPVL	Q1_P31345	CCAGAACTCCAATCCCAGCCTGTGTCCTTCACAAAAGTGCCTCTATAACAAGCTCTACTT	-	noncoding	-	-	Transmap	-	-	-	Placental	Primates	Vertebrates	-	-0.306	0.249
PIN_03094	chr12:102159082-102160559	+	79158	GNPTAB	Q1_P10602	CAACTCCAATACTCCCAGTACCTCCACCTCCTGCAATATAGCGACTCCCTCCACTGTTTC	-	noncoding	-	-	Transmap	-	-	-	Placental	Primates	Vertebrates	-	-0.306	0.249
PIN_09442	chr4:83279995-83285154	+	3184	HNRPD	Q1_P12334	AAGTAGTCCTTCAGATCTTTCTTTGTAGTGTCCCAGCTAAGGCCTCCTATAAACATTTTC	-	noncoding	-	-	Transmap	-	-	-	Placental	Primates	Vertebrates	RNAz	-0.306	0.249
TIN_26452	chr2:33426740-33427682	-	4052	LTBP1	Q1_P29290	CATCAACTACCAGTCCTTTCCTTTCTTCCTAATCCACATAAAGTTTATTTTCTTCTGTAG	-	noncoding	-	-	-	-	-	-	Placental	-	Vertebrates	-	-0.306	0.249
TIN_02658	chr1:114288619-114289560	+	10745	PHTF1	Q1_P26862	ATAAAAAATAACATTCCAGTCTCACCCTTCCTTACCCTTGATTCATACATCCTAGCTATT	-	noncoding	-	-	-	-	-	-	Placental	Primates	Vertebrates	-	-0.306	0.249
TIN_33150	chr22:47369093-47369954	-	25771	TBC1D22A	Q1_P29992	ACTGTGAATGTGCGTGCTCATTTCAGCTGTCACCACTCTGCTGTCACCACCCTTGAGCCC	-	noncoding	-	-	-	-	-	-	Placental	Primates	Vertebrates	-	-0.306	0.249
TIN_36547	chr3:170813332-170814187	+	23043	TNIK	Q1_P39353	TTGGCCTGGTGGCATCTGCCAGGCTGATGCTTGTACAATCAAGTTCTCCTGTCCTAGTCA	-	noncoding	-	-	-	-	-	-	Placental	-	Vertebrates	-	-0.306	0.249
TIN_44405	chr6:90659162-90659656	+	60468	BACH2	Q1_P41644	CTGCAGGGGCCTCTTCTTTCCTCTCCTTAGTCTTGTGAGTCTTGCTCACGATGTGGCTGC	-	noncoding	-	-	-	-	-	-	-	-	-	-	0.306	0.249
PIN_04558	chr16:3817307-3818134	+	1387	CREBBP	Q1_P11005	CTCTGCTATGTCTGTTTCTTCTTTAACTTGGGAAGCTCCTTGCAAATCCTCCTCCATCAT	-	noncoding	-	-	Transmap	-	-	-	Placental	Primates	Vertebrates	-	0.306	0.249
TIN_47524	chr7:95622179-95622760	-	1780	DYNC1I1	Q1_P31462	AAATAAATGAAACCTAGTTGGGGCGCAGTGGCTGAGGCCGGCAGAGGTTGAGGCCTCCAA	-	noncoding	-	-	-	-	-	-	Placental	-	Vertebrates	-	0.306	0.249
PIN_05456	chr17:41164492-41165494	-	3430	IFI35	Q1_P11231	TAAAGACTTAGGCACTTCCGGGTCCTGCTGGGTGTGTCCTCGGAATACCAGGGGGATCTT	-	noncoding	-	-	Transmap	-	-	-	Placental	Primates	Vertebrates	-	0.306	0.249
PIN_11271	chr7:129028647-129029225	-	23382	KIAA0828	Q1_P12872	TCTTTTGCTGCTTGTCCCTGGGCGATGTCTCATCATCAGAGCTATCTGTATATGAAGCCG	-	noncoding	-	-	Transmap	-	-	-	Placental	Primates	Vertebrates	-	0.306	0.249
PIN_04581	chr16:5080312-5080652	+	51172	NAGPA	Q1_P11011	TCCGGTCGTGGCCAATGGCCGTCCTGGCTGATATCACATTCACAAATTTGCTAAAGGAAC	-	noncoding	-	-	Transmap	-	-	-	Placental	Primates	Vertebrates	-	0.306	0.249
TIN_21636	chr17:36947051-36947683	+	8396	PIP5K2B	Q1_P38826	AATGCCTCTCCTGGTATTGCACCAAGAGCACTTGACATTAGGAGAATCTACAAGATCATG	-	noncoding	-	-	-	-	-	-	Placental	Primates	Vertebrates	-	0.306	0.249
PIN_09643	chr4:186066404-186067438	-	291	SLC25A4	Q1_P12382	CTTCAGCTATTAACTTATGCACATCACCTCCTCATTCAGAAGCCTCAATTATCCCAGAGA	-	noncoding	-	-	Transmap	-	-	-	Placental	Primates	Vertebrates	-	0.306	0.249
PIN_10155	chr5:171532574-171533300	+	6793	STK10	Q1_P21390	GGTCGGGTTTCTGGGTTCTTATCCAGGGCTATCTTCAGGAAGTCACGGAACTCTACAGAC	-	noncoding	-	-	Transmap	-	-	-	Placental	-	Vertebrates	-	0.306	0.249
TIN_53672	chr9:131136479-131136712	-	81605	URM1	Q1_P39981	TGACCTGTCACTGCTGAATTCACTGGCCCTCAAGGGAGGGGTTGGCATTTCTGCTGTCAG	-	noncoding	-	-	-	-	-	-	Placental	Primates	Vertebrates	-	0.306	0.249
PIN_11545	chr8:42620115-42620518	+	8973	CHRNA6	Q1_P21591	GGTTGTAATGAGAAAACAGTTTGTGGAAGAGCCTCTCCTCAGTTGCACAGCCCACACAGC	-	noncoding	-	-	-	-	-	-	Placental	Primates	Vertebrates	-	-0.303	0.253
TIN_21080	chr17:17133073-17133598	+	201163	FLCN	Q1_P28745	AAAAGCAAAGGTGCACAGTGGGGACAGCCACAGCCAACAGCCTGACATGTGACACAGCCT	-	noncoding	-	-	-	-	-	-	-	-	Vertebrates	-	-0.303	0.253
TIN_16461	chr14:93580400-93581251	+	3705	ITPK1	Q1_P28284	AAACACTCCGGTCCAAAAGTACCCTCAAGCCCTTACCCCACAGCGTGGATGCCCCGATTT	-	noncoding	-	-	-	-	-	-	Placental	Primates	Vertebrates	-	-0.303	0.253
TIN_45277	chr6:150145867-150146502	+	84918	LRP11	Q1_P31227	TTGTATTCTTCTTCCACTTAGTAAATATTCTACTTCCTACACCCTTCCCTCATTTCTGTT	-	noncoding	-	-	-	-	-	-	-	-	-	-	-0.303	0.253
PIN_01988	chr11:47295968-47296806	-	8567	MADD	Q1_P20193	AGTGTGATCCTCCAAGGGGTATCGCCGTAGCAATTCAGGAGTCTGGGCCACGCTATCACT	-	noncoding	-	-	Transmap	-	-	-	Placental	Primates	Vertebrates	-	-0.303	0.253
PIN_01557	chr10:96018052-96019035	-	51196	PLCE1	Q1_P10213	AAGCTCTGAAATCCCTTCATGCCGCCTTTGATCCGCCCGTGCCAGCTACTACTGCTCCAA	-	noncoding	-	-	Transmap	-	-	-	Placental	Primates	Vertebrates	-	-0.303	0.253
TIN_33183	chr22:50267430-50268214	-	9889	ZBED4	Q1_P30003	GGCCGTGCATCCCTGTGGGTCGAGAAGAACCCAGCTGTTCTCTCTTCAAAACAGACATCT	-	noncoding	-	-	-	-	-	-	-	-	-	-	-0.303	0.253
TIN_05065	chr10:247078-247321	-	10771	ZMYND11	Q1_P27087	CCTTAAGACTTAGGACTGCCCCCCAATTTCAGTACCTTATGGCCCCCTACTGGCTCAGTG	-	noncoding	-	-	-	-	-	-	-	-	-	-	-0.303	0.253
PIN_10690	chr6:119343835-119344650	+	79632	C6orf60	Q1_P21471	GTGCTTGCTTAATAGGGCCATTTCTCCCTCCTTGGCATCATCAAGCTGTTTTTGAAGAAC	-	noncoding	-	-	Transmap	-	-	-	Placental	Primates	Vertebrates	-	0.303	0.253
PIN_11335	chr7:142963912-142965880	-	373156	GSTK1	Q1_P12889	TGCGATCTTTTCCAGAAGTCCCTGGGCTTGTTCTGCAGACATACCAGCCTTCTCTGCAGC	-	noncoding	-	-	Transmap	-	-	-	Placental	Primates	Vertebrates	-	0.303	0.253
TIN_53474	chr9:126017348-126018768	+	55342	STRBP	Q1_P32111	CCACTACCTTTATTGCTTTCCCCCCAAATTATTACAATAGCATTTTAATCAGTGTACAGT	-	noncoding	-	-	-	-	-	-	Placental	Primates	Vertebrates	-	0.303	0.253
TIN_54776	chrX:109287289-109287679	-	84187	TMEM164	Q1_P40011	GTTATAGTAGCCTCTGGGGGGAGAAATGGAAAGTATAGTGCCTCTATTGTTGGTACCCAA	-	noncoding	-	-	-	-	-	-	-	-	-	-	0.303	0.253
TIN_20160	chr16:78201357-78202411	-	51741	WWOX	Q1_P28655	TCCATTTTCCTTTTTCTGTGTCCCCGACGGTGAATGATTCTGAATAATTCTTAGTCTGGG	-	noncoding	-	-	-	-	-	-	Placental	Primates	Vertebrates	-	0.303	0.253
TIN_40011	chr5:1522441-1523169	+	79888	AYTL2	Q1_P39480	TCAGCAAACCGTTCCCTCCCACGTGGCAGCCCAGGTTGCATAAAGTTGATTCGGGTCAGA	-	noncoding	-	-	-	-	-	-	-	-	-	-	-0.3	0.258
TIN_05993	chr10:35647454-35647873	-	219771	C10orf9	Q1_P27181	GTCATAAATGGCACCGACTCACTACTGCTACAAATTAAATGGTAATCTTTACCCATGAGC	-	noncoding	-	-	-	-	-	-	-	-	-	-	-0.3	0.258
PIN_01839	chr11:7687467-7687915	+	51700	CYB5R2	Q1_P10283	GTCTGGGTGAGTCCTGGCAATTTCTTCAAGCTCTTTTCTGACCAAGATATCCTCCTCTGT	-	noncoding	-	-	Transmap	-	-	-	Placental	-	Vertebrates	-	-0.3	0.258
TIN_51897	chr9:14790632-14791156	+	158326	FREM1	Q1_P39906	GTGGTTGTGGTTGCTAGTCTTAATCTACCATTGAAATAAACATTTGGACTGATTACTCAA	-	noncoding	-	-	-	-	-	-	Placental	Primates	Vertebrates	-	-0.3	0.258
PIN_07779	chr20:10631880-10632939	+	182	JAG1	Q1_P11836	CTGTGTTGCTACAAGTTCCCCCGTTGAGACACGGCTGATGAGTCCCACAGTAATTGAGAT	-	noncoding	-	-	Transmap	-	-	-	Placental	Primates	Vertebrates	-	-0.3	0.258
PIN_00845	chr1:155895810-155896665	+	22889	KIAA0907	Q1_P10009	TTCCTGTGGCAGCTTTTACCACTCCATTGGTGATAATTTCTTTGATCCGGTTTACAGCTC	-	noncoding	-	-	Transmap	-	-	-	Placental	Primates	Vertebrates	-	-0.3	0.258
TIN_48031	chr7:107574256-107575702	+	3912	LAMB1	Q1_P31529	GGCTGGAAACCCATATGCTGCTGCTTTTAATCTGTCTTGGTTACAGATACCCCATTCCAG	-	noncoding	-	-	Transmap	-	-	-	Placental	-	Vertebrates	-	-0.3	0.258
TIN_19273	chr16:19518587-19518956	+	51573	MIR16	Q1_P38744	TGTGACCCTGATGCAGTTCAATTTAATAGGCATCTATCCTGTGCTTACGCAGCCCATTGC	-	noncoding	-	-	-	-	-	-	-	-	-	-	-0.3	0.258
TIN_27868	chr2:106418259-106419063	-	8440	NCK2	Q1_P39066	CGACTAACTCTAGAGCCAGATACTCTAAAAAGCGCCCTGTAAAGTCCCATGTGCTTTTGG	-	noncoding	-	-	-	-	-	-	-	-	-	-	-0.3	0.258
PIN_07069	chr2:75195880-75197043	-	56655	POLE4	Q1_P11660	ACTGAAGGCTTCAGATGAAGGCTCACAAAACTGCCCCGCTCGGCAATCAATCTAAAGTAC	-	noncoding	-	-	Transmap	-	-	-	Placental	Primates	Vertebrates	-	-0.3	0.258
TIN_18548	chr15:92483628-92484314	-	28232	SLCO3A1	Q1_P38716	TGTGATATGCACCTGGGTCTGGAGTCAGTGGCCCCTGGGGACTGGCTACAACCTCTTTAA	-	noncoding	-	-	-	-	-	-	Placental	-	Vertebrates	-	-0.3	0.258
TIN_17065	chr15:42800462-42800715	-	8773	SNAP23	Q1_P28356	GTTTAGTGTGGCTGTCGCTCAGAGGGTTGGATTCAGTACTGCCTGTGGATACCAATTGGC	-	noncoding	-	-	-	-	-	-	-	-	-	-	-0.3	0.258
PIN_05564	chr17:49073589-49074992	+	9043	SPAG9	Q1_P20720	TTTACCTGACGATACTGCTCTCTCTTTTGTTCTCTGCGTGAGGCTAAACTAGCTTCAGTT	-	noncoding	-	-	Transmap	-	-	-	Placental	Primates	Vertebrates	-	-0.3	0.258
TIN_46569	chr7:40017668-40018479	-	8621	CDC2L5	Q1_P31377	GTTGTCAATTCGTCCCCCATCACCCCCGCAAATCATCCTCTCTACTTCCAACTCTGACAT	-	noncoding	-	-	-	-	-	-	-	-	-	-	0.3	0.258
PIN_06532	chr19:45917995-45918414	+	2067	ERCC1	Q1_P11506	AGCTTCTCCATCAGGAGGTCCGCTGGTTTCTGCTCATAGGCCTTGTAGGTCTCCAGGTAC	-	noncoding	-	-	Transmap	-	-	-	Placental	Primates	Vertebrates	-	0.3	0.258
TIN_37861	chr4:39118778-39119869	-	51088	KLHL5	Q1_P30454	CTTGTTACCAAACTCTTTAGCTTGGCCTTCACACATCCCCATTCTTTTAAAAAATCATTA	-	noncoding	-	-	-	-	-	-	Placental	-	Vertebrates	-	0.3	0.258
PIN_05231	chr17:18042787-18043249	-	51168	MYO15A	Q1_P20674	TACGAACAGGTCCAGCACATCCTGGCGCACTTGGTCGTGGTTCTTGTCCAGGAACTTGTG	-	noncoding	-	-	-	-	-	-	Placental	Primates	Vertebrates	-	0.3	0.258
PIN_00105	chr1:16774318-16774554	-	55707	NECAP2	Q1_P09809	ACGAAGTACCTGCTGGAATCCGTCACACTCTCCACAGCTGTGCCAGGAAACTGATCCACC	-	noncoding	-	-	Transmap	-	-	-	Placental	Primates	Vertebrates	-	0.3	0.258
PIN_02325	chr11:77401884-77402630	+	51773	RSF1	Q1_P10402	CTTCTTTAAGGCAACATCCAAATCCTGCAACTGTTCCTCTAATTTTTCACAGAGCAGTTT	-	noncoding	-	-	Transmap	-	-	-	Placental	Primates	Vertebrates	-	0.3	0.258
TIN_33162	chr22:47469029-47471118	-	25771	TBC1D22A	Q1_P29997	CATGTCTATTTCTTCGCCAAGTCTGTACTTCTGCTTCAACAGTTAGAAGAGTCTTTCAGT	-	noncoding	-	-	-	-	-	-	Placental	Primates	Vertebrates	-	0.3	0.258
TIN_15908	chr14:68230161-68230606	+	23503	ZFYVE26	Q1_P28236	CTTTACACTGTATGTTAGGGGCTTACAAGTGACCCATCTGCTTTTTGGTCCTTTTGAACC	-	noncoding	-	-	-	-	-	-	-	-	-	-	0.3	0.258
TIN_24007	chr18:60924725-60925927	+	596	BCL2	Q1_P38919	ACAAACTCTGAGGATTGATAGCCACCTCCTCCACTTGTTCTCTGGCGTTGCCCTCCGGTC	-	noncoding	-	-	Transmap	-	-	-	-	-	Vertebrates	-	-0.297	0.263
TIN_06616	chr10:75585241-75585778	+	818	CAMK2G	Q1_P27246	CTGACAAATCTTAGGCCTGATCAGCTAGAAGGGCAGTGTTCCGGGGAGGGGCAGGTGAAA	-	noncoding	-	-	Transmap	-	-	-	Placental	-	Vertebrates	-	-0.297	0.263
TIN_25610	chr19:51865856-51866528	+	2109	ETFB	Q1_P29204	GGCTCCTTGAACTTTCATCTCTAGCAAACATACTTTCCTCTCCCTTTCTAGTTGCTAAGT	-	noncoding	-	-	-	-	-	-	-	-	-	-	-0.297	0.263
PIN_08603	chr3:37376320-37376852	-	2803	GOLGA4	Q1_P12056	CAGCTCCTCAAGTTGAGTCTGCAGGTCCCTTACTTTTGCAGTCATTTCTTCTTCACGAGC	-	noncoding	-	-	Transmap	-	-	-	Placental	Primates	Vertebrates	-	-0.297	0.263
PIN_09971	chr5:131819767-131820579	+	3659	IRF1	Q1_P12472	ATTGAGTAGGTACCCCTTCCCATCCACGTTTGTTGGCTGCCACTCCGACTGCTCCAAGAG	-	noncoding	-	-	Transmap	-	-	-	Placental	Primates	Vertebrates	-	-0.297	0.263
PIN_08239	chr22:20800060-20801440	+	84861	KLHL22	Q1_P11960	TGTCTCTTTCAGGTAATCCTCCCCTCTGCGGCCGCAGGTGATATACATCTTCCCCTCCAG	-	noncoding	-	-	Transmap	-	-	-	Placental	Primates	Vertebrates	-	-0.297	0.263
TIN_03114	chr1:156455651-156456102	+	4209	MEF2D	Q1_P26894	AAGTTCCCATTGCAAAGGCTCCAGCCCAGGGATTTCAGCTCCCCTGCTTCCCAGTGCAAT	-	noncoding	-	-	-	-	-	-	-	-	Vertebrates	-	-0.297	0.263
PIN_11780	chr8:145057233-145059579	+	84875	PARP10	Q1_P13012	AGTCCTGAGGGGTCACTCACCCGAAAGCCAGTCATATCCGGTCCTTCAAGTGGCAAGAGA	-	noncoding	-	-	Transmap	-	-	-	Placental	Primates	Vertebrates	-	-0.297	0.263
PIN_00449	chr1:53684238-53686241	+	54987	C1orf123	Q1_P09905	TACCAGCTTTACCAGTGTGGGAGGGCTAAGGAAGGGTGGATTACGCACAAAATTAAACTA	-	noncoding	-	-	Transmap	-	-	-	Placental	Primates	Vertebrates	-	0.297	0.263
PIN_07862	chr20:34064198-34064500	-	11190	CEP250	Q1_P21010	AGCTACTTCTGTCTTCAGGGTGTTTTCAGAACTCGACAGCTCTGCAATTGACTGCTCTGC	-	noncoding	-	-	Transmap	-	-	-	Placental	Primates	Vertebrates	-	0.297	0.263
TIN_48644	chr7:135186240-135186876	+	4850	CNOT4	Q1_P31595	CTTACATCCCTCTCACATCATGCTAGCCCCTATCAAGTGTTTGCTCATTCTTTACTGTGG	-	noncoding	-	-	-	-	-	-	Placental	-	Vertebrates	-	0.297	0.263
PIN_07947	chr20:45022529-45023917	+	63916	ELMO2	Q1_P21026	GTGGTGGCATCGTTCCCAATGGGCTCTAATTCTGCGAGACAAAAACACAGACACGGCTGC	-	noncoding	-	-	Transmap	-	-	-	Placental	Primates	Vertebrates	-	0.297	0.263
PIN_10280	chr6:15410410-15410796	-	3720	JARID2	Q1_P21406	CATTCTCTGACTGTTCTGATGCTGGTCCTAATCCCTTAGACTGGTCATTACCAAGGAGCC	-	noncoding	-	-	Transmap	-	-	-	Placental	Primates	Vertebrates	-	0.297	0.263
TIN_05678	chr10:24777076-24779597	-	56243	KIAA1217	Q1_P27144	CAAAATCTTTACAGCCATCCTCTGACCTTGAGTTCTAACTCAGAATGGTGTTACTGTCTA	-	noncoding	-	-	-	-	-	-	Placental	Primates	Vertebrates	-	0.297	0.263
PIN_00855	chr1:156107023-156108870	-	4000	LMNA	Q1_P10015	TGGTGATGGAGCAGGTCATCTCCATCCTCATCCTCGTCGTCCTCAACCACAGTCACTGAG	-	noncoding	-	-	Transmap	-	-	-	Placental	Primates	Vertebrates	-	0.297	0.263
PIN_01625	chr10:103549614-103551539	+	10724	MGEA5	Q1_P10234	TTGAAAGGGTAAACCCACTCCATCGTCATACATTTCTCTGCAAATCTTGTACACGGATGC	-	noncoding	-	-	Transmap	-	-	-	Placental	Primates	Vertebrates	-	0.297	0.263
PIN_04282	chr15:72104516-72105063	-	10002	NR2E3	Q1_P20537	AGGAGTATGGAGAGGAGGGGAACTCAGGGTCATTGCTGGTGACATCAATATTCTCATCAG	-	noncoding	-	-	Transmap	-	-	-	Placental	Primates	Vertebrates	-	0.297	0.263
TIN_00174	chr1:8657164-8658671	+	473	RERE	Q1_P26585	CAGCTGGACACCCACCAGGGCTGGATTCCACACACAGAAACCACATCCAATGCTCTGTTA	-	noncoding	-	-	-	-	-	-	-	-	-	-	0.297	0.263
TIN_46473	chr7:36565806-36566655	+	313	AOAH	Q1_P31366	TAAAAATGGCTTTGTCAGCCAAGTGGCATTTTCTTTCCTCTGTTGGGGAGGTGTGGTGCA	-	noncoding	-	-	-	-	-	-	Placental	Primates	Vertebrates	-	-0.294	0.268
TIN_43384	chr6:26408498-26409500	-	11119	BTN3A1	Q1_P31054	CCACCCAGTCCTCCCTCCCACCCTCCCTTTCTTAACTTCAAATTAGTCTGCTTAATATGA	-	noncoding	-	-	-	-	-	-	-	-	-	-	-0.294	0.268
PIN_07453	chr2:196912686-196913343	+	56171	DNAH7	Q1_P20959	CTGCTTTACACTCAAATGGAATGATGGAGCTGCCTGCTGCCAGTGGGGCTTTGTACTCAC	-	noncoding	-	-	-	-	-	-	Placental	-	Vertebrates	-	-0.294	0.268
TIN_18452	chr15:89191463-89192079	-	3669	ISG20	Q1_P28490	AACAAGTCTGCACATCTCTGCACTGAATCCCGCTGAGCAGTCCAGAGCCTGCTGCCTCTA	-	noncoding	-	-	-	-	-	-	-	-	-	-	-0.294	0.268
TIN_01752	chr1:61668193-61669478	-	4774	NFIA	Q1_P26784	CCATTGGGGTCTTTCATTTTTATTTTACATCCTGCTAATTCTCCTCCTGTGCAAATATAA	-	noncoding	-	-	-	-	-	-	Placental	Primates	Vertebrates	-	-0.294	0.268
PIN_00444	chr1:53245405-53245975	-	79699	ZYG11B	Q1_P19973	CCGTTCACTGTAACGCTTCAGTGCTTCTGCAATCTGAGTTTCATTGGCTTCCCCAGACAC	-	noncoding	-	-	Transmap	-	-	-	Placental	Primates	Vertebrates	-	-0.294	0.268
PIN_08831	chr3:58519872-58520967	+	8309	ACOX2	Q1_P12121	ATCCTATCCTGGATCTGTCTGGTGACTATGGAGAGACACTTCCAACCCGGCTGCTCCGAG	-	noncoding	-	-	Transmap	-	-	-	Placental	Primates	Vertebrates	-	0.294	0.268
PIN_04430	chr15:93543657-93544098	-	1106	CHD2	Q1_P10973	TTTCAGCCTGGGCACTTTGTTTTCCTTCTTTACCCGAGGCTTCCGCTTCTTTAATTTGGC	-	noncoding	-	-	Transmap	-	-	-	Placental	Primates	Vertebrates	-	0.294	0.268
TIN_52634	chr9:90115177-90116085	-	1612	DAPK1	Q1_P39939	ACCAGATCATCAATATACAGAGAGCTCTTCCTAAGCACAGGCCCCCATCTATGTTTTCAG	-	noncoding	-	-	Transmap	-	-	-	Placental	-	Vertebrates	-	0.294	0.268
TIN_14866	chr13:107201770-107202140	+	55082	FLJ10154	Q1_P09387,Q1_P09385,Q1_P28112	CCTACTCCCTTTACCCCCTTTTATTCTTAATTCCCCTCTTGTGACATTTATATATAATCT	-	noncoding	-	-	-	-	-	-	-	-	-	-	0.294	0.268
PIN_08186	chr21:47647232-47647767	+	4047	LSS	Q1_P21065	CCCGTTCAGAGCCCCCTCAAAGGCGGTGTGGGCTTTGGGCAAGTCCTTAAAGTAATTCTT	-	noncoding	-	-	Transmap	-	-	-	Placental	Primates	Vertebrates	-	0.294	0.268
TIN_07349	chr10:105342117-105343421	-	9148	NEURL	Q1_P27303	ATTCCAGGGAATTGACTCTGTGACAGTGATGGTGCATAGAGGCTGGGGGGCTGCAGAGAG	-	noncoding	-	-	-	-	-	-	Placental	-	Vertebrates	-	0.294	0.268
PIN_09730	chr5:36957472-36958639	-	25836	NIPBL	Q1_P21322	TGCAACAAGACTGGTATGTCACCTTCTGGGTCATCACTGCCAAGGTTATCTTTCAACTCT	-	noncoding	-	-	Transmap	-	-	-	Placental	Primates	Vertebrates	-	0.294	0.268
PIN_01315	chr10:13160826-13161341	-	10133	OPTN	Q1_P10151	TCATGTTCGAAGTAATTCTTGGCCCCATCTGCAGATCTGCTCCTATATTTAGACAATGCC	-	noncoding	-	-	Transmap	-	-	-	Placental	Primates	Vertebrates	-	0.294	0.268
PIN_00966	chr1:167381626-167382638	-	5451	POU2F1	Q1_P10049	TTGCTCATTAGAGCTGGGCTGAGAGCACCGCTCAGGGTCCCTGGATTCAGACTGAGTAAG	-	noncoding	-	-	Transmap	-	-	-	Placental	Primates	Vertebrates	-	0.294	0.268
PIN_00790	chr1:153587619-153588304	+	57402	S100A14	Q1_P09995	GTGAAAGTTCTTGATGAGGGTCTCAATGGCCCTCTCCACATCACTGAATTCCTGAGCATC	-	noncoding	-	-	Transmap	-	-	-	Placental	Primates	Vertebrates	-	0.294	0.268
TIN_05976	chr10:35358785-35359495	+	8453	CUL2	Q1_P27179	GAATGTACGCCCCATATAATGAGGGCAGCCCTTCTGTAGCCCCAGAAGATTGCTAGAGAG	-	noncoding	-	-	-	-	-	-	-	-	-	-	-0.291	0.273
PIN_08922	chr3:121447217-121448256	+	2804	GOLGB1	Q1_P21163	CCTCCTTGTGCTTTCATTTCTTCTATGTATTTATTCAAAGAAGTTAATTTGGCCTTCGCA	-	noncoding	-	-	Transmap	-	-	-	Placental	-	Vertebrates	-	-0.291	0.273
TIN_37860	chr4:39097556-39097825	-	51088	KLHL5	Q1_P30453	CCCATCCTGCAATTCTTCCCTGCCTTATAAACAACCTGGTGTGCAGCCTTTCATATTTTC	-	noncoding	-	-	-	-	-	-	-	-	Vertebrates	-	-0.291	0.273
PIN_07687	chr2:238666060-238666426	-	9208	LRRFIP1	Q1_P11814	CTGAAGATCAGAAATCTCCCTGATAGAACTCGCCTGTTTCTGCTGTAGCTGTCGGATTTC	-	noncoding	-	-	Transmap	-	-	-	Placental	Primates	Vertebrates	-	-0.291	0.273
TIN_03434	chr1:169837668-169838059	+	57147	SCYL3	Q1_P38141	AAAAACCCCCCACTGCCACTTATCCAAGGCACAAGAGCAGGCAGCAGTGTTCCGGAAGCA	-	noncoding	-	-	Transmap	-	-	-	-	Primates	Vertebrates	-	-0.291	0.273
TIN_04571	chr1:228599939-228601324	+	51127	TRIM17	Q1_P27035	TATTCCTTTGTGGTGCTGACCTACGCCCCTGCCCTCTGGCTGCCTCCTTTGTGGTATTGA	-	noncoding	-	-	-	-	-	-	-	-	-	-	-0.291	0.273
TIN_38625	chr4:87950810-87951286	-	4299	AFF1	Q1_P30538	GTCACTGTTCTGGCTGCATCTTAAAGTGAATAACGGACTTAACACTACAATTCTTTATAA	-	noncoding	-	-	Transmap	-	-	-	-	-	-	-	0.291	0.273
PIN_04417	chr15:91353978-91354700	-	641	BLM	Q1_P10967	AAAGTAGTGGGAAGATACGGGTATTTCCTCGTCGAGCTCCTCAGCGGCACTTCTTCCGGG	-	noncoding	-	-	Transmap	-	-	-	Placental	-	Vertebrates	-	0.291	0.273
PIN_02591	chr12:7171976-7172696	-	716	C1S	Q1_P20266	GATAATTGGGACTTGCAATCTCCCCAATCAGTGCAGTGAATACATCCCCACTGCAATTAA	-	noncoding	-	-	Transmap	-	-	-	Placental	Primates	Vertebrates	-	0.291	0.273
TIN_26021	chr2:11721634-11722961	-	9687	GREB1	Q1_P29236	AATGGCTTATGATGTGGCTCCAGATGAGCATGGTGGGGAGAGCACTGGACTGGGAGTCCA	-	noncoding	-	-	-	-	-	-	-	-	-	-	0.291	0.273
TIN_47689	chr7:99944930-99946028	-	29990	HRBL	Q1_P31483	TTCCACTGGAAGAGTCTGAGCTCCTCATCCTAGCCTTGGTTCTGGGCAGCAAACAGCCCA	-	noncoding	-	-	-	-	-	-	-	-	-	-	0.291	0.273
TIN_46108	chr7:20439181-20439480	-	3696	ITGB8	Q1_P31325	CTGGTGCTGTTTCCTGATACTGTTACAATCTGGATCTCTCTCCTTTACATCCCATTTTTT	-	noncoding	-	-	-	-	-	-	-	-	-	-	0.291	0.273
TIN_37044	chr3:188581154-188581746	-	4026	LPP	Q1_P30367	TCTTCCCCTTTCAGTCTCCAGTGGGGCCTACCAGTAGCCTTCGAGAAAGGAAAAACTCAC	-	noncoding	-	-	-	-	-	-	Placental	Primates	Vertebrates	-	0.291	0.273
TIN_19533	chr16:29836423-29837656	-	9961	MVP	Q1_P38751	GCCAGCTTTCACCCCAAATCCCACCAGGGTCTCTCCCACCATGAGGGTAAATAAGCAGGA	-	noncoding	-	-	-	-	-	-	Placental	Primates	Vertebrates	-	0.291	0.273
PIN_06406	chr19:37341597-37342064	-	25850	ZNF345	Q1_P11476	GCTCCGTTCTACTAGAATCCACACAAGTCGACCCTAGCTATCTCACAAAGCCCCAAGGCC	-	noncoding	-	-	Transmap	-	-	-	Placental	-	Vertebrates	-	0.291	0.273
PIN_07151	chr2:100622330-100623517	+	3899	AFF3	Q1_P11680	ATTGCACACTTGTTTGGCCCGAGGCTGCTGTCTGCCAACACCATCTCCAAGCAAGGTCCT	-	noncoding	-	-	Transmap	-	-	-	Placental	Primates	Vertebrates	-	-0.288	0.278
TIN_06553	chr10:74468984-74469359	-	90550	CCDC109A	Q1_P27241	CCACAGCCCTGCTTCACGGCAGCTATCAGAATTCTGGCAGTGCAAAATACAGGATACAGT	-	noncoding	-	-	-	-	-	-	Placental	Primates	Vertebrates	-	-0.288	0.278
PIN_12128	chr9:126163536-126164441	+	57706	DENND1A	Q1_P13103	GCAAAATGGGTAATGCTTTTCTGTAGGATGTGGAGTGTAGCTGGTGTTGCAATGGTGTTT	-	noncoding	-	-	-	-	-	-	Placental	Primates	Vertebrates	-	-0.288	0.278
TIN_05597	chr10:22046586-22047720	+	64215	DNAJC1	Q1_P27137	TTTGCTACACAGCCAATGGGCCTTGTGATTTATGAACCCTCAGCCTGGTTCAAAGGAGCT	-	noncoding	-	-	Transmap	-	-	-	Placental	-	Vertebrates	-	-0.288	0.278
PIN_05529	chr17:47792376-47793802	+	81558	FAM117A	Q1_P20712	AAAGGCAAGGACTGGAGATGGGCTGCCATCTTCAAGAAAGGCTGGGTGTCCTGGAGAGGA	-	noncoding	-	-	Transmap	-	-	-	Placental	Primates	Vertebrates	-	-0.288	0.278
TIN_52858	chr9:97886609-97887310	+	2176	FANCC	Q1_P32039	GGGCACTCATTAGGAACCTTTCTTTGTGAGCAAAACAGTCCATCAAAATTATTGAAAATA	-	noncoding	-	-	Transmap	-	-	-	-	-	-	-	-0.288	0.278
TIN_19408	chr16:23992263-23992669	-	5579	PRKCB1	Q1_P28584	ATGGAAGGAGTAGACTGTAGCCAAAAGCTTGGGTGACAGGGGCCCTCTCGGATGTTTCTG	-	noncoding	-	-	-	-	-	-	-	Primates	-	-	-0.288	0.278
PIN_08071	chr21:33064243-33065002	+	57466	SFRS15	Q1_P21048	CAACATCCTGCTGAGTAGTTCTTTTGTCCAGCTGCCCCACCCAGAGGGTAGTACTGCAAA	-	noncoding	-	-	Transmap	-	-	-	Placental	Primates	Vertebrates	-	-0.288	0.278
PIN_01651	chr10:105386705-105387022	+	9644	SH3PXD2A	Q1_P20145	TTAGAGGTGTTGATGTCGGAGTCATCCCGAGTACCATTCTGGGCCTCCAGGTAGGTGGCA	-	noncoding	-	-	Transmap	-	-	-	Placental	Primates	Vertebrates	-	-0.288	0.278
PIN_00739	chr1:150528319-150529096	-	54507	ADAMTSL4	Q1_P09979	TTCCCCGAAACAAGGCGACAGGTAGAATCATCACCCCCACAGACTCCACAGCCATCAGGA	-	noncoding	-	-	Transmap	-	-	-	Placental	Primates	Vertebrates	-	0.288	0.278
PIN_09780	chr5:54590665-54591593	+	54505	DHX29	Q1_P12414	TAGGCCTACTTTTAGGTTGCTGCTCTTCAAATTCCTGACTGAATCCTTCAGGAAGTGCAT	-	noncoding	-	-	Transmap	-	-	-	Placental	Primates	Vertebrates	-	0.288	0.278
TIN_35036	chr3:71286511-71287123	+	27086	FOXP1	Q1_P30196	AGGGGGAAGGGGAGAAGGAAGAGAAGGTGGCTCCCTGCCAGGAATTGACGTTATACTAAA	-	noncoding	-	-	-	-	-	-	Placental	Primates	Vertebrates	-	0.288	0.278
PIN_02854	chr12:54805153-54806105	+	3678	ITGA5	Q1_P20307	TTTGCTGTCAAATTCAATGGGGGTGCACTGTGTGGGGCTGGCACCCCAAGGACAGAGGTA	-	noncoding	-	-	Transmap	-	-	-	Placental	Primates	Vertebrates	RNAz	0.288	0.278
PIN_08714	chr3:49159518-49160879	+	3913	LAMB2	Q1_P12084	TGCTGTTGAAGTCCTCCTTCTGAGCATCCATCAGTGCCTCTGTCCGATGCCGAGCACTTG	-	noncoding	-	-	Transmap	-	-	-	Placental	Primates	Vertebrates	-	0.288	0.278
PIN_03557	chr14:23238678-23240013	-	5018	OXA1L	Q1_P10736	AAGTGATTGTGGATCCTGGCTGCCTCTCGCTGGCCCGTCACGATGAGAGGAAAAATCAGG	-	noncoding	-	-	Transmap	chr14:23239144-23239401	chr14:54986537-54986708	257	Placental	Primates	Vertebrates	-	0.288	0.278
PIN_01469	chr10:74803193-74804390	+	5033	P4HA1	Q1_P20112	TCTGTACTGTGCTGTGGTCAATTTTCCAGTCTCAGGGTCATGTACTGTAGCTCGGCTCAG	-	noncoding	-	-	Transmap	-	-	-	Placental	Primates	Vertebrates	-	0.288	0.278
TIN_11046	chr12:7278192-7278995	+	83758	RBP5	Q1_P27690	GAGTTGATTCACAGAGACCCTTGTATGCTGAGTTAAGTGTAACAGATGATGTAATGTAAT	-	noncoding	-	-	Transmap	-	-	-	Placental	-	Vertebrates	-	0.288	0.278
PIN_08174	chr21:46640549-46641104	-	104	ADARB1	Q1_P21064	TTGATGACCTCAATAGCGGAGTCGCCTACCGTCCAGTTGACACTGAAGTTGGGGGCCTTC	-	noncoding	-	-	Transmap	-	-	-	Placental	Primates	Vertebrates	-	-0.285	0.283
TIN_32205	chr21:45372460-45373337	-	56894	AGPAT3	Q1_P29877	ATTAAACAACAGATTTAGGTTGCCCGGAAGCCTGGCGCCAGCACATCTTGGTCCTGGGGC	-	noncoding	-	-	-	-	-	-	-	-	-	-	-0.285	0.283
PIN_06138	chr19:8386517-8388200	+	256949	ANKRD47	Q1_P11396	ACTGAACCTGGGGGTTCTCTCCATTGTCACCGCATTCTCCTTCACCAGGTGTGGCTGTCT	-	noncoding	-	-	Transmap	chr19:8386979-8387154	chr17:33960062-33960137	175	Placental	Primates	Vertebrates	-	-0.285	0.283
PIN_10750	chr6:142519275-142519918	-	51534	C6orf55	Q1_P12723	ATGGCTGAGTTGGCTGAGTGGGCAGAGAGGCTGCTCCAGCATCTTCATTTTCTTCAATAT	-	noncoding	-	-	Transmap	-	-	-	Placental	Primates	Vertebrates	-	-0.285	0.283
PIN_09759	chr5:43297767-43298287	+	3157	HMGCS1	Q1_P21330	GTCTAGCATTTCCTGTGGCATATACAGCAATATCTCCTGCAACTACCAGGGCATACCGTC	-	noncoding	-	-	Transmap	-	-	-	Placental	Primates	Vertebrates	-	-0.285	0.283
PIN_06613	chr19:49950943-49952731	+	55011	NOP17	Q1_P11521	TTGTATTTGTCCTCAAGGCCCTCCCTGGCGATGGTGATCACGAGCTCCCGCAAGAAATCG	-	noncoding	-	-	Transmap	-	-	-	Placental	Primates	Vertebrates	-	-0.285	0.283
PIN_01880	chr11:16892301-16892779	+	144100	PLEKHA7	Q1_P20175	TTTTCTGGAGAAAACTGTCCCGTCACAGGATGCCTGAATGCTGTGGTCTGCTGGTTATGG	-	noncoding	-	-	Transmap	-	-	-	Placental	Primates	Vertebrates	-	-0.285	0.283
TIN_55058	chrX:153189541-153190656	+	393	ARHGAP4	Q1_P40025	AAGATGATGGCGAGGCTTGGAAAGCTGGCTCACCCTGTGTAGTCACCTCAAGCTGGCTCT	-	noncoding	-	-	Transmap	-	-	-	Placental	Primates	Vertebrates	-	0.285	0.283
PIN_01941	chr11:35226609-35228124	-	960	CD44	Q1_P10306	TGTCCTCTGGGCTTGGTGTTGTCCTTCCTTGCATTGGATGGCTGGTATGAGCTGAGGCTG	-	noncoding	-	-	Transmap	-	-	-	Placental	Primates	Vertebrates	-	0.285	0.283
PIN_12221	chr9:135537723-135538928	+	64794	DDX31	Q1_P21686	CCGTTTCGCTGGGGGAGCCTCACTGGACGCTTGGTATTTTCTTTTCGTAGCCTTTGCTTG	-	noncoding	-	-	Transmap	-	-	-	Placental	Primates	Vertebrates	-	0.285	0.283
PIN_02393	chr11:111866684-111867119	-	85458	DIXDC1	Q1_P20235	TAGGGGGCCAGGACTCCCGGTATTCACTACCTACTTGAGTTCTGGGTGACTTGACCCGAA	-	noncoding	-	-	Transmap	-	-	-	Placental	Primates	Vertebrates	-	0.285	0.283
PIN_06377	chr19:35990376-35991640	+	93099	DMKN	Q1_P11467	TTGAGGACAGAGACTCACCTGATCGTCTCTGCCTGCACGTTTCTGCAGTGATGACGCGTC	-	noncoding	-	-	Transmap	-	-	-	Placental	-	Vertebrates	-	0.285	0.283
TIN_19478	chr16:27550344-27550859	+	2975	GTF3C1	Q1_P28589	AACTGACATCTTGAGCAAATTGACCTGCTCCATTCACCCACTCTCAGAGTCCAAGCCCTG	-	noncoding	-	-	Transmap	-	-	-	-	-	-	-	0.285	0.283
PIN_11842	chr9:14102111-14102618	+	4781	NFIB	Q1_P13029	ACTGGTACTGGGGTATAAATGCCTGCCGTTTTGATTCATGGTCCAGTCACAAATCCTCAG	-	noncoding	-	-	Transmap	-	-	-	Placental	Primates	Vertebrates	-	0.285	0.283
PIN_06495	chr19:42804070-42804666	+	5050	PAFAH1B3	Q1_P11496	GCCGTCACCACCAATGCCAAAGTTAAGTGCATGCAGAGGAGAGAAGAGCTCGCGCCAGAT	-	noncoding	-	-	Transmap	-	-	-	Placental	Primates	Vertebrates	-	0.285	0.283
PIN_05181	chr17:8046153-8047373	+	5187	PER1	Q1_P11159	TGGATGGGGTTGGGAACAGATAGTTAGGGAGCACCAAGGCCACCATTGGGGTCACCAAAG	-	noncoding	-	-	Transmap	-	-	-	Placental	Primates	Vertebrates	-	0.285	0.283
PIN_10068	chr5:145871969-145872978	-	10915	TCERG1	Q1_P12503	TTTATTTTTCTTTTCCCTGCGTTCTTCCTCTGCCCTGGTCTTTACATACTGATCAAACAC	-	noncoding	-	-	Transmap	-	-	-	Placental	Primates	Vertebrates	-	0.285	0.283
PIN_08848	chr3:69104676-69105333	+	9039	UBE1C	Q1_P12128	AAGTAAAGTGTTCTATTTTTTCCCTCTAGGGTGGCTGTGATGGCTGGAGATTTCATTTGC	-	noncoding	-	-	Transmap	-	-	-	Placental	Primates	Vertebrates	-	0.285	0.283
TIN_20415	chr16:85651391-85652215	-	23199	KIAA0182	Q1_P28683	ATTTCTGAGTCACCAGGGTTCTCCATCCAATTCCGGGGCAAGCAAGGCGGTCTCTGGCTT	-	noncoding	-	-	Transmap	-	-	-	-	-	-	-	-0.282	0.288
TIN_28554	chr2:157185089-157185716	+	4929	NR4A2	Q1_P29502	AAGACAGCTCCTAGCACATGCAAATGACCCTCTTCCAACTCCGGCTCCAGCAACTTCGGG	-	noncoding	-	-	Transmap	-	-	-	Placental	Primates	Vertebrates	-	-0.282	0.288
PIN_00726	chr1:149937619-149937999	+	56957	OTUD7B	Q1_P20005	AGTTGCCAAAGGAAGCAGCCTCTGAGAGGTGGGATCCACACTCACCCACCAGTTCAAACG	-	noncoding	-	-	Transmap	-	-	-	Placental	Primates	Vertebrates	-	0.282	0.288
TIN_30838	chr20:33158668-33159491	+	128869	PIGU	Q1_P29723	AACATGTCCCCAAATCCCGTACGTCTCGATGGAAGACACAGAAGCAGGGGCTGGGTTTGG	-	noncoding	-	-	-	-	-	-	Placental	-	Vertebrates	-	0.282	0.288
TIN_51819	chr9:8523531-8524073	+	5789	PTPRD	Q1_P31938	CCCCCACCCATGCCTTTGTGGTTATTCACAGATATGTAGACCAGGAATAAGAACACTTCC	-	noncoding	-	-	-	-	-	-	Placental	Primates	Vertebrates	-	0.282	0.288
TIN_15936	chr14:68881861-68882612	-	5890	RAD51L1	Q1_P38628	TACCCCAGCACCTCCCCTTTCTGACTACCTGAATCTTATCTATTATTTAAGGCAGAGGTT	-	noncoding	-	-	-	-	-	-	Placental	Primates	Vertebrates	-	0.282	0.288
PIN_00275	chr1:35656845-35657195	+	6421	SFPQ	Q1_P09855	TCGCTGTGTGTAAGTTTTCTCTCCAGGCCTCCTCAAGAGAGACAAATTGGCTTTAAACCC	-	noncoding	-	-	Transmap	-	-	-	Placental	Primates	Vertebrates	-	0.282	0.288
TIN_48356	chr7:127727400-127727980	-	27044	SND1	Q1_P31560	TTCTCATTCTTCTTGGCCAACAGCAACACATCCACACATAAGAAACCCAGCACCACCTTT	-	noncoding	-	-	Transmap	-	-	-	-	-	-	-	0.282	0.288
TIN_23279	chr18:13031707-13032660	-	55125	CEP192	Q1_P38894	AATTCCAGTGCTTTTGGTTTGAGTTTCTCATGATGCCGATGACTGTGTACTGCATTCTTG	-	noncoding	-	-	-	-	-	-	-	-	-	-	-0.279	0.294
PIN_08583	chr3:32811032-32811516	-	25904	CNOT10	Q1_P12053	AGGTAGACTGCCAGCAAGATGGCCTCAGGGGGCACCTCTTTAGGATGGATCATTGAAGCC	-	noncoding	-	-	Transmap	-	-	-	Placental	Primates	Vertebrates	-	-0.279	0.294
PIN_02513	chr11:129753586-129754392	+	4798	NFRKB	Q1_P20256	GCTTCTCGTGGTGCTTCTTTAACATTATCTTCAGGTCACTGTCCCCCAGTTCTACTTTAT	-	noncoding	-	-	Transmap	-	-	-	Placental	Primates	Vertebrates	-	-0.279	0.294
TIN_26259	chr2:27613550-27614582	+	5496	PPM1G	Q1_P29269	TTTTCTTGAAAGATCTCTTGGATTCTGTGTAGTTCTATACCTCTGACTGCCTGTTTCTAC	-	noncoding	-	-	-	-	-	-	Placental	-	Vertebrates	-	-0.279	0.294
TIN_29829	chr2:227734649-227735120	-	84236	RHBDD1	Q1_P29619	CTAGAAGGTAAAACCAGGCAACATATCCCCCTTCCTCCCATCAACAGAATCTTGGTGGGG	-	noncoding	-	-	-	-	-	-	Placental	-	Vertebrates	-	-0.279	0.294
TIN_35152	chr3:81581533-81582161	+	2632	GBE1	Q1_P30212	CAAGTCTAGGCTTAAAAGTCTTTGTCTTAATCTCGTTATCTCTCCCCTCCTCCCCTGCCA	-	noncoding	-	-	Transmap	-	-	-	Placental	Primates	Vertebrates	-	0.279	0.294
TIN_07576	chr10:117927675-117928257	+	2674	GFRA1	Q1_P38294	ACAAGAAATTCTTTTAGGGCCCCCACAGAGCTTCCCCTTCCCACCGTCTGTCCAGCAGAG	-	noncoding	-	-	-	-	-	-	Placental	-	Vertebrates	-	0.279	0.294
PIN_02693	chr12:26732760-26733645	+	3709	ITPR2	Q1_P20287	AGTAACACACTTTTCCAAAAAGATGTCTGCATGTTTCCTGTCTGTAGTTGTGTTGCAAAC	-	noncoding	-	-	Transmap	-	-	-	Placental	Primates	Vertebrates	-	0.279	0.294
TIN_05310	chr10:13147551-13148603	-	10133	OPTN	Q1_P38201	ATGCCTCCACCAAGCCTACAGATACCACCATAATAAAGTTAAAACTGGTTCTAGTTGTTA	-	noncoding	-	-	Transmap	-	-	-	Placental	-	Vertebrates	-	0.279	0.294
PIN_08955	chr3:127390198-127391110	-	50512	PODXL2	Q1_P12163	AATGATGATGATGCAGATGGCCCCAATGACCACCAGCACCACGAAGAGCGTGCCGTAGTC	-	noncoding	-	-	Transmap	-	-	-	Placental	Primates	Vertebrates	-	0.279	0.294
PIN_06595	chr19:49376420-49378870	-	23645	PPP1R15A	Q1_P11519	TCCTAGCTTCTCCCTCCAGGCCAGCTTCTACCAGAGCTGCTCCTTTTACTGCTTCCACCA	-	weak coding potential	-	-	Transmap	-	-	-	Placental	Primates	Vertebrates	-	0.279	0.294
PIN_10701	chr6:127601150-127601893	-	81847	RNF146	Q1_P12704	CACCAGCAGTCAGCCAGCTTACAGTATTTTCTCTTCCACTGCTGGTTCATTCTTTGTGCT	-	noncoding	-	-	Transmap	-	-	-	Placental	-	Vertebrates	-	0.279	0.294
TIN_25576	chr19:50160038-50160947	-	58506	SR-A1	Q1_P29202	TTTAGGTTTTTACAGTACTGCTCTGGTCACCCAGGGGATGGAGGGGGTGGCTAGGGGTGA	-	noncoding	-	-	-	-	-	-	-	-	-	-	0.279	0.294
TIN_05716	chr10:26797962-26798448	-	54518	APBB1IP	Q1_P27147	TCTGTGGAAGGTGTACTTGCTGCTCTCTGCTGAGAATTACTGCTGTAAAGTAGCTACATG	-	noncoding	-	-	-	-	-	-	Placental	-	Vertebrates	-	-0.276	0.299
TIN_31991	chr21:38779255-38781560	-	1859	DYRK1A	Q1_P39200	GGCAATGGGCCTGGAGAGCTAGGGGAGGAGCGGTAGGGAGGAGTTGTAAAAGATGACTTT	-	noncoding	-	-	-	-	-	-	-	-	-	-	-0.276	0.299
PIN_05182	chr17:8051145-8051946	+	5187	PER1	Q1_P20669	ATCCTGGAAGAGGCAGCTGGGTGTGTGCCGCGTAGTGAAAATCCTCTTGTCAGGGGGTAT	-	noncoding	-	-	Transmap	-	-	-	Placental	Primates	Vertebrates	-	-0.276	0.299
PIN_01513	chr10:81110536-81111401	-	10105	PPIF	Q1_P10202	AAGTTCTCGTCAGGAAAGCGGCTTCCGTAGATGGACTTCCCGCCTGTGCCATTGTGGTTG	-	noncoding	-	-	Transmap	-	-	-	Placental	Primates	Vertebrates	-	-0.276	0.299
TIN_30873	chr20:33641409-33642371	+	26133	TRPC4AP	Q1_P39166	GCTCGTCTCATTCTGCCATGTATTATGATTCACAGTTTACACAGTTTATCATAAGTTTCT	-	noncoding	-	-	-	-	-	-	-	-	Vertebrates	-	-0.276	0.299
PIN_00598	chr1:108247127-108247581	+	10451	VAV3	Q1_P19991	CATTCTTTGTGTGCTCTCGCTCCACACTTAAAACATAAATAGCCTTGATAAAATGTTCCC	-	noncoding	-	-	Transmap	-	-	-	Placental	Primates	Vertebrates	-	-0.276	0.299
TIN_51371	chr8:135495333-135496147	+	57623	ZFAT1	Q1_P39882	AAGGCAGCTTCCCCTTGAGACCCCATGTCTTCCTTGGCTTTAACCCATCGTCATCCATTC	-	noncoding	-	-	-	-	-	-	Placental	Primates	Vertebrates	-	-0.276	0.299
PIN_04665	chr16:19867806-19872099	+	51704	GPRC5B	Q1_P11030	GGAACTTAAAGTCTTTCACCAAAGGTGTCTTCCTGTGTGACTTGGCGGAGCAGTTGGGAT	-	noncoding	-	-	Transmap	-	-	-	Placental	Primates	Vertebrates	-	0.276	0.299
TIN_05089	chr10:910972-911887	+	23185	LARP5	Q1_P27093	GTTACACTGCACTACCCCAGCATGCAGCATAGACACACCAGTTTCTGCGGCCCAGAACAC	-	noncoding	-	-	-	-	-	-	-	-	-	-	0.276	0.299
PIN_01178	chr1:228295570-228296849	+	128308	MRPL55	Q1_P10112	AAAATGGAAATCCTGCTACGTGTCCTATGCCCACATCCCTCTCCCTCGGCCTCACCAGCA	-	noncoding	-	-	Transmap	-	-	-	Placental	-	Vertebrates	-	0.276	0.299
TIN_42720	chr5:176579950-176580707	-	64324	NSD1	Q1_P30981	CTTCTGCCCCAAAGCTCTGTTAGAAAAGCACTTTACGTACAATACCTAAATAAAAACATA	-	noncoding	-	-	-	-	-	-	-	-	-	-	0.276	0.299
PIN_05876	chr18:3134483-3134887	+	8736	MYOM1	Q1_P20762	CTACCACTGAGGTGTCTGTGTTTCTGCTTGGGATGATTTTGCCAGGAGCCTTGGGGATAT	-	noncoding	-	-	Transmap	-	-	-	Placental	Primates	Vertebrates	-	-0.274	0.304
PIN_11275	chr7:129356977-129357477	-	4899	NRF1	Q1_P21551	TGCTTGCGTCGTCTGGATGGTCATCTCACCTCCCTGTAACGTGGCCCAATTTTGTTCCAC	-	noncoding	-	-	Transmap	-	-	-	Placental	Primates	Vertebrates	-	-0.274	0.304
PIN_07581	chr2:219497978-219499731	-	84812	PLCD4	Q1_P11777	GACAGACTTCAAGTAGATAACCAGGGAAGAGAGGGCTGGACACAAGATGGGCTTGGATTT	-	noncoding	-	-	Transmap	-	-	-	Placental	Primates	Vertebrates	-	-0.274	0.304
PIN_07394	chr2:179976939-179977648	+	91404	SESTD1	Q1_P11731	TTCATCAAATTGCTCCTCATCATTAATAGCTTCAGGCTCTTCTGGACAGTCCTGCAAAAT	-	noncoding	-	-	Transmap	-	-	-	Placental	Primates	Vertebrates	-	-0.274	0.304
PIN_09700	chr5:14708956-14712046	+	56172	ANKH	Q1_P12396	CATGTCTGTCATGGCAGAGTCTTCCCCCTCCGTGGCCGACTCATTCTCCATCTTCTTTTT	-	noncoding	-	-	Transmap	-	-	-	Placental	Primates	Vertebrates	RNAz	0.274	0.304
TIN_51705	chr9:4599642-4600573	+	55064	C9orf68	Q1_P39899	TGTTCAGATAAGCACCTGCCACCCAACTACAGCGCTTTCTCTTTCATGTTCAAAACAAAC	-	noncoding	-	-	Transmap	-	-	-	-	-	-	-	0.274	0.304
TIN_09391	chr11:66963630-66964697	-	22992	FBXL11	Q1_P27513	GCCCCTGCTCGTGCACCATGGATGATTTTGCCAAAGAAAGTTTCACTGTAGTGGATTATG	-	noncoding	-	-	-	-	-	-	-	-	-	-	0.274	0.304
PIN_02610	chr12:9094734-9095536	+	4074	M6PR	Q1_P10481	ACTACCAGTCGCTGGTATAGGAACCCCCCAACAACATAAACAGCAACCAGTGATGCAAAC	-	noncoding	-	-	Transmap	-	-	-	Placental	Primates	Vertebrates	-	0.274	0.304
TIN_48936	chr7:151443521-151444019	+	51422	PRKAG2	Q1_P39778	GAAGGAATTGGACAAAGCCCTGCTCATCAGCCCAGTGCTCAAAGCCCCAGCATTTCACGT	-	noncoding	-	-	-	-	-	-	-	-	-	-	0.274	0.304
PIN_00374	chr1:44068917-44070292	-	5792	PTPRF	Q1_P19954	TATAGGCAGCAACAGTAACGGAGTAGGTGGTCTCCGGGGTCAGGCCGCTGATAGTGGTTT	-	noncoding	-	-	Transmap	-	-	-	Placental	Primates	Vertebrates	-	0.274	0.304
TIN_29836	chr2:227834272-227834976	-	84236	RHBDD1	Q1_P39134	AACGGGACTCACGTTTTCTGGTGCTTTCTTTGGTGACGGAGTCAATTGGCCTTAATGGCC	-	noncoding	-	-	-	-	-	-	Placental	Primates	Vertebrates	-	0.274	0.304
PIN_08332	chr22:35718932-35719371	-	10043	TOM1	Q1_P11981	TTTGTCATGCACGATGGTGGGTGGGTTGTTCTTGGGCAGGATGGTCCTCACCAGCACACT	-	noncoding	-	-	Transmap	-	-	-	Placental	Primates	Vertebrates	-	0.274	0.304
TIN_30155	chr2:239243191-239243810	-	26146	TRAF3IP1	Q1_P39145	TTCATACTTCAATGAAAAATAAGCCTCCAATGCCAGTGGCCTCCAACAGGGCTTCCCTGC	-	noncoding	-	-	Transmap	-	-	-	-	-	-	-	0.274	0.304
PIN_10052	chr5:141316213-141317053	-	9812	KIAA0141	Q1_P12498	CCTCTGCACACCAAGGCCTTTCTCATAGCAAATTCCAAGGTGGTACCTGCTCTGTGAGTC	-	noncoding	-	-	Transmap	-	-	-	Placental	Primates	Vertebrates	-	-0.271	0.31
PIN_04500	chr16:1810870-1811568	-	23162	MAPK8IP3	Q1_P20575	TACAGAGATAGCTGCTTACATCCTCCGCCTCTTCTTTGGGTTCACGGCGGGCGATGATGG	-	noncoding	-	-	Transmap	-	-	-	Placental	Primates	Vertebrates	-	-0.271	0.31
TIN_18678	chr15:100197971-100199476	-	4205	MEF2A	Q1_P28520	TCTTCTTTCCCCTATCTGCTCAGTACTAAATAACTCTCCTTGGAATCCTTTGGGAGCAGG	-	noncoding	-	-	-	-	-	-	-	-	-	-	-0.271	0.31
PIN_08412	chr22:42075909-42076488	+	4809	NHP2L1	Q1_P12006	TGGTGAGGTGGGCATCGGCAAGGGGATAGGCCTTTGGATTCACATCAGCCTCAGTCTATG	-	noncoding	-	-	Transmap	-	-	-	Placental	Primates	Vertebrates	-	-0.271	0.31
TIN_07803	chr10:126666765-126667238	-	54764	ZRANB1	Q1_P27353	TCTCCTGGCCTAGAAAACCCACGGCTGCTCACTCTACTCTCTACTGGTCACATGACAGGC	-	noncoding	-	-	-	-	-	-	-	-	-	-	-0.271	0.31
TIN_13773	chr13:31329264-31329682	-	241	ALOX5AP	Q1_P28008	TCTTGAACTAACAGCTACCATTTAGAAGAGAAGGACATTCCCTCTGCATTCTAGCCTTTT	-	noncoding	-	-	Transmap	-	-	-	-	-	-	-	0.271	0.31
PIN_09130	chr3:183898039-183899074	-	1173	AP2M1	Q1_P12224	CAGCCAATCTGCCCAGTTACCTGGCTGGTGATCTGTGACTGCTCTTCTTTTGTCTACATG	-	noncoding	-	-	Transmap	-	-	-	Placental	Primates	Vertebrates	-	0.271	0.31
TIN_37993	chr4:40884956-40885249	+	323	APBB2	Q1_P39408	CAGTGGACTGCAGAGTACTTGTGGCAGCAGCCTGCCCTATACCCTTTTATAATACACAGA	-	noncoding	-	-	-	-	-	-	-	-	-	-	0.271	0.31
PIN_01009	chr1:179984610-179985285	-	9857	CEP350	Q1_P20037	ACGTTCCTGTACTTTGTTTTCTTTGTCAGATTCTCCAGATGGCTGATACCCTGGTTTGGC	-	noncoding	-	-	Transmap	-	-	-	Placental	Primates	Vertebrates	-	0.271	0.31
PIN_01840	chr11:7687991-7689985	+	51700	CYB5R2	Q1_P10284	AAAGATGAGGGACATCCTGGTCCTGTCACTGGGGTCCTTGGTGATGTGGCGAATGAGCTG	-	noncoding	-	-	Transmap	-	-	-	Placental	Primates	Vertebrates	-	0.271	0.31
TIN_43807	chr6:41549999-41550555	-	116113	FOXP4	Q1_P39620	GGAACAAGTACCACTGTCCTTTCTTTCCTCCTCCCAAGGGGGTGCCCAACAAAGAGAGGC	-	noncoding	-	-	-	-	-	-	-	-	-	-	0.271	0.31
PIN_06480	chr19:41807209-41808061	-	11100	HNRPUL1	Q1_P11490	GCGCTGGAAGCCTTCAAATGGTCTCATTTTTCGTCTCTGGGCTGACCCATAAACATTTGT	-	noncoding	-	-	Transmap	-	-	-	Placental	Primates	Vertebrates	-	0.271	0.31
PIN_02919	chr12:57485781-57486699	-	4665	NAB2	Q1_P10553	CCGTAATAAGAGCGTGTTGTCCCTCATGCAGAACTGGGCAGCAGCCTCGTTGATGGTGAG	-	noncoding	-	-	Transmap	-	-	-	Placental	Primates	Vertebrates	-	0.271	0.31
PIN_01933	chr11:34180007-34181452	+	25841	ABTB2	Q1_P10303	TCGATGGTCTTGCTGCTGTCCCCATCCTGTTCTGATTTATTGGTCATTAGTGTCTTGAAC	-	noncoding	-	-	Transmap	-	-	-	Placental	-	Vertebrates	-	-0.268	0.315
PIN_03151	chr12:110464832-110465703	-	88455	ANKRD13A	Q1_P10613	CTTGTGCACCAAATTGGTGTTCCACAGTTCCCAGCAAAGATTCCAGCGGGTTCCTGTCTG	-	noncoding	-	-	Transmap	-	-	-	Placental	Primates	Vertebrates	-	-0.268	0.315
TIN_46979	chr7:69159791-69160440	-	26053	AUTS2	Q1_P31409	CGTTTTGCAAAGCTAGAAAAAGTAATTTTATCTCTCACTGCCATACCTACAGTCAAACTA	-	noncoding	-	-	-	-	-	-	Placental	-	Vertebrates	-	-0.268	0.315
PIN_04319	chr15:75090150-75090717	-	1445	CSK	Q1_P10933	CAGGAGCTCTGGCGTCCCCGAGTCACAGTAAAGCCAACCTGTCACTTGGTACCATTAGAG	-	noncoding	-	-	Transmap	-	-	-	Placental	Primates	Vertebrates	-	-0.268	0.315
TIN_11174	chr12:12636158-12636900	+	80824	DUSP16	Q1_P27702	ATCTTCAAATGACATGCTATCACTAACCATGGCTTAAAACCCCACAGATCCCTAAAACTT	-	noncoding	-	-	-	-	-	-	Placental	-	Vertebrates	RNAz	-0.268	0.315
TIN_49778	chr8:33237803-33238093	+	84750	FUT10	Q1_P31728	ATCTCCCACTTGGAATTGTTCCTTCTCATCTTCAATTTGAAATACAAAAAGTGACCAGGT	-	noncoding	-	-	-	-	-	-	-	-	-	-	-0.268	0.315
TIN_47129	chr7:73894219-73895432	-	9569	GTF2IRD1	Q1_P31422	AACAGCAGGTGCTCCTGCCCTTGAAGGATTCCCAGGCTGGCAGGGAAAATGACCAAAAAA	-	noncoding	-	-	-	-	-	-	Placental	Primates	Vertebrates	-	-0.268	0.315
PIN_01263	chr10:1046437-1047012	-	23560	GTPBP4	Q1_P10142	CATCTCGATGGTGTTCCTATCCTCCAGAGGGTGGTCCAGGATCCCAGGAGTGTCTACAAC	-	noncoding	-	-	Transmap	-	-	-	Placental	Primates	Vertebrates	-	-0.268	0.315
TIN_31022	chr20:37200208-37200826	-	57148	KIAA1219	Q1_P29740	GTTTTGGCCAATTTAACTCCATTATTTCAATCTAATATTGCTGCCCTACTATTACGGTCT	-	noncoding	-	-	Transmap	-	-	-	-	-	-	-	-0.268	0.315
PIN_12580	chrX:154011509-154012047	+	4354	MPP1	Q1_P21746	AAACTTCTCCGGATTCTGGCTGAGCAGGGCATTCTTAATGTGGCTGCGACCCACCCCACT	-	noncoding	-	-	Transmap	-	-	-	Placental	-	Vertebrates	-	-0.268	0.315
PIN_03398	chr13:50097210-50098220	-	51131	PHF11	Q1_P10693	TCTGCCATGCTCTTCTTTCACTTGTCTTATGAATGTATTACATTTCATTGTTTCGGGTGG	-	noncoding	-	-	Transmap	-	-	-	Placental	-	Vertebrates	-	-0.268	0.315
PIN_07768	chr20:8351726-8352743	-	23236	PLCB1	Q1_P20997	TTTGGCGTGTCTCCCACATCTGGCATCTTTGACAAGGCTGAGATCCAGTAGCTCTGTCTC	-	noncoding	-	-	Transmap	-	-	-	Placental	Primates	Vertebrates	-	-0.268	0.315
TIN_22985	chr17:80773335-80774282	-	6904	TBCD	Q1_P38881	ATCAAGTCTCTGTGGTGAGGCCCTCTCAGGATGGGCCCCCACTCTATCCTGTACAGACAT	-	noncoding	-	-	Transmap	-	-	-	-	-	-	-	-0.268	0.315
PIN_00402	chr1:45813535-45814223	+	10420	TESK2	Q1_P19962	CAGGCCAAAGTCAGCTACCACTGCAGAGTAACCATTCTCATCCCTCTTTATCAGGCAGTT	-	noncoding	-	-	Transmap	-	-	-	Placental	Primates	Vertebrates	-	-0.268	0.315
TIN_03317	chr1:165808481-165809035	-	7371	UCK2	Q1_P26914	ACTACCTCTCTTGTTCAAACACTATGTATCACTCAATATTCTATTCCTTCTGCTCTCAAA	-	noncoding	-	-	Transmap	-	-	-	-	-	-	-	-0.268	0.315
PIN_01340	chr10:18689630-18690186	-	783	CACNB2	Q1_P20088	AGAATTCTTCAGCCTTCCTCCCTTGGCTCTTTTCAGAAGCCTGATCCAGGTGGCCTTCAT	-	noncoding	-	-	Transmap	-	-	-	Placental	Primates	Vertebrates	-	0.268	0.315
TIN_26847	chr2:48102023-48103091	+	80204	FBXO11	Q1_P29324	TTTGTGGTTACTCAGGTTAAAAAAGAAAAGCAGCAGCAGCAGCAAACATGTATAGAGTAG	-	noncoding	-	-	-	-	-	-	-	-	-	-	0.268	0.315
TIN_02991	chr1:153845075-153846565	+	57459	GATAD2B	Q1_P26889	GCAAACTACTTGACAGCAAATCTCTCTTCTTTGTACTTCGCTTTAATACCCCGCAACGAT	-	noncoding	-	-	-	-	-	-	Placental	-	Vertebrates	-	0.268	0.315
TIN_38242	chr4:62727660-62728211	-	23284	LPHN3	Q1_P30499	AGACTCTGGCTGGTCATAGTTACAGCTCTGTCCCTTAGTTCTCATCTGGGGTGCAGACTG	-	noncoding	-	-	-	-	-	-	-	-	-	-	0.268	0.315
TIN_30112	chr2:238421118-238422876	-	79083	MLPH	Q1_P29648	GGCCCTCCCCATGTCACCGGCCGTTCCTAGTCACATCTGTTGTTGCAGCATGTTATCAGT	-	noncoding	-	-	-	-	-	-	Placental	-	Vertebrates	-	0.268	0.315
[truncated: 2,305 more rows]
