# Supplementary material for: Expression analysis and in silico characterization of intronic long noncoding RNAs in renal cell carcinoma: emerging functional associations
Source: Mol Cancer. 2013 Nov 15;12:140. doi: 10.1186/1476-4598-12-140 (PMC3834536; doi:10.1186/1476-4598-12-140)
Supplement: Additional file 10: Table S7 — GO enriched terms from cis or trans correlation analyses. (A) GO enriched terms for all protein-coding genes with significant cis correlation with the lncRNA from the same locus. (B, C) GO enriched terms for protein-coding genes with significant cis correlation with the lncRNA from the same locus, for those only with (B) positive correlation or (C) negative correlation among lncRNAs and protein-coding genes. (D) Average trans correlation value for the protein-coding gene set expressed in RCC and other three tissues, belonging to that GO-enriched term, and having significant trans correlation with a lncRNA. (E) Correlation values for all lncRNAs with significant trans correlation with all the protein-coding genes expressed in RCC plus other three tissues. (F) Protein-coding genes expressed in RCC plus other three tissues, belonging to that GO-enriched term in the trans correlation analysis. [file 1476-4598-12-140-S10.xlsx]

## Sheet: All cis correl GO analysis
Table S7_A: GO enriched terms for all protein-coding genes with significant cis correlation with the lncRNA from the same locus.
GO ID	GO NAME	p-val	corrected p-value	cluster freq	total freq	genes
30036	actin cytoskeleton organization	0.000193	0.0098	25/694 3.6%	235/14305 1.6%	1730 596 4763 2934 116985 5048 2317 9578 10395 9826 118 57580 1794 89846 152273 57619 11188 9844 4627 23092 4771 9322 84168 121512 55909
30029	actin filament-based process	0.000208	0.0104	26/694 3.7%	250/14305 1.7%	2934 2317 5048 9578 118 9826 57580 10395 57619 23092 9322 1730 596 4763 116985 1794 89846 152273 11188 9844 4627 4771 4628 84168 55909 121512
7568	aging	0.000229	0.0111	18/694 2.5%	145/14305 1.0%	6721 57142 596 6648 2934 5176 1075 1026 156 821 3987 29842 57178 1490 2879 1634 2152 3064
48856	anatomical structure development	3.45e-07	0.000137	181/694 26.0%	2656/14305 18.5%	22873 4040 55746 6774 3720 3339 2335 2099 156 3480 7402 84530 1822 40 80184 27130 57178 2012 22801 3200 8218 5159 2200 51564 4313 6095 1282 5745 1285 4292 5176 3487 51232 1794 1512 83605 10628 26259 3491 25836 55553 4124 3915 8312 29842 7074 1490 3910 3912 4607 4838 7170 25831 212 57154 9369 2168 5618 8650 5048 2317 928 176 8038 57619 2273 51195 23092 3399 7520 23394 1999 6586 7182 4091 137964 59…
48646	anatomical structure formation involved in morphogenesis	3.28e-05	0.00327	37/694 5.3%	375/14305 2.6%	2033 2034 2683 3339 5048 2335 928 960 8038 8841 10395 1499 57619 80184 3200 506 57142 4313 6095 1282 5727 2260 23499 3491 4627 4771 1490 2139 585 83478 5591 4838 9620 7057 3064 4087 25831
9653	anatomical structure morphogenesis	3.24e-07	0.000137	98/694 14.1%	1218/14305 8.5%	4040 6774 3339 2335 2099 3480 80184 57178 3200 8218 5159 51564 6095 4313 1282 83605 1512 3491 25836 55553 3915 29842 1490 3912 4607 4838 25831 2168 9369 8650 928 5048 8038 57619 2273 3399 1999 6586 595 57142 596 4763 4010 2778 322 23499 4627 4771 1634 83478 9620 7057 2683 8841 10395 10505 3778 2048 506 2064 2065 6648 5079 57731 2260 444 7840 585 55909 5591 4087 1601 2131 10049 1889 2934 2033 1956…
1525	angiogenesis	0.00113	0.0321	17/694 2.4%	152/14305 1.0%	506 57142 4313 1282 2034 2683 3339 2335 8841 1499 2260 3491 4627 1490 83478 3200 7057
6915	apoptotic process	0.00141	0.0383	44/694 6.3%	567/14305 3.9%	1889 2033 2934 64651 9577 10395 57580 9826 4616 149428 10276 2152 8997 26999 10904 706 79811 57142 2065 596 6648 4194 1285 11214 23365 7133 5467 1793 1870 89846 3956 23263 11188 7073 9844 8312 7074 7840 2139 10787 2537 121512 7057 3064
65007	biological regulation	1.8e-09	3.2e-06	413/694 59.5%	6943/14305 48.5%	7494 79705 57343 6774 23512 1312 156 3480 29915 1822 10615 2012 8218 1828 79811 6095 3291 26009 3487 79813 409 2 8729 3490 10628 3491 84897 10095 8312 406 5218 10620 2023 84891 1819 23637 212 347736 51497 213 928 149428 2972 51195 3399 8853 55200 323 322 716 718 5335 55929 10745 6595 84817 6597 7450 8841 118 57580 3383 7448 26297 2244 8464 2896 2103 706 51279 301 57591 972 309 975 2260 444 7436 2…
1568	blood vessel development	0.000516	0.0187	26/694 3.7%	265/14305 1.8%	2034 2683 3339 2335 8841 960 8613 1499 57178 3200 51564 506 57142 4313 1282 4763 2260 83605 3491 26259 4627 1490 3910 83478 7057 55636
10171	body morphogenesis	0.00174	0.0434	5/694 0.7%	19/14305 0.1%	444 4313 25836 2778 64651
7049	cell cycle	0.00188	0.0464	57/694 8.2%	794/14305 5.5%	10609 8841 5685 54908 4926 6867 10615 9793 8218 90381 5709 301 4194 4292 5603 22846 9738 10907 1982 10628 11004 25836 84897 5976 5218 585 55909 29945 55320 11044 10051 23637 8697 1956 4683 2033 219771 5048 1026 1499 10904 595 4863 221150 596 91 116985 323 1112 27436 26271 322 23499 899 4627 4628 7057
22402	cell cycle process	0.000416	0.0166	47/694 6.7%	582/14305 4.0%	8697 1956 4683 219771 5048 1026 8841 10609 5685 54908 1499 4926 10615 9793 8218 4863 595 221150 596 4194 5709 4292 22846 91 116985 323 1112 27436 26271 9738 10907 322 1982 23499 899 11004 25836 84897 4627 5218 4628 585 55320 29945 11044 7057 10051
8219	cell death	0.000452	0.0171	54/694 7.7%	698/14305 4.8%	9826 57580 10395 4616 1822 65055 2152 706 79811 2065 6648 4194 1285 23365 6311 7133 1793 1982 89846 3956 11188 23263 7073 8312 7074 7840 5591 1889 2934 2033 64651 9577 149428 10276 8997 26999 10904 57142 596 5423 4010 7150 11214 5467 1870 25814 9844 54840 10787 2139 2537 121512 7057 3064
48468	cell development	0.000131	0.00726	52/694 7.4%	632/14305 4.4%	783 22873 2683 2335 54456 2099 10505 3480 3778 80184 2048 2064 124540 2065 6648 57731 2260 55553 3915 8312 29842 7840 585 3912 5591 4838 1601 2131 9369 1956 2934 2034 8650 5048 960 1499 57619 8997 6586 137964 695 596 4763 4010 2043 26271 322 25814 4627 84168 5819 3064
30154	cell differentiation	1.24e-05	0.00176	118/694 17.0%	1668/14305 11.6%	22873 6774 3720 2335 2099 4616 3480 84530 79083 1822 80184 57178 2012 23139 51564 6095 1282 5176 1794 83605 10628 79158 25836 55553 3915 8312 7074 29842 1490 3910 3912 4838 212 57154 9369 5618 8650 5048 2317 8038 57619 2273 3399 7520 23394 1999 6586 137964 595 695 57142 596 4763 4010 26271 322 25814 716 4627 4771 83478 23598 5819 783 2683 54456 10505 3778 54852 2048 26528 2064 639 124540 2065 507…
34329	cell junction assembly	0.000233	0.0111	10/694 1.4%	54/14305 0.3%	51564 1308 596 3915 928 1495 3655 10395 1499 1828
34330	cell junction organization	0.000163	0.00867	12/694 1.7%	72/14305 0.5%	51564 1308 596 3915 8650 4771 928 1495 3655 10395 1499 1828
902	cell morphogenesis	0.000313	0.0138	30/694 4.3%	314/14305 2.1%	1601 2131 9369 1956 8650 5048 2335 1499 10505 3480 57619 8997 6586 2048 2064 596 2065 57731 2043 322 55553 4627 3915 29842 7840 84168 585 3912 55909 4838
904	cell morphogenesis involved in differentiation	0.00153	0.0402	23/694 3.3%	241/14305 1.6%	1601 2064 2131 2065 596 9369 57731 2043 8650 5048 2335 1499 322 10505 3480 3915 4627 84168 3912 8997 4838 6586 2048
31589	cell-substrate adhesion	8.06e-05	0.00574	15/694 2.1%	99/14305 0.6%	596 1308 7450 2335 960 5467 10395 1499 7448 3915 1490 84168 3912 22801 3655
22607	cellular component assembly	0.000244	0.0115	68/694 9.7%	912/14305 6.3%	9968 241 5438 7450 9555 10609 8841 27232 118 57580 10395 3480 4928 3778 1666 55506 2244 51773 90381 1828 51564 6648 4194 4292 6311 972 10907 64225 89846 2 9057 3915 285973 7840 585 55909 1495 4087 55706 56984 9369 5618 8518 2934 2033 5048 928 1499 23195 6850 2972 2878 23092 3655 6714 596 1308 6430 5092 3737 26271 1870 152273 9185 1355 121512 1535 617
44085	cellular component biogenesis	0.000711	0.0234	73/694 10.5%	1034/14305 7.2%	9968 241 5438 7450 9555 10609 8841 27232 118 57580 10395 4928 3480 3778 1666 55506 2244 51773 90381 84864 1828 51564 29889 6648 4194 4292 6311 972 10969 10907 64225 89846 2 9057 3915 285973 7840 585 55909 1495 55706 4087 56984 9369 5618 8518 2033 2934 10171 29102 5048 928 1499 23195 6850 2972 2878 23092 3655 6714 596 1308 6430 5092 3737 26271 1870 152273 9185 1355 121512 1535 617
32989	cellular component morphogenesis	0.000996	0.0301	31/694 4.4%	352/14305 2.4%	1601 2131 9369 1956 8650 5048 928 2335 1499 10505 3480 57619 8997 6586 2048 2064 596 2065 57731 2043 322 55553 3915 4627 29842 7840 84168 585 3912 55909 4838
6928	cellular component movement	2.74e-05	0.00287	44/694 6.3%	474/14305 3.3%	5064 2131 4040 6774 9369 1956 2683 64759 5048 2335 928 3683 960 8613 9826 3383 10505 6850 22801 3655 6586 2048 5159 506 976 2064 301 4010 2043 5467 7431 409 23499 9844 23286 10095 3915 4627 1490 2534 5591 4838 7170 7057
16043	cellular component organization	3.04e-10	1.08e-06	189/694 27.2%	2562/14305 17.9%	4040 55746 22872 3720 23512 5438 54617 2335 9555 1105 10609 54908 4928 3480 4926 10615 80184 57178 65055 51773 8218 84340 1828 51564 1284 4194 1285 4292 10533 9738 22983 7403 1793 10907 1794 79813 64225 409 89846 2 8729 9057 11004 3491 25836 55553 4124 3915 29842 285973 1490 3912 1495 4838 56984 9369 5618 8650 5048 2317 928 10426 1786 9578 9577 55869 1788 23195 57619 9219 2972 23092 7520 57610 19…
48869	cellular developmental process	1.67e-05	0.00229	120/694 17.2%	1714/14305 11.9%	22873 6774 3720 2335 2099 4616 3480 84530 79083 1822 80184 57178 2012 23139 51564 6095 1282 5176 1794 83605 10628 79158 25836 55553 3915 8312 7074 29842 1490 3910 3912 4838 212 57154 9369 5618 8650 5048 928 2317 8038 57619 2273 3399 7520 23394 1999 6586 137964 595 695 57142 596 4763 4010 26271 322 25814 716 4627 4771 83478 23598 5819 783 2683 54456 10505 3778 54852 2048 26528 2064 639 124540 2065…
9987	cellular process	1.48e-06	0.000311	511/694 73.6%	9369/14305 65.4%	113451 79705 6774 23512 221935 57205 1312 10609 156 3480 50614 6867 7351 79083 1822 10615 2012 22801 55230 8218 1828 79811 6095 204 3291 3487 51366 79813 409 8729 2 3490 10628 3491 84897 10095 8312 406 5218 84893 2023 23637 212 347736 213 928 176 57222 8038 821 27089 2975 149428 2972 3399 1307 1308 323 322 716 5335 55929 617 6595 6597 7450 8841 118 57580 3383 7448 255967 8836 2244 8464 55339 8486…
51716	cellular response to stimulus	0.000502	0.0184	71/694 10.2%	987/14305 6.8%	4040 6774 241 10395 3480 7351 55339 2152 90381 5159 2329 5602 2065 6648 4292 4216 22944 4293 5980 30001 196883 7508 79915 116496 51366 409 3956 83605 3490 7436 2887 25836 5976 285973 84893 5591 91319 1495 11044 4087 2033 4683 213 2034 1026 9577 1499 57619 3172 6850 64965 84268 2878 2879 7520 23394 3655 6586 595 596 5423 1112 2778 27301 322 6672 54840 2187 2139 121512 7057
33554	cellular response to stress	0.00154	0.0402	47/694 6.7%	619/14305 4.3%	2033 213 4683 2034 1026 9577 6850 84268 64965 2878 55339 2879 7520 2152 90381 595 5602 596 5423 6648 4292 4216 22944 5980 4293 1112 30001 7508 79915 116496 51366 27301 322 83605 25836 5976 6672 285973 54840 2187 2139 84893 121512 5591 91319 11044 7057
7417	central nervous system development	0.000912	0.0282	37/694 5.3%	443/14305 3.0%	2131 3720 1956 2934 8650 5048 10395 1499 1808 3480 5463 1822 40 80184 3399 1152 6586 2048 57142 6095 596 4763 4010 91 2260 84376 25836 55553 2534 10787 585 5591 4838 9620 55636 7170 3064
43009	chordate embryonic development	7.19e-05	0.00557	35/694 5.0%	360/14305 2.5%	1601 10049 1889 1956 2033 4683 2034 10395 1499 57619 2896 57178 3200 5159 639 4010 91 2778 5727 2260 23764 26259 3491 25836 55553 4124 4627 585 5591 4838 9620 55636 4087 3064 25831
16568	chromatin modification	0.000266	0.0123	30/694 4.3%	311/14305 2.1%	6595 3720 23512 54617 6597 2033 9555 1105 8841 1786 9577 55869 1788 11177 55506 8464 8289 117143 51773 51564 10847 7403 322 79813 58508 55929 23028 51780 2139 55636
51276	chromosome organization	0.001	0.0301	42/694 6.0%	525/14305 3.6%	6595 8697 3720 23512 2033 54617 4683 6597 9555 1105 1786 8841 10609 54908 9577 55869 1788 9219 11177 55506 8464 2879 8289 7520 117143 51773 51564 10847 7403 322 79813 58508 55929 25836 55553 23028 51780 2139 5591 55636 11044 10051
7010	cytoskeleton organization	3.31e-05	0.00327	42/694 6.0%	448/14305 3.1%	5064 10049 2934 5048 2317 10426 9578 8841 54908 10395 9826 118 57580 1499 57619 10615 23092 9322 57610 9793 1730 596 4763 57731 4292 116985 26271 9738 22983 1794 84376 89846 152273 11004 11188 9844 4627 4771 84168 585 121512 55909
16265	death	0.000535	0.0187	54/694 7.7%	703/14305 4.9%	9826 57580 10395 4616 1822 65055 2152 706 79811 2065 6648 4194 1285 23365 6311 7133 1793 1982 89846 3956 11188 23263 7073 8312 7074 7840 5591 1889 2934 2033 64651 9577 149428 10276 8997 26999 10904 57142 596 5423 4010 7150 11214 5467 1870 25814 9844 54840 10787 2139 2537 121512 7057 3064
21700	developmental maturation	0.000881	0.0282	13/694 1.8%	98/14305 0.6%	137964 695 4313 3778 8312 2034 29842 6855 26271 960 5467 1499 2260
32502	developmental process	2.85e-07	0.000137	213/694 30.6%	3235/14305 22.6%	55746 6774 3720 2335 156 4616 3480 79083 1822 40 79600 2012 22801 23139 8218 2200 51564 6095 5745 3487 83605 3490 10628 3491 55553 3915 8312 4124 7074 81693 1490 3910 3912 4607 7170 212 5618 1075 928 2317 176 8038 821 57619 51195 3399 23394 1999 4091 7182 1308 4763 322 716 4627 4771 7057 9079 6595 6597 2683 7450 8841 2896 89797 301 972 2260 444 3956 7436 7840 23028 585 55909 4087 1601 2131 10049 …
9950	dorsal/ventral axis specification	0.000329	0.0141	4/694 0.5%	8/14305 0.0%	4040 1499 4087 4091
9790	embryo development	6.99e-05	0.00553	51/694 7.3%	601/14305 4.2%	4040 10395 27130 80184 2896 57178 3200 130507 5159 639 2260 3491 26259 25836 55553 4124 585 5591 4838 25831 4087 1601 2131 10049 1889 84750 1956 4683 2033 2034 8613 1788 1499 57619 3399 1999 4091 4010 7150 91 2778 5727 498 23499 23764 4627 4771 2139 9620 55636 3064
9792	embryo development ending in birth or egg hatching	8.98e-05	0.00607	35/694 5.0%	364/14305 2.5%	1601 10049 1889 1956 2033 4683 2034 10395 1499 57619 2896 57178 3200 5159 639 4010 91 2778 5727 2260 23764 26259 3491 25836 55553 4124 4627 585 5591 4838 9620 55636 4087 3064 25831
30010	establishment of cell polarity	0.00102	0.0303	6/694 0.8%	25/14305 0.1%	3480 4627 5048 54908 9826 1794
30198	extracellular matrix organization	0.00141	0.0383	13/694 1.8%	103/14305 0.7%	4763 1284 1285 4010 2683 11117 7448 3491 3915 1490 1634 151887 1999
43062	extracellular structure organization	0.00198	0.0481	17/694 2.4%	160/14305 1.1%	783 2064 4763 9369 1284 1285 4010 2683 11117 1499 7448 3491 3915 1490 1634 151887 1999
60324	face development	0.00101	0.0301	5/694 0.7%	17/14305 0.1%	444 4313 25836 64651 55636
60325	face morphogenesis	0.00138	0.038	4/694 0.5%	11/14305 0.0%	444 4313 25836 64651
46847	filopodium assembly	0.00053	0.0187	5/694 0.7%	15/14305 0.1%	89846 152273 23092 121512 3655
7369	gastrulation	0.0016	0.0413	11/694 1.5%	80/14305 0.5%	23499 2131 4040 4771 2139 585 4838 8613 1499 4087 3064
48699	generation of neurons	0.00201	0.0481	45/694 6.4%	594/14305 4.1%	2131 6774 9369 1956 2033 4683 8650 5048 960 10505 1808 3480 3778 1822 80184 3399 7520 23394 8997 6586 2048 57142 2064 6095 2065 596 4763 6648 57731 4010 2043 5176 2260 322 25814 84376 3956 9138 3915 7074 7840 2534 585 3912 3064
10001	glial cell differentiation	0.00201	0.0481	9/694 1.2%	59/14305 0.4%	716 57142 2064 2065 4763 55553 1956 2934 1499
42063	gliogenesis	0.00172	0.0432	10/694 1.4%	69/14305 0.4%	716 57142 2064 2065 4763 55553 1956 2934 4771 1499
7507	heart development	0.000469	0.0174	23/694 3.3%	221/14305 1.5%	2064 2065 4763 6648 1889 2033 5727 156 10395 1499 5463 25836 55553 27130 57178 3399 585 4607 5591 4838 55636 4087 2200
61008	hepaticobiliary system development	4.22e-05	0.00386	12/694 1.7%	63/14305 0.4%	595 2064 4763 6648 25836 3720 4124 2033 7450 8841 4838 1499
1701	in utero embryonic development	0.000826	0.0267	22/694 3.1%	216/14305 1.5%	1601 639 10049 1956 4010 4683 91 2034 1499 2260 23764 26259 3491 55553 4124 4627 2896 57178 4838 55636 4087 5159
7229	integrin-mediated signaling pathway	0.00157	0.0408	9/694 1.2%	57/14305 0.3%	1307 83605 6850 4627 1490 22801 3683 3655 1793
1889	liver development	0.000171	0.00896	11/694 1.5%	62/14305 0.4%	595 2064 4763 6648 3720 4124 2033 7450 8841 4838 1499
33036	macromolecule localization	0.00206	0.0482	75/694 10.8%	1111/14305 7.7%	5064 55746 22872 57205 2332 54908 288 4927 4928 79083 55187 80184 54812 65055 9793 9145 8218 706 121260 301 57731 6311 63971 10533 80273 972 975 8498 409 84376 10628 79158 7436 25836 81693 79895 5976 406 9961 585 56681 55909 55706 23673 23256 51555 57154 80262 84750 1956 2317 9885 23011 821 11031 1499 57619 84268 5869 66008 81609 5862 5861 2778 5467 23499 5476 91949 54843 4627 157680 64241 93664 …
60056	mammary gland involution	0.00106	0.0303	3/694 0.4%	5/14305 0.0%	2064 2065 1999
30035	microspike assembly	0.00074	0.0242	5/694 0.7%	16/14305 0.1%	89846 152273 23092 121512 3655
32504	multicellular organism reproduction	0.000585	0.02	42/694 6.0%	511/14305 3.5%	6721 22873 113451 5618 1956 2683 5048 10406 54456 2099 1312 8613 1788 55339 57178 2879 23394 23139 54852 9043 6586 137964 1730 595 2064 26528 596 5079 4201 4292 51686 10863 2671 26271 8312 7840 585 5591 4838 23598 5819 3064
7275	multicellular organismal development	9.9e-07	0.000261	196/694 28.2%	2972/14305 20.7%	6774 55746 3720 2335 156 4616 3480 1822 40 79600 2012 22801 2200 51564 6095 5745 3487 83605 3490 10628 3491 55553 3915 8312 4124 7074 81693 1490 3910 3912 4607 7170 212 5618 928 2317 176 57619 51195 3399 23394 1999 4091 7182 1308 4763 322 716 4627 4771 7057 9079 6595 6597 2683 7450 8841 2896 89797 301 972 2260 444 3956 7436 7840 23028 585 4087 1601 2131 10049 4683 29105 960 8613 28959 1499 1808 7…
48609	multicellular organismal reproductive process	0.000585	0.02	42/694 6.0%	511/14305 3.5%	6721 22873 113451 5618 1956 2683 5048 10406 54456 2099 1312 8613 1788 55339 57178 2879 23394 23139 54852 9043 6586 137964 1730 595 2064 26528 596 5079 4201 4292 51686 10863 2671 26271 8312 7840 585 5591 4838 23598 5819 3064
48519	negative regulation of biological process	1.1e-06	0.000261	143/694 20.6%	2020/14305 14.1%	192669 4040 6774 3720 23512 2332 2099 1312 156 3480 1822 25825 51773 2152 54815 9044 51564 1284 4194 1285 4292 5176 116496 79813 1982 409 2 3490 10628 25836 55553 84897 8312 29842 2023 4838 56984 57154 5618 51497 8553 213 1786 10428 55869 1788 149428 9219 7181 3399 7520 23394 6586 4091 55003 595 57142 596 5423 4763 91 116985 323 1112 10318 26271 498 23189 322 23499 899 55929 6672 4771 7057 6595 5…
9890	negative regulation of biosynthetic process	0.000294	0.0132	50/694 7.2%	621/14305 4.3%	6595 192669 5064 10049 6774 3720 51497 23512 6597 8553 2332 2729 1786 8841 55869 1788 22955 1499 9219 1822 25825 7088 7181 3399 7376 51773 9044 54815 51564 639 5079 4194 1112 5467 322 79813 463 10628 2887 55929 25836 55553 29842 6672 4771 23028 2023 54 4838 4087
31327	negative regulation of cellular biosynthetic process	0.000369	0.0151	49/694 7.0%	611/14305 4.2%	6595 192669 5064 10049 6774 3720 51497 23512 6597 8553 2332 2729 1786 8841 55869 1788 22955 1499 9219 1822 25825 7088 7181 3399 7376 51773 9044 54815 51564 639 5079 4194 1112 5467 79813 463 10628 2887 55929 25836 55553 29842 6672 4771 23028 2023 54 4838 4087
51129	negative regulation of cellular component organization	0.000376	0.0152	20/694 2.8%	177/14305 1.2%	56984 57142 5079 3720 57731 2934 116985 1786 10395 23189 118 10505 899 3956 9138 4134 7376 7057 2048 4091
31324	negative regulation of cellular metabolic process	0.0001	0.00636	62/694 8.9%	786/14305 5.4%	192669 6595 5064 6774 3720 23512 6597 2332 1312 8841 5685 1822 25825 51773 54815 9044 51564 639 5079 5709 4194 4292 116496 79813 409 10628 2887 25836 55553 29842 23028 2023 29945 4838 4087 10049 8697 51497 8553 2033 2729 1026 1786 8613 55869 22955 1788 1499 9219 7088 7181 3399 7376 4091 1112 26271 5467 463 55929 6672 4771 54
48523	negative regulation of cellular process	1.06e-06	0.000261	133/694 19.1%	1844/14305 12.8%	192669 4040 6774 3720 23512 2332 2099 1312 156 3480 1822 25825 51773 2152 54815 9044 51564 4194 1285 4292 5176 116496 79813 1982 409 3490 10628 25836 55553 84897 8312 29842 2023 4838 56984 57154 5618 51497 8553 213 1786 10428 55869 1788 149428 9219 7181 3399 7520 23394 6586 4091 55003 595 57142 596 5423 4763 91 116985 323 1112 26271 498 23189 322 23499 899 55929 6672 4771 7057 6595 5064 9968 6597…
10629	negative regulation of gene expression	0.000119	0.00671	47/694 6.7%	551/14305 3.8%	27044 6595 192669 10049 6774 3720 51497 23512 6597 8553 29102 2729 1786 8841 55869 1788 22955 1499 9219 1822 7088 7181 3399 23394 7376 51773 6586 9044 54815 51564 639 5079 4194 1112 5467 79813 463 10628 55929 25836 55553 29842 6672 23028 2023 4838 4087
31061	negative regulation of histone methylation	0.00106	0.0303	3/694 0.4%	5/14305 0.0%	5079 3720 1786
10558	negative regulation of macromolecule biosynthetic process	0.000343	0.0145	48/694 6.9%	593/14305 4.1%	6595 192669 10049 6774 3720 51497 23512 6597 8553 2332 2729 1786 8841 55869 1788 22955 1499 9219 1822 25825 7088 7181 3399 7376 51773 9044 54815 51564 639 5079 4194 1112 5467 322 79813 463 10628 2887 55929 25836 55553 29842 6672 4771 23028 2023 4838 4087
10605	negative regulation of macromolecule metabolic process	5.48e-05	0.00488	64/694 9.2%	802/14305 5.6%	192669 6595 6774 3720 23512 6597 2332 8841 5685 1822 25825 51773 54815 9044 51564 639 5079 5709 4194 4292 116496 79813 409 2 10628 2887 25836 55553 29842 23028 2023 29945 4838 4087 27044 10049 8697 51497 8553 29102 2729 1786 8613 55869 22955 1788 1499 9219 7088 7181 3399 23394 7376 6586 4091 1112 26271 5467 322 463 55929 6672 4771 7057
9892	negative regulation of metabolic process	2.7e-05	0.00287	69/694 9.9%	864/14305 6.0%	192669 6595 5064 6774 3720 23512 6597 2332 1312 8841 5685 1822 25825 51773 54815 9044 51564 639 5079 5709 4194 4292 116496 79813 409 2 10628 2887 25836 55553 29842 23028 2023 29945 4838 4087 27044 10049 8697 51497 2033 8553 29102 2729 1026 1786 8613 55869 1788 22955 1499 9219 7088 7181 3399 23394 7376 6586 4091 1112 26271 5467 322 463 55929 6672 4771 54 7057
51172	negative regulation of nitrogen compound metabolic process	0.000189	0.00973	47/694 6.7%	562/14305 3.9%	6595 5064 10049 6774 3720 51497 23512 6597 8553 2729 1786 8841 1312 55869 1788 22955 1499 9219 1822 7088 7181 3399 7376 51773 9044 54815 51564 639 5079 4194 4292 1112 5467 79813 463 10628 55929 25836 55553 29842 6672 4771 23028 2023 54 4838 4087
45934	negative regulation of nucleobase-containing compound metabolic process	0.000524	0.0187	45/694 6.4%	556/14305 3.8%	6595 5064 10049 6774 3720 51497 23512 6597 8553 2729 1786 8841 55869 1788 22955 1499 9219 1822 7088 7181 3399 7376 51773 9044 54815 51564 639 5079 4194 4292 1112 5467 79813 463 10628 55929 25836 55553 29842 6672 4771 23028 2023 4838 4087
51253	negative regulation of RNA metabolic process	0.000155	0.00839	37/694 5.3%	404/14305 2.8%	6595 10049 6774 3720 23512 8553 6597 1786 8841 55869 1788 1499 9219 1822 7181 3399 7376 51773 54815 51564 639 5079 4194 1112 5467 79813 463 10628 25836 55929 55553 6672 29842 23028 2023 4838 4087
122	negative regulation of transcription from RNA polymerase II promoter	5.94e-05	0.00492	30/694 4.3%	286/14305 1.9%	6595 6774 23512 3720 6597 8841 1786 55869 1788 1499 1822 9219 7181 3399 7376 51564 639 5079 4194 5467 79813 463 10628 25836 55553 6672 29842 23028 2023 4838
45892	negative regulation of transcription, DNA-dependent	0.000109	0.00647	37/694 5.3%	397/14305 2.7%	6595 10049 6774 3720 23512 8553 6597 1786 8841 55869 1788 1499 9219 1822 7181 3399 7376 51773 54815 51564 639 5079 4194 1112 5467 79813 463 10628 25836 55929 55553 6672 29842 23028 2023 4838 4087
7399	nervous system development	3.7e-05	0.00357	86/694 12.3%	1155/14305 8.0%	6595 6774 3720 6597 10395 10505 3480 84530 3778 1822 40 80184 89797 1152 3200 2048 2064 6095 2065 5079 6648 57731 5176 51232 2260 84376 3956 7436 25836 55553 3915 7074 7840 585 3912 5591 4838 7170 25831 54437 2131 9369 84750 1956 2033 2934 4683 8650 5048 928 960 1499 1808 5463 57619 51195 23092 3399 8289 7520 23394 8997 6586 55626 7182 57142 596 4763 4010 91 2043 5467 5727 322 25814 716 81544 913…
22008	neurogenesis	0.000528	0.0187	50/694 7.2%	637/14305 4.4%	6774 10505 3480 3778 1822 80184 2048 6095 2064 2065 6648 57731 5176 2260 84376 3956 55553 3915 7074 7840 585 3912 2131 9369 1956 4683 2934 2033 8650 5048 960 1499 1808 3399 7520 23394 8997 6586 57142 596 4763 4010 2043 322 25814 716 9138 4771 2534 3064
6999	nuclear pore organization	0.00106	0.0303	3/694 0.4%	5/14305 0.0%	4928 55746 55706
48513	organ development	1.06e-06	0.000261	130/694 18.7%	1792/14305 12.5%	4040 55746 6774 3720 3339 2335 2099 156 3480 7402 27130 80184 57178 2012 22801 3200 5159 2200 51564 4313 6095 1282 1285 5176 1794 83605 10628 1512 26259 3491 25836 55553 3915 4124 29842 1490 3910 3912 4607 4838 7170 25831 212 57154 2168 5618 8650 5048 2317 57619 2273 3399 7520 1999 6586 137964 595 695 57142 596 1308 4763 4010 91 2778 84623 23499 899 4627 4771 1634 83478 23598 9620 7057 783 2683 7…
9887	organ morphogenesis	7.78e-05	0.00565	53/694 7.6%	635/14305 4.4%	4040 6774 2099 10395 3480 80184 57178 3200 5159 2048 4313 2065 5079 2260 1512 25836 1490 7840 585 3912 4607 4838 25831 4087 2168 1956 2033 5048 1026 960 64651 28959 1499 57619 6850 2273 7088 3399 3655 6586 595 596 4763 2778 5727 23499 4771 2139 1634 54 9620 55636 3064
6996	organelle organization	1.68e-07	0.000108	109/694 15.7%	1381/14305 9.6%	55746 3720 23512 54617 9555 1105 10609 54908 4928 4926 10615 51773 8218 84340 51564 4292 22983 9738 7403 10907 79813 1794 64225 2 8729 89846 11004 25836 55553 4124 285973 5048 2317 10426 9578 1786 9577 1788 55869 57619 9219 23092 7520 57610 596 4763 116985 26271 322 152273 899 55929 4627 4771 51780 121512 617 6595 5064 6597 8841 9826 118 57580 10395 55506 8464 9793 706 6648 57731 80273 2804 84376…
14065	phosphatidylinositol 3-kinase cascade	0.000912	0.0282	4/694 0.5%	10/14305 0.0%	3480 2064 2065 4763
48518	positive regulation of biological process	1.49e-06	0.000311	153/694 22.0%	2208/14305 15.4%	6774 3720 23512 2099 1312 156 3480 7402 57178 51773 3200 2152 8218 9043 5159 51564 6095 4194 1285 4292 5176 10533 116496 9540 409 89846 1512 10628 23263 3491 7073 25836 55553 3915 8312 29842 7074 406 1490 3912 4838 57154 2168 8650 1786 11030 9577 149428 10276 9219 3399 7520 23394 7182 4091 595 695 57142 596 4763 4010 91 116985 2778 26271 322 716 9180 718 23286 6672 4771 121512 93664 5819 7057 672…
31325	positive regulation of cellular metabolic process	0.000448	0.0171	70/694 10.0%	966/14305 6.7%	6595 6721 9968 6774 3720 6597 8573 1312 5685 10395 9826 3383 7448 3480 57178 51773 23034 6925 6095 6648 5709 10533 7030 972 975 116496 2887 25836 55553 8312 406 1490 5591 29945 4838 4087 57658 57154 8697 2168 1889 1956 2033 4683 2034 2729 960 1786 64651 9577 11030 1499 3172 6850 9219 59269 8289 23394 7376 7182 595 596 4010 91 5092 26271 4286 55827 6672 7057
48522	positive regulation of cellular process	1.89e-06	0.000373	141/694 20.3%	2004/14305 14.0%	6774 3720 23512 2099 1312 156 3480 7402 57178 51773 3200 2152 9043 5159 51564 6095 4194 1285 4292 5176 10533 116496 9540 409 89846 10628 1512 23263 3491 7073 25836 55553 3915 8312 7074 406 1490 3912 4838 57154 2168 8650 1786 9577 11030 149428 10276 9219 3399 7520 23394 7182 4091 595 695 57142 596 4763 4010 91 116985 2778 26271 322 9180 718 23286 6672 4771 121512 93664 5819 7057 6721 6595 9968 659…
32270	positive regulation of cellular protein metabolic process	7.67e-05	0.00565	30/694 4.3%	290/14305 2.0%	57154 8697 3720 4683 2033 2729 960 1786 5685 11030 10395 7448 6850 23394 7376 23034 595 596 5709 91 10533 26271 972 975 116496 25836 8312 1490 29945 7057
10604	positive regulation of macromolecule metabolic process	0.000947	0.0291	67/694 9.6%	941/14305 6.5%	6595 6721 9968 6774 3720 6597 8573 2099 5685 9826 10395 7448 3480 57178 51773 23034 6925 639 6095 5709 10533 7030 972 975 116496 25836 55553 8312 406 1490 5591 29945 4838 4087 57658 57154 8697 1889 2033 4683 2034 2729 960 1786 64651 9577 11030 1499 3172 6850 9219 59269 8289 23394 7376 7182 595 596 4010 91 5092 26271 718 4286 55827 6672 7057
9893	positive regulation of metabolic process	0.000457	0.0171	73/694 10.5%	1018/14305 7.1%	6721 6595 9968 6774 3720 6597 8573 2099 1312 5685 10395 9826 3383 7448 3480 57178 51773 23034 6925 639 6095 6648 5709 10533 7030 972 975 116496 2887 25836 55553 8312 406 1490 5591 29945 4838 4087 57658 57154 8697 2168 1889 1956 2033 4683 2034 2729 960 1786 64651 9577 11030 1499 3172 6850 9219 59269 8289 23394 7376 7182 595 596 4010 91 5092 26271 718 4286 55827 6672 7057
45937	positive regulation of phosphate metabolic process	2.47e-05	0.00275	19/694 2.7%	134/14305 0.9%	595 596 1956 2033 4683 91 960 11030 972 10395 116496 975 7448 2887 6850 8312 1490 23394 7057
10562	positive regulation of phosphorus metabolic process	2.47e-05	0.00275	19/694 2.7%	134/14305 0.9%	595 596 1956 2033 4683 91 960 11030 972 10395 116496 975 7448 2887 6850 8312 1490 23394 7057
42327	positive regulation of phosphorylation	6.14e-05	0.00497	18/694 2.5%	131/14305 0.9%	595 596 1956 2033 4683 91 960 11030 972 116496 975 7448 2887 6850 8312 1490 23394 7057
51247	positive regulation of protein metabolic process	9.2e-05	0.00607	31/694 4.4%	307/14305 2.1%	57154 8697 3720 4683 2033 2729 960 1786 5685 11030 10395 7448 6850 23394 7376 23034 595 596 5709 91 10533 26271 972 975 116496 718 25836 8312 1490 29945 7057
31401	positive regulation of protein modification process	5.67e-05	0.00492	26/694 3.7%	231/14305 1.6%	57154 8697 3720 4683 2033 960 1786 5685 11030 10395 7448 6850 23394 595 596 5709 91 10533 26271 972 975 116496 25836 8312 1490 29945
1934	positive regulation of protein phosphorylation	0.000691	0.023	15/694 2.1%	120/14305 0.8%	595 596 2033 4683 91 960 972 11030 975 116496 7448 6850 8312 1490 23394
10608	posttranscriptional regulation of gene expression	0.000115	0.0066	26/694 3.7%	241/14305 1.6%	192669 23673 27044 2033 2332 8672 8613 8569 2972 23034 1828 596 4194 6311 7133 116496 1982 1512 91949 84897 5976 54840 5591 83548 7057 4087
14020	primary neural tube formation	0.00149	0.04	7/694 1.0%	36/14305 0.2%	57619 585 9620 4838 5727 10395 25831
12501	programmed cell death	0.00063	0.0212	46/694 6.6%	577/14305 4.0%	1889 2033 2934 64651 9577 10395 57580 9826 4616 149428 10276 2152 8997 26999 10904 706 79811 57142 2065 596 6648 4194 1285 7150 11214 23365 7133 5467 1793 1870 89846 3956 23263 11188 7073 9844 8312 7074 7840 2139 10787 2537 121512 5591 7057 3064
320	re-entry into mitotic cell cycle	0.000114	0.0066	3/694 0.4%	3/14305 0.0%	595 899 4194
22603	regulation of anatomical structure morphogenesis	1.82e-07	0.000108	37/694 5.3%	301/14305 2.1%	5064 2033 8650 2683 2335 2099 10428 10395 1499 10505 57619 23394 2152 2048 51564 57142 2064 596 4763 1284 1285 22846 116985 5176 2260 89846 152273 718 4627 9138 7074 4628 2534 121512 4838 7057 4087
50789	regulation of biological process	3.12e-09	3.71e-06	393/694 56.6%	6554/14305 45.8%	7494 79705 57343 6774 23512 1312 156 3480 29915 1822 10615 8218 1828 79811 6095 26009 3487 79813 409 2 8729 3490 10628 3491 84897 10095 8312 406 5218 10620 2023 84891 1819 23637 347736 51497 213 149428 2972 51195 3399 8853 55200 323 322 716 718 5335 55929 10745 6595 84817 6597 8841 118 57580 3383 7448 26297 2244 8464 2896 2103 706 51279 301 57591 972 309 975 2260 444 7436 2887 8826 585 29945 1601…
65008	regulation of biological quality	0.00204	0.0482	99/694 14.2%	1542/14305 10.7%	6774 2335 2099 1312 156 6415 25825 2012 2152 9145 5159 1828 8541 3291 4194 89846 1512 55553 84897 10095 5836 2023 212 347736 9369 8553 213 928 2317 18 10428 57619 2273 7520 23394 6586 57142 596 4763 116985 91 323 23189 322 152273 4627 4628 121512 83548 5064 7450 118 10395 10505 3778 2244 1152 2048 7035 506 2064 6648 2571 57731 775 2260 84376 1236 7840 585 55909 5591 4087 1601 23673 51555 1889 468…
43088	regulation of Cdc42 GTPase activity	0.00138	0.038	4/694 0.5%	11/14305 0.0%	89846 152273 116985 121512
32489	regulation of Cdc42 protein signal transduction	0.00138	0.038	4/694 0.5%	11/14305 0.0%	89846 152273 116985 121512
30155	regulation of cell adhesion	9.88e-05	0.00636	19/694 2.7%	148/14305 1.0%	506 2064 2065 596 4763 5618 9267 2934 11117 3383 7448 7402 3956 3491 4771 3910 151887 3655 7057
10646	regulation of cell communication	0.00162	0.0415	78/694 11.2%	1154/14305 8.0%	9968 4040 2099 8841 156 10395 9826 57580 7448 3480 2152 9145 2048 9639 8541 2064 2065 4216 23365 4293 972 975 2260 409 89846 8729 3956 23263 2887 8312 8826 7074 4163 55701 54862 51555 23637 57154 1889 1956 9267 8553 5048 960 11030 1499 1808 6850 10276 10564 7088 23394 10042 8997 6586 55003 4091 595 8853 79735 57142 4763 55200 91 116985 11214 6855 28964 5467 152273 23286 9138 4771 121512 50807 556…
1558	regulation of cell growth	0.00153	0.0402	21/694 3.0%	212/14305 1.4%	1601 57142 596 2033 91 323 3487 1026 960 51232 9826 10505 322 3490 3172 3491 10276 1490 2023 23394 6586
22604	regulation of cell morphogenesis	1.03e-05	0.0016	21/694 3.0%	149/14305 1.0%	5064 57142 2033 116985 8650 2335 10428 10395 10505 89846 152273 57619 9138 4627 7074 2534 4628 23394 121512 4087 2048
42127	regulation of cell proliferation	0.00201	0.0481	60/694 8.6%	848/14305 5.9%	6595 3720 23512 2683 2099 1312 10395 3480 2896 57178 3200 2152 5159 6925 2064 2065 9391 6648 301 4194 1285 22846 5176 972 975 2260 444 3490 10628 84897 3915 1490 4163 3912 4838 4087 132 1741 2168 1956 4683 64759 1026 1786 10428 1499 149428 3172 6850 6586 595 596 4763 5467 5727 498 9180 4286 4771 7057
8360	regulation of cell shape	1.76e-05	0.00232	12/694 1.7%	58/14305 0.4%	89846 5064 152273 57619 4627 116985 2335 4628 2534 121512 10428 10395
10810	regulation of cell-substrate adhesion	0.000233	0.0111	10/694 1.4%	54/14305 0.3%	7448 7402 3956 596 3491 4763 4771 11117 151887 7057
51270	regulation of cellular component movement	0.0006	0.0203	24/694 3.4%	239/14305 1.6%	51564 57142 596 4763 1956 22846 116985 2683 10395 3383 7448 3480 1512 11188 6672 4771 3910 4163 585 3912 2152 9043 7057 5159
51128	regulation of cellular component organization	3.46e-06	0.000617	51/694 7.3%	538/14305 3.7%	5064 3720 2335 118 10395 10505 7448 2048 5079 301 57731 89846 3956 25836 10095 7074 5976 585 4087 56984 8697 2934 2033 8650 1786 10428 1499 23195 57619 5869 4134 23394 7376 8997 4091 221150 6714 57142 116985 23140 23189 152273 899 718 4627 9138 4771 4628 2534 121512 7057
50794	regulation of cellular process	1.52e-07	0.000108	368/694 53.0%	6224/14305 43.5%	7750 7494 79705 57343 6774 3720 23512 2335 2332 1312 156 4616 3480 6619 7169 29915 1822 10615 51773 84675 65056 23139 51564 79811 6095 5745 4216 26009 3487 79813 1982 28512 409 89846 8729 10628 3490 83605 23263 3491 54796 7073 84897 55553 32 8312 10095 3915 406 7074 1490 3910 2023 10620 84891 3912 4607 1819 23637 347736 5618 51497 213 2317 23011 55869 57619 149428 23019 7629 51195 2972 7181 3399 …
32268	regulation of cellular protein metabolic process	8.57e-05	0.00598	48/694 6.9%	559/14305 3.9%	192669 57154 8697 3720 1956 2033 4683 2332 2729 8672 1786 960 5685 11030 8613 10395 7448 8569 6850 23394 7376 23034 10444 4091 5159 595 596 5079 5709 91 4216 6311 4293 10533 26271 972 116496 975 1982 409 25836 8312 5976 4771 1490 121512 29945 7057
50793	regulation of developmental process	0.000211	0.0105	61/694 8.7%	791/14305 5.5%	5064 23512 2683 2335 2099 10395 10505 1822 2152 2048 51564 2064 6648 1284 1285 22846 5176 972 2260 84376 89846 3956 25836 7074 7840 3910 4838 4087 57154 5618 4683 2033 8650 10428 1499 1808 57619 6850 7520 23394 7376 8997 595 57142 596 4763 91 116985 2778 5467 463 152273 23764 718 4286 4627 9138 4628 2534 121512 7057
40008	regulation of growth	0.000325	0.0141	33/694 4.7%	359/14305 2.5%	1601 6774 2033 1026 960 8841 9826 10505 3172 149428 10276 23394 6586 137964 57142 596 57731 91 323 6311 3487 5727 51232 322 2260 3490 3491 55929 25836 29842 1490 2023 55636
51570	regulation of histone H3-K9 methylation	0.000438	0.017	3/694 0.4%	4/14305 0.0%	5079 3720 1786
19222	regulation of metabolic process	0.000888	0.0282	227/694 32.7%	3919/14305 27.3%	7750 7494 57343 6774 3720 23512 2332 1312 4616 6619 3480 7169 29915 1822 65056 51773 23139 1828 51564 79811 6095 4216 26009 79813 409 1982 2 89846 3490 10628 7073 54796 55553 84897 8312 32 406 1490 10620 2023 84891 4607 23637 51497 5618 55869 7629 23019 2972 3399 7181 23394 1999 4091 7182 8853 55734 4763 23389 323 322 718 55929 23286 4771 51780 121512 7057 10745 6595 6597 8841 3383 7448 55506 846…
40014	regulation of multicellular organism growth	0.00201	0.0481	9/694 1.2%	59/14305 0.4%	137964 596 6774 25836 57731 6311 8841 5727 55636
51239	regulation of multicellular organismal process	0.00167	0.0424	73/694 10.5%	1067/14305 7.4%	6774 2683 2099 8841 156 10505 7448 3778 1822 2152 23139 9145 2048 51564 8541 2064 1284 57731 1285 22846 5176 6311 309 972 2260 84376 3956 1512 25836 7074 1490 3910 4163 4607 4838 7170 4087 57154 5618 1889 1956 2033 4683 8553 2034 8650 1499 1808 6850 7520 23394 8997 137964 595 57142 6714 596 4763 91 6855 2778 5727 463 23764 718 4286 54843 9138 64241 54 55636 7057 3064
80090	regulation of primary metabolic process	0.00169	0.0427	206/694 29.6%	3554/14305 24.8%	7750 7494 57343 6774 3720 23512 2332 1312 6619 3480 7169 29915 1822 65056 51773 51564 79811 6095 4216 26009 79813 409 1982 2 89846 3490 10628 7073 54796 55553 8312 32 406 1490 10620 2023 84891 4607 23637 51497 55869 7629 23019 2972 3399 7181 23394 1999 4091 7182 8853 55734 4763 23389 323 322 718 55929 23286 4771 51780 121512 7057 10745 6595 6597 8841 3383 7448 8464 2103 23034 10444 5709 5411 5759…
51246	regulation of protein metabolic process	7.78e-05	0.00565	53/694 7.6%	635/14305 4.4%	192669 3720 2332 8672 5685 10395 7448 8569 23034 5159 10444 5079 5709 4194 4216 6311 10533 4293 972 975 116496 409 1982 2 25836 8312 5976 406 1490 29945 57154 8697 1889 1956 4683 2033 2729 960 1786 8613 11030 6850 23394 7376 4091 595 596 91 26271 718 4771 121512 7057
31399	regulation of protein modification process	8.09e-06	0.00137	38/694 5.4%	366/14305 2.5%	57154 8697 3720 1956 2033 4683 2729 960 1786 5685 11030 8613 10395 7448 6850 23394 10444 4091 5159 595 596 5079 5709 91 4216 4293 10533 26271 972 975 116496 409 25836 8312 4771 1490 121512 29945
1932	regulation of protein phosphorylation	0.000361	0.015	23/694 3.3%	217/14305 1.5%	595 596 1956 2033 4683 91 4216 4293 960 11030 8613 972 116496 975 7448 6850 8312 4771 1490 23394 121512 4091 5159
31647	regulation of protein stability	9.14e-05	0.00607	11/694 1.5%	58/14305 0.4%	23673 1512 596 91949 4194 84897 54840 5591 8613 83548 1828
46578	regulation of Ras protein signal transduction	9.51e-06	0.00154	28/694 4.0%	234/14305 1.6%	23637 9267 5048 9826 57580 10395 10276 10564 8997 8853 9639 79735 2064 4763 55200 116985 11214 23365 28964 8729 89846 152273 23263 9138 7074 55701 121512 50807
35023	regulation of Rho protein signal transduction	2.7e-06	0.000506	18/694 2.5%	105/14305 0.7%	9639 55200 116985 11214 23365 5048 10395 9826 57580 89846 152273 23263 10276 9138 7074 55701 121512 8997
48172	regulation of short-term neuronal synaptic plasticity	0.00106	0.0303	3/694 0.4%	5/14305 0.0%	8541 6855 9145
51056	regulation of small GTPase mediated signal transduction	5.86e-05	0.00492	29/694 4.1%	272/14305 1.9%	23637 9267 5048 9826 57580 10395 10276 10564 8997 8853 9639 79735 2064 4763 55200 116985 11214 23365 28964 8729 89846 152273 23263 9138 8826 7074 55701 121512 50807
42762	regulation of sulfur metabolic process	0.000438	0.017	3/694 0.4%	4/14305 0.0%	635 1312 1499
6357	regulation of transcription from RNA polymerase II promoter	2.26e-05	0.00268	62/694 8.9%	747/14305 5.2%	6595 6721 9968 6774 3720 23512 6597 8573 1105 8841 29915 1822 8464 57178 51564 6095 639 5079 6648 9391 4194 7030 79813 10628 25836 7073 55553 406 29842 23028 2023 5591 4838 4087 57658 3607 8518 2033 2034 1786 64651 55869 1788 1499 3172 7629 9219 66008 7181 3399 7376 7182 4863 4010 91 23389 10847 5467 463 4286 6672 55827
3	reproduction	1.16e-05	0.00172	67/694 9.6%	810/14305 5.6%	6721 22873 113451 6774 2683 10406 54456 2099 1312 3383 3480 2896 55339 57178 23139 54852 9043 26528 2064 5079 3291 57731 4292 10863 2671 975 3490 25836 8312 29842 7840 585 5591 4838 5618 84750 1956 5048 18 928 10426 960 8613 1788 1499 2878 2879 7520 23394 6586 137964 595 1307 1730 596 4201 91 51686 2778 26271 8605 5467 23764 23598 5819 55636 3064
22414	reproductive process	1.94e-05	0.00239	66/694 9.5%	807/14305 5.6%	6721 22873 113451 2683 10406 54456 2099 1312 3383 3480 2896 55339 57178 23139 54852 9043 26528 2064 5079 3291 57731 4292 10863 2671 975 3490 25836 8312 29842 7840 585 5591 4838 5618 84750 1956 5048 18 928 10426 960 8613 1788 1499 2878 2879 7520 23394 6586 137964 595 1307 1730 596 4201 91 51686 2778 26271 8605 5467 23764 23598 5819 55636 3064
51592	response to calcium ion	0.000427	0.0169	10/694 1.4%	58/14305 0.4%	595 10628 3778 241 22872 1956 2033 2244 7057 3064
42221	response to chemical stimulus	3.86e-05	0.00362	104/694 14.9%	1465/14305 10.2%	4040 6774 22872 2099 1312 156 3480 7351 2152 5159 2329 4313 3291 9356 1285 5176 56995 9547 1794 409 2 10628 3490 1512 3491 1490 1495 212 80267 1075 18 21 3399 81609 23394 6586 595 152189 596 4763 5423 6279 2778 716 9180 6672 1634 7057 6721 241 2052 8841 10397 9414 10395 8836 3778 2244 1138 2064 2065 6648 22846 2618 30001 196883 3956 7436 2887 1236 9961 5591 91319 9962 11044 4087 23256 10049 1889 …
42493	response to drug	1.9e-05	0.00239	29/694 4.1%	256/14305 1.7%	6721 6774 4683 2033 18 1026 1312 8841 1499 21 1808 8836 2878 81609 595 2064 596 2065 6648 3291 7150 2778 5727 3956 10628 9961 2869 7057 11044
10035	response to inorganic substance	5.12e-07	0.000182	31/694 4.4%	238/14305 1.6%	6721 241 22872 1956 2934 2033 18 2729 1026 10397 156 1499 8836 3778 7351 2244 2878 2879 23394 2152 595 48 596 6648 2618 5727 2 10628 54840 7057 3064
33993	response to lipid	0.00126	0.0355	7/694 1.0%	35/14305 0.2%	6721 4040 7351 1956 2033 1490 4087
10038	response to metal ion	0.000154	0.00839	19/694 2.7%	153/14305 1.0%	595 6721 48 596 241 22872 1956 2033 2934 18 10397 1499 10628 8836 3778 2244 2878 7057 3064
14070	response to organic cyclic compound	0.000108	0.00647	19/694 2.7%	149/14305 1.0%	595 1138 596 9356 6774 2033 2052 18 1026 960 1312 5727 156 1499 1808 3490 3956 2878 1490
10033	response to organic substance	0.000103	0.00646	67/694 9.6%	869/14305 6.0%	6721 4040 6774 2052 2099 1312 156 9414 10395 3480 8836 7351 2152 1138 2064 2065 9356 3291 1285 22846 5176 2618 30001 196883 2 3956 3490 10628 3491 7436 2887 1490 5591 91319 1495 4087 10049 1956 2033 2934 1075 80267 18 2729 1026 960 1499 1808 2878 3399 2879 23394 6586 595 6714 596 5423 2778 5467 5727 716 9180 6672 2534 1634 54 7057
34446	substrate adhesion-dependent cell spreading	0.000912	0.0282	4/694 0.5%	10/14305 0.0%	3915 2335 84168 3912
48731	system development	9.05e-07	0.000261	166/694 23.9%	2422/14305 16.9%	4040 55746 6774 3720 3339 2335 2099 156 3480 7402 84530 1822 40 80184 27130 57178 2012 22801 3200 5159 2200 51564 4313 6095 1282 5745 1285 4292 5176 3487 51232 1794 1512 83605 10628 26259 3491 25836 55553 4124 3915 29842 7074 1490 3910 3912 4607 4838 7170 25831 212 57154 2168 9369 5618 8650 5048 2317 928 176 57619 2273 51195 23092 3399 7520 23394 1999 6586 7182 137964 595 695 57142 596 1308 4763 …
1655	urogenital system development	0.00144	0.0389	16/694 2.3%	142/14305 0.9%	596 4763 5618 1285 5176 2099 960 1499 3480 25836 80184 27130 3399 1634 5159 2200
1944	vasculature development	0.000358	0.015	27/694 3.8%	273/14305 1.9%	2034 2683 3339 2335 8841 960 8613 1499 57178 3200 51564 506 57142 4313 1282 4763 2260 83605 26259 3491 4627 1490 3910 83478 4838 7057 55636
19062	viral attachment to host cell	0.00204	0.0482	3/694 0.4%	6/14305 0.0%	5819 975 3383
16481	down-regulation of transcription, DNA-dependent	0.000291	0.0132	42/694 6.0%	494/14305 3.4%	6595 10049 6774 3720 51497 23512 8553 6597 2729 1786 8841 55869 1788 22955 1499 9219 1822 7088 7181 3399 7376 51773 9044 54815 51564 639 5079 4194 1112 5467 79813 463 10628 55929 25836 55553 29842 6672 23028 2023 4838 4087
23034	intracellular signal transduction	0.000301	0.0134	82/694 11.8%	1158/14305 8.0%	10207 6721 9968 79705 23235 6774 51676 2099 55884 9826 4616 3480 8569 10615 90381 5602 2064 2065 9448 5745 5603 4292 4216 4293 30001 196883 22983 972 7508 1793 975 51366 2260 28512 83605 11188 7074 7840 91319 4087 57658 5618 8518 1956 2033 2934 4683 1026 9578 23011 9577 11031 1499 6239 6850 10564 51195 5869 8289 7376 8997 595 695 5862 6714 5861 4763 392 323 1112 2778 11020 8605 5150 9844 9138 667…
35466	regulation of signal transduction	0.000106	0.00647	75/694 10.8%	1003/14305 7.0%	9968 4040 23235 2099 8841 156 10395 9826 57580 7448 3480 2152 9639 2064 2065 4216 23365 4293 972 975 2260 409 89846 8729 3956 23263 2887 8312 8826 7074 5218 4163 55701 54862 4087 51555 23637 57154 1889 1956 9267 219771 5048 960 11030 8613 1499 3172 6850 10276 10564 7088 10042 8997 6586 4091 595 8853 79735 4763 55200 91 116985 11214 28964 5467 5727 152273 23286 9138 4771 121512 2869 50807 7057

## Sheet: Positive cis correl GO analysis
Table S7_B: GO enriched terms for protein-coding genes with significant cis correlation with the lncRNA from the same locus, for those only with positive correlation among lncRNAs and protein-coding genes.
GO ID	GO NAME	p-val	corrected p-value	cluster freq	total freq	genes
30036	actin cytoskeleton organization	0.000918	0.0471	18/477 3.7%	235/14305 1.6%	4763 2934 116985 5048 2317 9578 57580 9826 1794 89846 152273 9844 4627 23092 4771 9322 84168 55909
30029	actin filament-based process	0.000734	0.0394	19/477 3.9%	250/14305 1.7%	4763 2934 116985 5048 2317 9578 57580 9826 1794 89846 152273 9844 4627 23092 4771 9322 4628 84168 55909
32989	cellular component morphogenesis	0.000754	0.0394	24/477 5.0%	352/14305 2.4%	1601 2065 57731 2043 8650 5048 2335 928 10505 322 3480 55553 4627 3915 29842 7840 84168 585 3912 55909 8997 4838 6586 2048
22008	neurogenesis	0.000742	0.0394	37/477 7.7%	637/14305 4.4%	6774 2934 8650 5048 960 10505 1808 3480 1822 80184 3399 7520 23394 8997 6586 2048 57142 2065 6648 4763 57731 4010 5176 2043 2260 322 3956 55553 9138 3915 7074 7840 4771 2534 585 3912 3064
19062	viral attachment to host cell	0.000684	0.0377	3/477 0.6%	6/14305 0.0%	5819 975 3383
34330	cell junction organization	0.000623	0.0359	9/477 1.8%	72/14305 0.5%	51564 1308 3915 8650 4771 928 1495 3655 1828
30198	extracellular matrix organization	0.000634	0.0359	11/477 2.3%	103/14305 0.7%	7448 3491 4763 1284 1285 3915 4010 1490 11117 1634 151887
7229	integrin-mediated signaling pathway	0.000566	0.0359	8/477 1.6%	57/14305 0.3%	1307 6850 4627 1490 22801 3683 3655 1793
122	negative regulation of transcription from RNA polymerase II promoter	0.000619	0.0359	21/477 4.4%	286/14305 1.9%	51564 639 5079 6774 3720 23512 8841 1786 1788 79813 463 10628 55553 9219 1822 29842 7181 3399 23028 2023 4838
7399	nervous system development	0.000636	0.0359	59/477 12.3%	1155/14305 8.0%	6774 3720 10505 3480 1822 80184 40 1152 89797 3200 2048 2065 5079 6648 57731 5176 51232 2260 3956 7436 55553 3915 7074 7840 585 3912 5591 4838 7170 84750 2934 8650 928 5048 960 1808 51195 3399 23092 7520 23394 8997 6586 7182 57142 4763 4010 91 2043 5727 322 81544 9138 4771 2534 57447 9620 55636 3064
10646	regulation of cell communication	0.000623	0.0359	59/477 12.3%	1154/14305 8.0%	4040 9968 2099 8841 156 57580 9826 7448 3480 2152 9145 2048 9639 2065 23365 4293 972 975 2260 409 8729 89846 3956 2887 8826 7074 54862 51555 57154 1889 8553 5048 960 1808 6850 10564 7088 23394 10042 8997 6586 595 8853 79735 57142 4763 55200 91 116985 11214 6855 28964 152273 9138 4771 50807 55636 7057 3064
8360	regulation of cell shape	0.000638	0.0359	8/477 1.6%	58/14305 0.4%	89846 5064 152273 4627 116985 4628 2335 2534
21545	cranial nerve development	0.000527	0.0341	5/477 1.0%	21/14305 0.1%	57142 2065 3200 55636 2048
42221	response to chemical stimulus	0.000477	0.0316	72/477 15.0%	1465/14305 10.2%	4040 6774 22872 2052 2099 8841 10397 156 9414 3480 8836 7351 2244 2152 1138 4313 2065 6648 3291 9356 1285 22846 5176 2618 9547 30001 196883 1794 409 2 3956 3490 10628 1512 7436 2887 3491 1490 9961 5591 91319 1495 212 1889 2934 2034 1075 2729 960 21 1808 3172 6850 2878 2879 3399 81609 23394 6586 595 152189 4763 6279 4482 2778 5727 1634 2534 54 2869 7057 3064
31589	cell-substrate adhesion	0.000452	0.0306	11/477 2.3%	99/14305 0.6%	7448 1308 3915 1490 7450 2335 84168 3912 22801 960 3655
48518	positive regulation of biological process	0.000429	0.0299	101/477 21.1%	2208/14305 15.4%	6774 23512 3720 2099 156 3480 2152 3200 8218 51564 4292 1285 5176 10533 9540 409 89846 1512 10628 3491 7073 55553 3915 29842 7074 1490 3912 4838 57154 2168 8650 1786 9577 149428 9219 3399 7520 23394 7182 595 695 57142 4763 4010 116985 91 2778 322 718 4771 7057 5819 9968 9826 57580 3383 7448 2896 23034 2048 639 2065 9391 6648 301 5709 57731 23365 7030 972 975 2260 3956 2887 585 5591 54862 57658 18…
40008	regulation of growth	0.000432	0.0299	25/477 5.2%	359/14305 2.5%	137964 1601 57142 6774 57731 91 323 8841 960 51232 5727 9826 10505 322 2260 3490 3172 3491 149428 29842 1490 23394 2023 55636 6586
10810	regulation of cell-substrate adhesion	0.000389	0.0284	8/477 1.6%	54/14305 0.3%	7448 3956 3491 4763 4771 11117 151887 7057
10033	response to organic substance	0.000392	0.0284	48/477 10.0%	869/14305 6.0%	4040 6774 2934 2052 1075 2729 2099 960 156 9414 1808 3480 8836 7351 2878 3399 2879 23394 2152 6586 1138 595 2065 3291 9356 1285 22846 5176 2618 2778 30001 196883 5727 2 3956 10628 3490 2887 3491 7436 1490 2534 1634 54 5591 91319 1495 7057
902	cell morphogenesis	0.000359	0.0274	23/477 4.8%	314/14305 2.1%	1601 2065 57731 2043 8650 5048 2335 10505 322 3480 55553 4627 3915 29842 7840 84168 585 3912 55909 8997 4838 6586 2048
31061	negative regulation of histone methylation	0.00035	0.0274	3/477 0.6%	5/14305 0.0%	5079 3720 1786
48522	positive regulation of cellular process	0.000303	0.0257	94/477 19.7%	2004/14305 14.0%	9968 6774 3720 23512 2099 156 57580 9826 3383 7448 3480 2896 3200 2152 23034 2048 51564 2065 6648 9391 5709 301 1285 4292 5176 23365 10533 7030 972 975 2260 9540 409 89846 3956 10628 1512 2887 3491 7073 55553 3915 7074 1490 585 3912 5591 54862 4838 57658 57154 2168 1889 2034 64759 8650 2729 960 1786 64651 9577 1808 149428 3172 6850 9219 59269 3399 7520 23394 151887 8997 3655 7182 595 695 57142 47…
35466	regulation of signal transduction	0.000317	0.0257	54/477 11.3%	1003/14305 7.0%	4040 9968 2099 8841 156 57580 9826 7448 3480 2152 9639 2065 23365 4293 972 975 2260 409 8729 89846 3956 2887 8826 7074 5218 54862 51555 57154 1889 5048 960 3172 6850 10564 7088 10042 8997 6586 595 8853 79735 4763 55200 91 116985 11214 28964 5727 152273 9138 4771 2869 50807 7057
51056	regulation of small GTPase mediated signal transduction	0.000319	0.0257	21/477 4.4%	272/14305 1.9%	8853 9639 79735 4763 55200 116985 11214 23365 5048 28964 57580 9826 8729 89846 152273 10564 8826 9138 7074 8997 50807
51239	regulation of multicellular organismal process	0.000261	0.0229	57/477 11.9%	1067/14305 7.4%	6774 2099 8841 156 10505 7448 1822 2152 9145 23139 2048 51564 57731 1284 1285 22846 5176 309 972 2260 1512 3956 7074 1490 3910 4607 4838 7170 57154 1889 5618 8553 2034 8650 1808 6850 7520 23394 8997 137964 595 57142 4763 91 6855 2778 5727 463 23764 718 4286 9138 64241 54 7057 55636 3064
1568	blood vessel development	0.000224	0.0202	21/477 4.4%	265/14305 1.8%	51564 506 57142 4313 1282 4763 2034 3339 2335 8841 960 2260 26259 3491 4627 1490 3910 83478 3200 55636 7057
34446	substrate adhesion-dependent cell spreading	0.000218	0.0202	4/477 0.8%	10/14305 0.0%	3915 2335 84168 3912
1525	angiogenesis	0.000171	0.0173	15/477 3.1%	152/14305 1.0%	506 57142 4313 1282 2034 3339 2335 8841 2260 3491 4627 1490 83478 3200 7057
48468	cell development	0.00016	0.0173	39/477 8.1%	632/14305 4.4%	1601 22873 783 2934 2034 8650 5048 2335 54456 2099 960 10505 3480 80184 8997 6586 2048 137964 695 2065 6648 4763 57731 4010 2043 2260 322 55553 4627 3915 29842 7840 84168 585 3912 5591 4838 5819 3064
30154	cell differentiation	0.00018	0.0173	82/477 17.1%	1668/14305 11.6%	22873 783 6774 3720 2335 54456 2099 10505 3480 1822 80184 54852 23139 2048 51564 639 1282 2065 5079 6648 57731 301 5176 30001 972 1794 2260 3956 79158 10628 55553 3915 29842 7074 7840 1490 3910 585 3912 5591 4838 1601 212 57154 5618 2934 2034 8650 5048 2317 960 8038 1808 2273 6850 3399 7520 23394 8997 3655 6586 137964 595 695 57142 4763 4010 2043 5727 322 4286 4627 9138 4771 84168 2139 2534 57447…
48869	cellular developmental process	0.000165	0.0173	84/477 17.6%	1714/14305 11.9%	22873 783 6774 3720 2335 54456 2099 10505 3480 1822 80184 54852 23139 2048 51564 639 1282 2065 5079 6648 57731 301 5176 30001 972 1794 2260 3956 79158 10628 55553 3915 7074 29842 7840 1490 3910 585 3912 55909 5591 4838 1601 212 57154 5618 2934 2034 8650 5048 2317 928 960 8038 1808 2273 6850 3399 7520 23394 8997 3655 6586 137964 595 695 57142 4763 4010 2043 5727 322 4286 4627 9138 4771 84168 2139 …
9887	organ morphogenesis	0.000176	0.0173	39/477 8.1%	635/14305 4.4%	4040 6774 2168 5048 2099 960 64651 3480 2273 6850 7088 80184 3399 3200 3655 6586 2048 595 4313 2065 5079 4763 2778 5727 2260 1512 7840 4771 1490 2139 1634 585 54 3912 4607 4838 9620 55636 3064
50793	regulation of developmental process	0.000166	0.0173	46/477 9.6%	791/14305 5.5%	5064 57154 23512 5618 8650 2335 2099 10505 1808 6850 1822 7520 23394 2152 8997 2048 595 51564 57142 6648 4763 1284 1285 22846 91 116985 5176 2778 972 2260 463 89846 152273 3956 23764 718 4286 4627 9138 7074 7840 4628 2534 3910 4838 7057
30010	establishment of cell polarity	0.000137	0.0171	6/477 1.2%	25/14305 0.1%	3480 4627 5048 54908 9826 1794
6996	organelle organization	0.000141	0.0171	71/477 14.8%	1381/14305 9.6%	5064 23512 3720 9555 10609 8841 54908 57580 9826 4928 4926 55506 10615 8464 8218 706 51564 6648 57731 4292 7403 2804 79813 1794 2 8729 89846 11004 58508 55553 285973 23028 585 55909 5591 10051 55706 2934 2034 5048 2317 10426 9578 1786 9577 1788 9219 5869 23092 9322 2879 7520 117143 57610 221150 4763 116985 6855 27436 322 152273 899 9844 4627 4771 84168 2139 2537 617 55636 3064
30155	regulation of cell adhesion	0.000127	0.0171	15/477 3.1%	148/14305 1.0%	506 2065 4763 5618 2934 11117 3383 7448 3956 3491 4771 3910 151887 3655 7057
22604	regulation of cell morphogenesis	0.000137	0.0171	15/477 3.1%	149/14305 1.0%	5064 57142 116985 8650 2335 10505 89846 152273 9138 4627 7074 2534 4628 23394 2048
51128	regulation of cellular component organization	0.000127	0.0171	35/477 7.3%	538/14305 3.7%	5064 3720 2934 8650 2335 1786 10505 7448 5869 4134 23394 8997 2048 221150 57142 5079 57731 301 116985 23140 89846 152273 899 3956 718 9138 10095 4627 5976 7074 4771 2534 4628 585 7057
50794	regulation of cellular process	9.31e-05	0.0171	248/477 51.9%	6224/14305 43.5%	7750 7494 79705 6774 23512 3720 2335 156 3480 6619 7169 29915 1822 10615 65056 84675 23139 51564 5745 79813 409 1982 28512 8729 89846 10628 3490 3491 54796 7073 55553 10095 32 3915 7074 1490 3910 2023 10620 3912 4607 1819 347736 5618 213 2317 23011 149428 23019 7629 2972 51195 3399 7181 23394 7182 8853 4763 55200 23389 323 322 718 5335 4627 4771 4628 10745 7057 51676 7791 8841 57580 3383 7448 224…
51570	regulation of histone H3-K9 methylation	0.000144	0.0171	3/477 0.6%	4/14305 0.0%	5079 3720 1786
46578	regulation of Ras protein signal transduction	0.000114	0.0171	20/477 4.1%	234/14305 1.6%	8853 9639 79735 4763 55200 116985 11214 23365 5048 28964 57580 9826 8729 89846 152273 10564 9138 7074 8997 50807
22414	reproductive process	0.000136	0.0171	47/477 9.8%	807/14305 5.6%	22873 113451 5618 84750 5048 928 54456 10406 2099 10426 960 1788 3383 3480 2896 55339 2878 2879 7520 23394 23139 54852 6586 137964 595 1307 5079 3291 57731 4292 91 51686 10863 2671 2778 8605 975 3490 23764 29842 7840 585 5591 4838 5819 55636 3064
10035	response to inorganic substance	0.000144	0.0171	20/477 4.1%	238/14305 1.6%	595 6648 22872 2934 2618 2729 10397 5727 156 2 10628 8836 7351 2244 2878 2879 23394 2152 7057 3064
1944	vasculature development	0.000125	0.0171	22/477 4.6%	273/14305 1.9%	51564 506 57142 4313 1282 4763 2034 3339 2335 8841 960 2260 26259 3491 4627 1490 3910 83478 3200 4838 55636 7057
3	reproduction	7.56e-05	0.0161	48/477 10.0%	810/14305 5.6%	22873 113451 6774 5618 84750 5048 928 54456 10406 2099 10426 960 1788 3383 3480 2896 55339 2878 2879 7520 23394 23139 54852 6586 137964 595 1307 5079 3291 57731 4292 91 51686 10863 2671 2778 8605 975 3490 23764 29842 7840 585 5591 4838 5819 55636 3064
48646	anatomical structure formation involved in morphogenesis	6.08e-05	0.0139	28/477 5.8%	375/14305 2.6%	2034 3339 5048 928 2335 960 8841 8038 80184 3200 506 57142 4313 1282 5727 2260 3491 4627 1490 4771 2139 585 83478 5591 4838 9620 7057 3064
35023	regulation of Rho protein signal transduction	4.56e-05	0.0113	13/477 2.7%	105/14305 0.7%	9639 89846 152273 9138 55200 116985 11214 7074 23365 5048 8997 9826 57580
6928	cellular component movement	2.3e-05	0.00623	34/477 7.1%	474/14305 3.3%	5064 4040 6774 64759 5048 928 2335 3683 960 9826 10505 3383 6850 22801 3655 6586 2048 976 506 301 4010 2043 7431 409 9844 4627 10095 3915 1490 2534 5591 4838 7057 7170
7275	multicellular organismal development	6.72e-06	0.002	139/477 29.1%	2972/14305 20.7%	22873 4040 6774 3720 3339 2335 2099 156 3480 1822 27130 80184 40 79600 22801 3200 130507 2200 51564 4313 1282 5745 1285 4292 5176 51232 1794 1512 10628 3490 26259 3491 55553 3915 29842 7074 81693 1490 3910 3912 4607 4838 7170 212 57154 2168 5618 8650 5048 928 2317 3899 176 1788 2273 51195 23092 3399 7520 23394 6586 7182 137964 595 695 57142 1308 4763 4010 91 2778 84623 498 322 899 81544 4627 4771…
50789	regulation of biological process	5.94e-06	0.00196	266/477 55.7%	6554/14305 45.8%	7750 7494 79705 6774 23512 3720 2335 156 3480 6619 7169 29915 1822 10615 65056 84675 8218 23139 1828 51564 5745 79813 409 1982 28512 8729 2 89846 10628 3490 3491 54796 7073 55553 10095 32 3915 7074 5218 1490 3910 2023 10620 3912 4607 7170 1819 347736 5618 213 2317 23011 149428 23019 7629 51195 2972 3399 7181 23394 7182 8853 4763 55200 23389 323 10318 322 718 5335 4627 4771 4628 10745 7057 51676 7…
65007	biological regulation	3.78e-06	0.00141	280/477 58.7%	6943/14305 48.5%	7750 7494 79705 6774 23512 3720 2335 156 3480 6619 7169 29915 1822 10615 65056 84675 8218 23139 1828 51564 3291 5745 79813 409 1982 28512 8729 2 89846 10628 3490 3491 54796 7073 55553 10095 32 3915 7074 5218 1490 3910 2023 10620 3912 4607 7170 1819 212 347736 5618 213 928 2317 23011 256987 149428 23019 7629 51195 2972 3399 7181 23394 7182 8853 4763 55200 23389 323 10318 322 718 5335 4627 4771 462…
22603	regulation of anatomical structure morphogenesis	3.07e-06	0.00131	27/477 5.6%	301/14305 2.1%	5064 8650 2335 2099 10505 23394 2152 2048 51564 57142 4763 1284 1285 22846 5176 116985 2260 89846 152273 718 9138 4627 7074 2534 4628 4838 7057
32502	developmental process	2.37e-06	0.00118	151/477 31.6%	3235/14305 22.6%	22873 4040 6774 3720 3339 2335 2099 156 3480 1822 27130 80184 40 79600 22801 2152 3200 130507 8218 23139 2200 51564 4313 1282 5745 1285 4292 5176 51232 1794 1512 79158 10628 3490 26259 3491 55553 3915 29842 7074 81693 1490 3910 3912 4607 4838 7170 212 57154 2168 5618 8650 1075 5048 2317 928 176 3899 8038 821 1788 2273 51195 23092 3399 7520 23394 6586 7182 137964 595 695 57142 1308 4763 4010 91 27…
48731	system development	1.36e-06	0.000809	121/477 25.3%	2422/14305 16.9%	4040 6774 3720 3339 2335 2099 156 3480 1822 80184 40 27130 22801 3200 2200 51564 4313 1282 5745 4292 1285 5176 51232 1794 1512 10628 26259 3491 55553 3915 29842 7074 1490 3910 3912 4607 4838 7170 212 57154 2168 5618 8650 5048 928 2317 176 2273 51195 23092 3399 7520 23394 6586 7182 137964 595 695 57142 1308 4763 4010 91 2778 84623 322 899 81544 4627 4771 1634 83478 9620 7057 783 7450 54456 8841 10…
48856	anatomical structure development	8.32e-07	0.00062	131/477 27.4%	2656/14305 18.5%	22873 4040 6774 3720 3339 2335 2099 156 3480 1822 27130 80184 40 22801 3200 8218 2200 51564 4313 1282 5745 1285 4292 5176 51232 1794 1512 10628 26259 3491 55553 3915 29842 7074 1490 3910 3912 4607 4838 7170 212 57154 2168 5618 8650 5048 928 2317 176 8038 2273 51195 23092 3399 7520 23394 6586 7182 137964 595 695 57142 1308 4763 4010 91 2778 84623 322 899 81544 4627 4771 1634 83478 9620 5819 7057 7…
9653	anatomical structure morphogenesis	5.41e-07	0.000538	73/477 15.3%	1218/14305 8.5%	4040 6774 3339 2335 2099 8841 10505 3480 80184 3200 8218 2048 51564 506 4313 1282 2065 5079 6648 57731 2260 1512 3491 55553 3915 29842 7840 1490 585 55909 3912 5591 4607 4838 1601 2168 1889 2934 2034 8650 5048 928 2729 960 8038 64651 22955 2273 6850 7088 3399 8997 3655 6586 595 57142 4763 4010 2043 2778 5727 322 4627 4771 84168 2139 1634 83478 54 9620 55636 7057 3064
48513	organ development	3.54e-07	0.000527	98/477 20.5%	1792/14305 12.5%	4040 6774 3720 3339 2335 2099 156 3480 80184 27130 22801 3200 2200 51564 4313 1282 1285 5176 1794 1512 10628 3491 26259 55553 3915 29842 1490 3910 3912 4607 4838 7170 212 57154 2168 5618 8650 2317 5048 2273 3399 7520 6586 595 137964 695 57142 1308 4763 4010 91 2778 84623 899 4627 4771 1634 83478 9620 7057 783 7450 54456 8841 242 1152 2048 506 639 2065 6648 5079 301 2618 972 2260 7840 585 5591 188…
16043	cellular component organization	1.04e-07	0.00031	131/477 27.4%	2562/14305 17.9%	4040 22872 23512 3720 5438 9555 2335 10609 54908 4928 3480 4926 10615 80184 65055 8218 1828 51564 1284 1285 4292 10533 7403 1793 1794 79813 409 8729 2 89846 9057 11004 3491 55553 3915 29842 285973 1490 3912 4838 1495 5618 8650 5048 928 2317 10426 9578 1786 9577 1788 9219 2972 23092 7520 57610 6586 1308 4763 4010 116985 3737 322 152273 899 4627 4771 1634 617 5819 7057 5064 783 9968 7450 8841 57580…

## Sheet: Negative cis correl GO analysis
Table S7_C: GO enriched terms for protein-coding genes with significant cis correlation with the lncRNA from the same locus, for those only with negative correlation among lncRNAs and protein-coding genes.
GO ID	GO NAME	p-val	corrected p-value	cluster freq	total freq	genes
43009	chordate embryonic development	0.00113	0.0484	15/240 6.2%	360/14305 2.5%	10049 1956 2033 4683 2034 2778 10395 1499 57619 25836 4124 57178 4087 5159 25831
44093	positive regulation of molecular function	0.00111	0.0484	22/240 9.1%	638/14305 4.4%	2064 596 8697 5709 1956 2033 6597 4683 4216 219771 2778 26271 5685 8613 10395 118 4616 6672 7376 121512 4915 29945
10038	response to metal ion	0.00111	0.0484	9/240 3.7%	153/14305 1.0%	6721 48 3778 596 241 1956 2033 18 1499
50679	positive regulation of epithelial cell proliferation	0.000812	0.0376	5/240 2.0%	44/14305 0.3%	2064 1956 2683 3912 1499
51176	positive regulation of sulfur metabolic process	0.000832	0.0376	2/240 0.8%	3/14305 0.0%	1312 1499
7352	zygotic specification of dorsal/ventral axis	0.000832	0.0376	2/240 0.8%	3/14305 0.0%	4087 4091
44267	cellular protein metabolic process	0.000737	0.0361	55/240 22.9%	2152/14305 15.0%	11226 23235 2683 80216 8573 55182 5685 27232 255967 4616 50614 8569 25825 4659 84340 5159 5602 115294 2064 9448 5709 55757 4216 10533 80273 22983 51366 444 2 4124 55034 29945 4087 25831 10049 8697 8518 1956 2033 23398 80267 821 55869 64965 66008 6714 596 79731 4482 80204 51642 55929 27347 121512 4915
33554	cellular response to stress	0.000751	0.0361	22/240 9.1%	619/14305 4.3%	5602 596 5423 2033 4683 2034 4216 22944 5980 1112 1026 51366 116496 83605 25836 64965 5976 6672 54840 84893 121512 11044
10035	response to inorganic substance	0.000698	0.0351	12/240 5.0%	238/14305 1.6%	6721 48 2 3778 596 241 1956 2033 54840 18 1026 1499
51716	cellular response to stimulus	0.00054	0.0286	31/240 12.9%	987/14305 6.8%	241 2033 4683 2034 1026 10395 1499 57619 64965 5159 2329 5602 596 5423 4216 22944 5980 1112 2778 51366 116496 83605 2887 25836 5976 6672 54840 84893 121512 11044 4087
32269	negative regulation of cellular protein metabolic process	0.000543	0.0286	11/240 4.5%	199/14305 1.3%	192669 8697 5709 7376 2332 26271 5685 8613 29945 116496 4091
50678	regulation of epithelial cell proliferation	0.000557	0.0286	7/240 2.9%	85/14305 0.5%	2064 1956 2683 4163 3912 5467 1499
16043	cellular component organization	0.000444	0.0245	64/240 26.6%	2562/14305 17.9%	6595 55746 241 6597 54617 2683 1105 118 10395 27232 4926 3778 57178 51773 9793 84340 2064 4194 6311 10533 80273 9738 22983 10907 64225 84376 2 11188 25836 4124 3912 55320 29945 11044 4087 56984 2131 10049 8697 9369 8518 1956 2033 4683 2034 55869 1499 23195 57619 11177 23092 8289 1999 1730 6714 596 10847 5092 26271 25814 55929 9185 51780 121512
51325	interphase	0.00041	0.0243	8/240 3.3%	106/14305 0.7%	4863 596 8697 1956 219771 1112 1026 29945
45937	positive regulation of phosphate metabolic process	0.000429	0.0243	9/240 3.7%	134/14305 0.9%	596 2887 1956 2033 4683 8312 11030 10395 116496
10562	positive regulation of phosphorus metabolic process	0.000429	0.0243	9/240 3.7%	134/14305 0.9%	596 2887 1956 2033 4683 8312 11030 10395 116496
7049	cell cycle	0.000377	0.0231	27/240 11.2%	794/14305 5.5%	23637 8697 4683 2033 1956 219771 1026 5685 1499 4926 9793 10904 4863 596 4194 5709 1112 9738 26271 10907 23499 25836 84897 5976 55320 29945 11044
43170	macromolecule metabolic process	0.000336	0.0211	92/240 38.3%	4016/14305 28.0%	192669 11226 23235 26512 2683 8573 80216 8672 55182 5685 27232 4616 255967 8569 50614 84530 25825 4659 51773 5159 84340 51279 5602 2064 115294 23549 9448 5411 5709 55757 4216 22944 6311 5980 10533 80273 3487 22983 10907 51366 444 2 56649 84897 8312 4124 5976 5836 10004 84893 55034 58155 29945 11044 25831 4087 2131 10049 8697 8518 1956 2033 4683 2034 23398 80267 29102 10521 11030 821 55869 64965 9…
51329	interphase of mitotic cell cycle	0.000316	0.0204	8/240 3.3%	102/14305 0.7%	4863 596 8697 1956 219771 1112 1026 29945
1932	regulation of protein phosphorylation	0.000305	0.0203	12/240 5.0%	217/14305 1.5%	596 1956 2033 4683 8312 4216 121512 11030 8613 116496 5159 4091
9950	dorsal/ventral axis specification	0.000245	0.0168	3/240 1.2%	8/14305 0.0%	1499 4087 4091
278	mitotic cell cycle	0.000237	0.0168	17/240 7.0%	380/14305 2.6%	4863 596 8697 5709 1956 219771 1112 1026 26271 5685 10907 4926 25836 29945 55320 9793 11044
10604	positive regulation of macromolecule metabolic process	0.000238	0.0168	31/240 12.9%	941/14305 6.5%	6595 6721 8697 2033 4683 6597 2034 8573 11030 5685 10395 1499 57178 8289 7376 51773 6925 6095 596 5709 5092 10533 26271 116496 718 25836 8312 406 6672 29945 4087
48523	negative regulation of cellular process	0.000188	0.0142	51/240 21.2%	1844/14305 12.8%	6595 192669 6597 2683 2332 1312 5685 118 10395 26297 25825 51773 2064 5709 4194 116496 444 84376 2887 11188 25836 84897 8312 4163 29945 4087 56984 10049 8697 51497 1956 4683 2033 1026 8613 55869 10428 1499 7376 4091 55003 57142 596 5423 1112 26271 5467 23189 23499 55929 6672
31323	regulation of cellular metabolic process	0.000184	0.0142	88/240 36.6%	3736/14305 26.1%	6721 6595 192669 57343 6597 8573 2332 1105 1312 8672 5685 27232 10395 4616 8569 84530 3778 128553 25825 57178 51773 29994 6925 5159 79811 2064 6095 4194 5411 5709 56995 4216 26009 6311 10533 7133 57591 116496 2887 25836 8312 5976 406 84891 29945 4087 27044 23637 56987 10049 8697 51497 8518 1956 2033 4683 2034 219771 1026 11030 8613 55869 1499 5463 11177 66008 8289 7376 81606 1999 4091 4863 596 55…
22402	cell cycle process	0.000125	0.0101	23/240 9.5%	582/14305 4.0%	4863 596 8697 5709 4194 1956 4683 219771 1112 1026 26271 9738 5685 10907 1499 23499 4926 25836 84897 9793 29945 55320 11044
48522	positive regulation of cellular process	0.000121	0.0101	55/240 22.9%	2004/14305 14.0%	6595 6721 6597 2683 8573 1312 5685 10395 7402 3778 57178 51773 9043 5159 6925 6095 2064 5709 4194 10533 116496 2887 23263 25836 8312 406 3912 29945 4087 132 8697 1956 4683 2033 2034 219771 1026 11030 1499 10276 8289 7376 4091 57142 596 5092 2778 26271 5467 718 9180 23286 6672 121512 93664
32270	positive regulation of cellular protein metabolic process	0.000116	0.0101	15/240 6.2%	290/14305 2.0%	596 8697 5709 2033 4683 10533 26271 11030 5685 10395 116496 25836 8312 7376 29945
9987	cellular process	0.000104	0.00943	184/240 76.6%	9369/14305 65.4%	192669 55746 54617 80216 1105 1312 55182 8672 4616 50614 84530 4926 79083 25825 2012 57178 51773 84340 5159 2329 8541 79811 115294 204 6095 9448 4194 55757 4216 10533 3487 22983 9738 79153 10907 116496 51366 64225 2 83605 23263 25836 84897 4124 8312 5836 80036 406 4026 84893 55034 58155 3912 25831 56984 23637 9369 23398 80267 18 10521 57222 11030 821 10428 11031 55869 5826 57619 10276 23092 1999 …
6996	organelle organization	0.000103	0.00943	42/240 17.5%	1381/14305 9.6%	6595 10049 8697 55746 2033 6597 4683 54617 2034 1105 10395 118 55869 1499 57619 4926 11177 23092 8289 51773 9793 84340 1730 596 10847 80273 26271 9738 22983 10907 64225 84376 2 11188 25836 55929 4124 51780 121512 29945 55320 11044
44260	cellular macromolecule metabolic process	9.13e-05	0.00898	85/240 35.4%	3507/14305 24.5%	192669 11226 23235 26512 2683 8573 80216 55182 8672 5685 27232 255967 4616 8569 50614 84530 25825 4659 51773 84340 5159 5602 2064 115294 9448 5411 5709 55757 4216 22944 6311 5980 10533 80273 3487 22983 10907 51366 444 2 84897 4124 5976 5836 84893 55034 58155 29945 11044 25831 4087 2131 10049 8697 8518 1956 2033 4683 2034 23398 80267 29102 10521 11030 821 55869 64965 9716 66008 1999 6714 596 5423 …
9893	positive regulation of metabolic process	8.89e-05	0.00898	34/240 14.1%	1018/14305 7.1%	6595 6721 8697 1956 2033 6597 4683 2034 8573 1312 5685 11030 10395 1499 57178 8289 7376 51773 6925 6095 596 5709 5092 10533 26271 116496 2887 718 25836 8312 406 6672 29945 4087
80090	regulation of primary metabolic process	8.57e-05	0.00898	86/240 35.8%	3554/14305 24.8%	6721 6595 192669 57343 6597 8573 2332 1105 1312 8672 5685 27232 10395 8569 84530 3778 128553 57178 51773 29994 6925 5159 79811 2064 6095 4194 5411 5709 56995 4216 26009 6311 10533 7133 57591 116496 2 2887 25836 8312 5976 406 84891 29945 4087 27044 23637 56987 10049 8697 51497 8518 1956 2033 4683 2034 11030 8613 55869 1499 5463 11177 66008 8289 7376 81606 1999 4091 4863 596 55734 10847 5092 1112 2…
51248	negative regulation of protein metabolic process	6.08e-05	0.00878	13/240 5.4%	212/14305 1.4%	192669 2 8697 4194 5709 7376 2332 26271 5685 8613 29945 116496 4091
48518	positive regulation of biological process	7.13e-05	0.00878	60/240 25.0%	2208/14305 15.4%	6595 6721 6597 2683 8573 1312 5685 10395 7402 3778 57178 51773 9043 51279 5159 6925 6095 2064 5709 4194 10533 116496 2887 23263 25836 8312 406 3912 29945 4087 132 8697 1956 2033 4683 2034 219771 1026 11030 1499 10276 8289 7376 4091 6714 57142 596 5092 2778 26271 5467 716 718 9180 54843 23286 6672 27347 121512 93664
31325	positive regulation of cellular metabolic process	7.42e-05	0.00878	33/240 13.7%	966/14305 6.7%	6595 6721 8697 1956 2033 4683 6597 2034 8573 1312 5685 11030 10395 1499 57178 8289 7376 51773 6925 6095 596 5709 5092 10533 26271 116496 2887 25836 8312 406 6672 29945 4087
51247	positive regulation of protein metabolic process	6.29e-05	0.00878	16/240 6.6%	307/14305 2.1%	596 8697 5709 2033 4683 10533 26271 5685 11030 10395 116496 718 25836 8312 7376 29945
50794	regulation of cellular process	7.28e-05	0.00878	134/240 55.8%	6224/14305 43.5%	192669 57343 2332 1105 1312 8672 4616 7402 84530 25825 57178 51773 29994 9043 5159 9639 79811 8541 6095 9448 4194 4216 56995 26009 10533 3487 9738 22983 116496 83605 23263 25836 84897 8312 406 3912 84891 23637 56984 56987 51497 11030 55869 11031 10428 57619 10276 23092 1999 81606 4091 55003 57142 55734 596 5423 1112 2778 26271 9569 23189 23499 9180 718 55929 23286 6672 51780 83478 121512 93664 23…
19222	regulation of metabolic process	7.76e-05	0.00878	93/240 38.7%	3919/14305 27.3%	6721 6595 192669 57343 6597 8573 2332 1105 1312 8672 5685 27232 10395 4616 8569 84530 3778 128553 25825 57178 29994 51773 6925 5159 79811 2064 6095 4194 5411 5709 56995 4216 26009 6311 10533 7133 57591 116496 2 2887 25836 84897 8312 5976 406 84891 29945 4087 27044 23637 56987 10049 8697 51497 8518 1956 2033 4683 2034 219771 29102 1026 11030 8613 55869 1499 5463 11177 66008 8289 7376 81606 1999 40…
6338	chromatin remodeling	4.97e-05	0.00804	7/240 2.9%	58/14305 0.4%	6595 11177 54617 6597 8289 1105 51773
10559	regulation of glycoprotein biosynthetic process	4.9e-05	0.00804	4/240 1.6%	13/14305 0.0%	596 2033 25825 1499
48519	negative regulation of biological process	3.99e-05	0.00753	57/240 23.7%	2020/14305 14.1%	6595 192669 6597 2683 2332 1312 5685 118 10395 26297 3778 25825 51773 2064 5709 4194 6311 7133 116496 444 84376 2 11188 2887 25836 84897 8312 4163 29945 4087 27044 56984 10049 8697 51497 1956 2033 4683 29102 1026 8613 55869 10428 1499 7376 4091 55003 57142 596 5423 1112 26271 5467 23189 23499 55929 6672
10605	negative regulation of macromolecule metabolic process	3.15e-05	0.00753	30/240 12.5%	802/14305 5.6%	6595 27044 192669 10049 8697 51497 6597 29102 2332 5685 8613 55869 1499 25825 7376 51773 4091 5709 4194 1112 26271 5467 116496 2 2887 55929 25836 6672 29945 4087
31401	positive regulation of protein modification process	3.61e-05	0.00753	14/240 5.8%	231/14305 1.6%	596 8697 5709 2033 4683 10533 26271 11030 5685 116496 10395 25836 8312 29945
60255	regulation of macromolecule metabolic process	3.93e-05	0.00753	84/240 35.0%	3377/14305 23.6%	6721 6595 192669 57343 6597 8573 2332 1105 8672 5685 10395 8569 84530 128553 25825 57178 51773 29994 6925 5159 79811 2064 6095 4194 5411 5709 56995 4216 26009 6311 10533 7133 57591 116496 2 2887 25836 84897 8312 5976 406 84891 29945 4087 27044 56987 10049 8697 51497 8518 1956 2033 4683 2034 29102 11030 8613 55869 1499 5463 11177 66008 8289 7376 81606 1999 4091 4863 596 55734 10847 5092 1112 26271…
65007	biological regulation	2.55e-05	0.0072	148/240 61.6%	6943/14305 48.5%	192669 57343 2332 1105 1312 8672 4616 7402 84530 25825 2012 57178 51773 29994 9043 5159 9639 79811 8541 6095 9448 4194 4216 56995 26009 10533 3487 9738 22983 116496 2 83605 23263 25836 84897 8312 406 5836 3912 84891 23637 56984 56987 9369 51497 18 11030 55869 11031 10428 23195 57619 10276 23092 81606 1999 55003 4091 57142 596 55734 5423 1112 2778 26271 9569 23189 23499 716 9180 718 55929 23286 66…
31324	negative regulation of cellular metabolic process	2.16e-05	0.00697	30/240 12.5%	786/14305 5.4%	6595 192669 10049 8697 51497 2033 6597 2332 1026 1312 5685 8613 55869 1499 25825 7376 51773 4091 5709 4194 1112 26271 5467 116496 2887 55929 25836 6672 29945 4087
50789	regulation of biological process	1.94e-05	0.00697	142/240 59.1%	6554/14305 45.8%	192669 57343 2332 1105 1312 8672 4616 7402 84530 25825 57178 51773 29994 9043 5159 9639 79811 8541 6095 9448 4194 4216 56995 26009 10533 3487 9738 22983 116496 2 83605 23263 25836 84897 8312 406 3912 84891 23637 56984 56987 51497 11030 55869 11031 10428 23195 57619 10276 23092 1999 81606 4091 55003 57142 596 55734 5423 1112 2778 26271 9569 23189 23499 716 9180 718 55929 23286 6672 51780 83478 121…
9892	negative regulation of metabolic process	7.91e-06	0.00358	33/240 13.7%	864/14305 6.0%	6595 27044 192669 10049 8697 51497 2033 6597 29102 2332 1026 1312 5685 8613 55869 1499 25825 7376 51773 4091 5709 4194 1112 26271 5467 116496 2 2887 25836 55929 6672 29945 4087
10608	posttranscriptional regulation of gene expression	3.12e-06	0.0021	16/240 6.6%	241/14305 1.6%	27044 192669 596 4194 2033 6311 2332 7133 8672 8613 116496 8569 84897 5976 54840 4087
31399	regulation of protein modification process	3.72e-06	0.0021	20/240 8.3%	366/14305 2.5%	596 8697 5709 1956 2033 4683 4216 10533 26271 5685 11030 8613 10395 116496 25836 8312 121512 29945 4091 5159
32268	regulation of cellular protein metabolic process	7.87e-07	0.00089	27/240 11.2%	559/14305 3.9%	192669 8697 1956 2033 4683 2332 8672 8613 11030 5685 10395 8569 7376 4091 5159 596 5709 4216 10533 6311 26271 116496 25836 8312 5976 121512 29945
51246	regulation of protein metabolic process	8.77e-08	0.000198	31/240 12.9%	635/14305 4.4%	192669 8697 1956 2033 4683 2332 8672 8613 11030 5685 10395 8569 7376 4091 5159 596 5709 4194 4216 6311 10533 26271 116496 2 718 25836 8312 5976 406 121512 29945

## Sheet: trans correl GOs vs lncRNAs 
Table S7_D: Average trans correlation value for the protein-coding gene set expressed in RCC and other three tissues, belonging to a GO-enriched term, and having significant trans correlation with the indicated lncRNA.
lncRNA ID	GO ID	GO enriched term	p-value	# Hits	#Genes	%	Experiment Hits	Experiment Genes	%	Average trans correl
PIN_10094_GID_972	1	extracellular region	2.73e-08	42	259	16.22	359	5438	6.61	0.786835
TIN_28932_GID_3655	41	response to stimulus	1.16e-12	71	515	13.79	318	5438	5.85	0.791798
TIN_28932_GID_3655	42	response to stress	2.13e-10	43	260	16.54	318	5438	5.85	0.79357
TIN_28932_GID_3655	502	immune system process	3.7e-09	34	193	17.62	318	5438	5.85	0.789273
PIN_10061_GID_23092	300	proteinaceous extracellular matrix	6.06e-09	14	102	13.73	105	5438	1.94	0.771219
PIN_10061_GID_23092	301	extracellular matrix part	3.09e-08	10	51	19.61	105	5438	1.94	0.766765
TIN_51446_GID_83696	92	cell communication	3.64e-08	52	902	5.77	150	5438	2.76	-0.763405
TIN_10538_GID_5818	1	extracellular region	1.83e-09	50	259	19.31	435	5438	8	-0.795588
TIN_10538_GID_5818	194	cell adhesion	9.18e-10	46	223	20.63	435	5438	8	-0.789386
TIN_10538_GID_5818	300	proteinaceous extracellular matrix	6.26e-10	29	102	28.44	435	5438	8	-0.794625
TIN_10538_GID_5818	301	extracellular matrix part	2.98e-08	18	51	35.3	435	5438	8	-0.79232
PIN_04950_GID_170692	41	response to stimulus	1.91e-11	71	515	13.79	336	5438	6.18	0.788608
PIN_04950_GID_170692	502	immune system process	1.11e-09	36	193	18.66	336	5438	6.18	0.780147
TIN_21164_GID_22905	80	organic acid metabolic process	3.56e-08	10	155	6.46	36	5438	0.67	0.745294
TIN_21164_GID_22905	265	coenzyme binding	2.41e-10	8	44	18.19	36	5438	0.67	0.732721
PIN_00778_GID_57530	51	cytoplasmic part	8.93e-09	45	770	5.85	135	5438	2.49	0.767582
PIN_00778_GID_57530	80	organic acid metabolic process	8.45e-10	20	155	12.91	135	5438	2.49	0.779559
PIN_00778_GID_57530	94	mitochondrion	3.25e-12	26	207	12.57	135	5438	2.49	0.76957
PIN_00778_GID_57530	96	monocarboxylic acid metabolic process	2.65e-09	14	75	18.67	135	5438	2.49	0.77584
PIN_00778_GID_57530	211	oxidoreductase activity	6.54e-14	25	161	15.53	135	5438	2.49	0.770824
PIN_00778_GID_57530	257	generation of precursor metabolites and energy	2.02e-10	23	193	11.92	135	5438	2.49	0.766752
PIN_00778_GID_57530	264	electron transport	5.4e-09	14	79	17.73	135	5438	2.49	0.764076
TIN_19534_GID_9961	127	ion transporter activity	7.24e-09	18	146	12.33	130	5438	2.4	0.752451
TIN_19534_GID_9961	278	ion transport	3.05e-09	20	173	11.57	130	5438	2.4	0.750735
TIN_19534_GID_9961	279	monovalent inorganic cation transport	1.4e-09	13	62	20.97	130	5438	2.4	0.748869
TIN_07840_GID_7390	42	response to stress	1.06e-08	47	260	18.08	414	5438	7.62	-0.805194
PIN_01515_GID_4143	41	response to stimulus	2.44e-12	42	515	8.16	139	5438	2.56	0.770378
PIN_01515_GID_4143	42	response to stress	5.72e-09	25	260	9.62	139	5438	2.56	0.778118
PIN_01515_GID_4143	43	defense response	1.41e-09	17	109	15.6	139	5438	2.56	0.783218
PIN_01515_GID_4143	44	inflammatory response	2.03e-10	15	72	20.84	139	5438	2.56	0.787647
PIN_01515_GID_4143	502	immune system process	1.25e-08	21	193	10.89	139	5438	2.56	0.770168
PIN_01515_GID_4143	808	transcription factor activity	4.28e-09	24	237	10.13	139	5438	2.56	0.788725
PIN_06794_GID_109	211	oxidoreductase activity	1.07e-09	29	161	18.02	274	5438	5.04	0.785903
PIN_06794_GID_109	257	generation of precursor metabolites and energy	2.89e-10	33	193	17.1	274	5438	5.04	0.785829
PIN_04460_GID_64285	41	response to stimulus	2.6e-13	68	515	13.21	289	5438	5.32	0.79481
PIN_04460_GID_64285	42	response to stress	1.31e-10	41	260	15.77	289	5438	5.32	0.815352
PIN_04460_GID_64285	44	inflammatory response	2.06e-08	18	72	25	289	5438	5.32	0.834477
PIN_04460_GID_64285	502	immune system process	2.84e-10	34	193	17.62	289	5438	5.32	0.788754
PIN_04460_GID_64285	544	immune response	4.15e-10	27	129	20.94	289	5438	5.32	0.792593
PIN_09971_GID_3659	300	proteinaceous extracellular matrix	9.42e-10	17	102	16.67	145	5438	2.67	0.764706
TIN_22962_GID_284004	41	response to stimulus	2.78e-08	45	515	8.74	203	5438	3.74	-0.771569
PIN_10545_GID_2729	43	defense response	5.75e-11	17	109	15.6	114	5438	2.1	0.77526
PIN_10545_GID_2729	44	inflammatory response	7.4e-13	16	72	22.23	114	5438	2.1	0.776655
PIN_10545_GID_2729	47	acute-phase response	5.94e-09	6	9	66.67	114	5438	2.1	0.780882
PIN_10545_GID_2729	48	acute inflammatory response	1.36e-10	9	21	42.86	114	5438	2.1	0.771569
PIN_06106_GID_718	41	response to stimulus	5.23e-14	49	515	9.52	164	5438	3.02	0.779112
PIN_06106_GID_718	42	response to stress	3.57e-12	32	260	12.31	164	5438	3.02	0.778676
PIN_06106_GID_718	44	inflammatory response	2.13e-09	15	72	20.84	164	5438	3.02	0.807843
PIN_06106_GID_718	808	transcription factor activity	1.29e-09	27	237	11.4	164	5438	3.02	0.776906
TIN_26847_GID_80204	41	response to stimulus	2.12e-09	43	515	8.35	175	5438	3.22	-0.761286
TIN_26847_GID_80204	42	response to stress	2.35e-09	29	260	11.16	175	5438	3.22	-0.763996
TIN_18153_GID_27020	1	extracellular region	1.04e-10	37	259	14.29	241	5438	4.44	-0.799841
TIN_18153_GID_27020	194	cell adhesion	1.07e-10	34	223	15.25	241	5438	4.44	-0.794637
TIN_18153_GID_27020	299	extracellular region part	5.12e-09	28	183	15.31	241	5438	4.44	-0.809664
TIN_18153_GID_27020	300	proteinaceous extracellular matrix	8.8e-13	25	102	24.51	241	5438	4.44	-0.807765
TIN_18153_GID_27020	301	extracellular matrix part	2.42e-10	16	51	31.38	241	5438	4.44	-0.811213
PIN_10103_GID_10318	127	ion transporter activity	2e-08	10	146	6.85	36	5438	0.67	0.741765
PIN_00196_GID_64793	1168	ER to Golgi vesicle-mediated transport	6.34e-11	16	27	59.26	484	5438	8.91	-0.773346
TIN_33913_GID_152189	300	proteinaceous extracellular matrix	1.21e-10	23	102	22.55	252	5438	4.64	-0.785038
TIN_33913_GID_152189	301	extracellular matrix part	4.6e-09	15	51	29.42	252	5438	4.64	-0.783922
TIN_14306_GID_27253	51	cytoplasmic part	5.4e-11	54	770	7.02	156	5438	2.87	0.779793
TIN_14306_GID_27253	80	organic acid metabolic process	1.43e-15	28	155	18.07	156	5438	2.87	0.79895
TIN_14306_GID_27253	94	mitochondrion	2.57e-20	37	207	17.88	156	5438	2.87	0.784658
TIN_14306_GID_27253	96	monocarboxylic acid metabolic process	1.52e-12	18	75	24	156	5438	2.87	0.797713
TIN_14306_GID_27253	161	mitochondrial part	7.09e-09	15	82	18.3	156	5438	2.87	0.783137
TIN_14306_GID_27253	211	oxidoreductase activity	3.99e-15	28	161	17.4	156	5438	2.87	0.792962
TIN_14306_GID_27253	257	generation of precursor metabolites and energy	3.89e-09	23	193	11.92	156	5438	2.87	0.78376
TIN_14306_GID_27253	258	fatty acid metabolic process	5.59e-09	13	58	22.42	156	5438	2.87	0.804525
TIN_14306_GID_27253	265	coenzyme binding	2.58e-08	11	44	25	156	5438	2.87	0.81123
TIN_14306_GID_27253	341	cofactor catabolic process	1.35e-08	6	8	75	156	5438	2.87	0.754412
PIN_04712_GID_3566	1	extracellular region	3.86e-09	25	259	9.66	137	5438	2.52	0.762824
PIN_04712_GID_3566	194	cell adhesion	1.58e-10	25	223	11.22	137	5438	2.52	0.758824
PIN_04712_GID_3566	240	system development	1.52e-08	34	481	7.07	137	5438	2.52	0.758564
PIN_04712_GID_3566	299	extracellular region part	5.95e-10	22	183	12.03	137	5438	2.52	0.756684
PIN_04712_GID_3566	300	proteinaceous extracellular matrix	4.11e-12	19	102	18.63	137	5438	2.52	0.76161
PIN_04712_GID_3566	301	extracellular matrix part	3.49e-08	11	51	21.57	137	5438	2.52	0.775134
PIN_10439_GID_5603	1	extracellular region	1.18e-10	50	259	19.31	403	5438	7.42	0.791529
PIN_10439_GID_5603	299	extracellular region part	1.01e-08	37	183	20.22	403	5438	7.42	0.79054
PIN_10439_GID_5603	300	proteinaceous extracellular matrix	5.19e-10	28	102	27.46	403	5438	7.42	0.790546
PIN_10439_GID_5603	301	extracellular matrix part	8.92e-09	18	51	35.3	403	5438	7.42	0.774673
PIN_10439_GID_5603	1168	ER to Golgi vesicle-mediated transport	6.82e-10	17	27	62.97	667	5438	12.27	-0.791523
TIN_50414_GID_55824	1	extracellular region	1.09e-09	49	259	18.92	415	5438	7.64	-0.789196
TIN_50414_GID_55824	194	cell adhesion	6.85e-09	43	223	19.29	415	5438	7.64	-0.796238
TIN_50414_GID_55824	299	extracellular region part	6.58e-09	38	183	20.77	415	5438	7.64	-0.788467
TIN_50414_GID_55824	300	proteinaceous extracellular matrix	1.02e-09	28	102	27.46	415	5438	7.64	-0.791807
PIN_00228_GID_51538	41	response to stimulus	4.78e-09	50	515	9.71	226	5438	4.16	0.776471
PIN_00228_GID_51538	43	defense response	1.37e-08	20	109	18.35	226	5438	4.16	0.770294
PIN_00228_GID_51538	44	inflammatory response	3.92e-10	18	72	25	226	5438	4.16	0.774183
PIN_00228_GID_51538	48	acute inflammatory response	2.98e-09	10	21	47.62	226	5438	4.16	0.777647
TIN_34408_GID_2771	124	plasma membrane part	1.45e-08	43	403	10.67	235	5438	4.33	0.770794
TIN_34408_GID_2771	128	integral to plasma membrane	1.63e-09	37	292	12.68	235	5438	4.33	0.770827
TIN_34408_GID_2771	194	cell adhesion	1.69e-08	30	223	13.46	235	5438	4.33	0.767549
TIN_48796_GID_7791	124	plasma membrane part	1.11e-08	59	403	14.65	376	5438	6.92	0.780708
TIN_48796_GID_7791	128	integral to plasma membrane	7.36e-09	48	292	16.44	376	5438	6.92	0.785784
TIN_25245_GID_645	299	extracellular region part	3.03e-08	25	183	13.67	213	5438	3.92	0.776471
TIN_25245_GID_645	300	proteinaceous extracellular matrix	2.85e-11	22	102	21.57	213	5438	3.92	0.780348
TIN_33404_GID_10533	41	response to stimulus	2.72e-11	61	515	11.85	269	5438	4.95	-0.792285
TIN_33404_GID_10533	42	response to stress	1.27e-11	41	260	15.77	269	5438	4.95	-0.79254
TIN_33404_GID_10533	44	inflammatory response	6.63e-09	18	72	25	269	5438	4.95	-0.794608
TIN_02907_GID_23248	41	response to stimulus	2.61e-10	81	515	15.73	429	5438	7.89	0.827596
TIN_02907_GID_23248	42	response to stress	1.15e-08	48	260	18.47	429	5438	7.89	0.836703
TIN_02907_GID_23248	502	immune system process	6.06e-10	42	193	21.77	429	5438	7.89	0.816176
TIN_02907_GID_23248	544	immune response	5.82e-10	33	129	25.59	429	5438	7.89	0.819162
TIN_27664_GID_10120	124	plasma membrane part	5.12e-10	49	403	12.16	261	5438	4.8	0.771188
TIN_27664_GID_10120	128	integral to plasma membrane	7.58e-10	40	292	13.7	261	5438	4.8	0.77875
PIN_01274_GID_5214	127	ion transporter activity	3.36e-08	13	146	8.91	71	5438	1.31	0.776018
PIN_01274_GID_5214	279	monovalent inorganic cation transport	4.7e-09	10	62	16.13	71	5438	1.31	0.777353
PIN_04941_GID_463	1	extracellular region	1.05e-08	43	259	16.61	361	5438	6.64	0.822777
PIN_04941_GID_463	41	response to stimulus	1.7e-14	81	515	15.73	361	5438	6.64	0.838235
PIN_04941_GID_463	42	response to stress	2.88e-11	48	260	18.47	361	5438	6.64	0.84614
PIN_04941_GID_463	43	defense response	5.42e-09	26	109	23.86	361	5438	6.64	0.857579
PIN_04941_GID_463	44	inflammatory response	5.39e-10	22	72	30.56	361	5438	6.64	0.857353
PIN_04941_GID_463	92	cell communication	5.75e-09	102	902	11.31	361	5438	6.64	0.816753
PIN_04941_GID_463	502	immune system process	4.77e-13	43	193	22.28	361	5438	6.64	0.831053
PIN_04941_GID_463	544	immune response	6.64e-10	30	129	23.26	361	5438	6.64	0.845588
TIN_08547_GID_26297	1	extracellular region	8.14e-09	53	259	20.47	497	5438	9.14	-0.809767
TIN_08547_GID_26297	300	proteinaceous extracellular matrix	1.4e-08	29	102	28.44	497	5438	9.14	-0.820385
PIN_11305_GID_26266	300	proteinaceous extracellular matrix	1.48e-09	29	102	28.44	451	5438	8.3	-0.830426
TIN_52993_GID_27130	194	cell adhesion	1.03e-08	37	223	16.6	329	5438	6.06	-0.796661
TIN_52993_GID_27130	300	proteinaceous extracellular matrix	4.55e-09	24	102	23.53	329	5438	6.06	-0.808211
TIN_52993_GID_27130	301	extracellular matrix part	2.31e-08	16	51	31.38	329	5438	6.06	-0.803309
TIN_42673_GID_80315	1	extracellular region	2.09e-08	39	259	15.06	316	5438	5.82	-0.795626
TIN_42673_GID_80315	194	cell adhesion	3.38e-09	37	223	16.6	316	5438	5.82	-0.790223
TIN_42673_GID_80315	300	proteinaceous extracellular matrix	3.6e-10	25	102	24.51	316	5438	5.82	-0.794
TIN_42673_GID_80315	301	extracellular matrix part	1.3e-08	16	51	31.38	316	5438	5.82	-0.79136
TIN_20563_GID_2175	1	extracellular region	1.32e-11	46	259	17.77	330	5438	6.07	-0.80243
TIN_20563_GID_2175	299	extracellular region part	1.4e-10	36	183	19.68	330	5438	6.07	-0.809396
TIN_20563_GID_2175	300	proteinaceous extracellular matrix	9.47e-14	30	102	29.42	330	5438	6.07	-0.810686
TIN_20563_GID_2175	301	extracellular matrix part	3.7e-11	19	51	37.26	330	5438	6.07	-0.808514
PIN_01184_GID_51127	41	response to stimulus	5.37e-12	42	515	8.16	142	5438	2.62	-0.764776
PIN_01184_GID_51127	42	response to stress	1.22e-11	29	260	11.16	142	5438	2.62	-0.767748
TIN_04130_GID_5287	1	extracellular region	4.63e-10	51	259	19.7	432	5438	7.95	-0.810092
TIN_04130_GID_5287	194	cell adhesion	2.38e-09	45	223	20.18	432	5438	7.95	-0.807909
TIN_04130_GID_5287	299	extracellular region part	5.97e-09	39	183	21.32	432	5438	7.95	-0.814706
TIN_04130_GID_5287	300	proteinaceous extracellular matrix	1.04e-10	30	102	29.42	432	5438	7.95	-0.82451
TIN_04130_GID_5287	301	extracellular matrix part	5.01e-10	20	51	39.22	432	5438	7.95	-0.815294
PIN_10068_GID_10915	41	response to stimulus	2.28e-08	64	515	12.43	338	5438	6.22	-0.799402
TIN_31458_GID_51507	1	extracellular region	9.64e-09	45	259	17.38	387	5438	7.12	-0.785948
TIN_31458_GID_51507	194	cell adhesion	8.58e-09	41	223	18.39	387	5438	7.12	-0.782425
TIN_31458_GID_51507	300	proteinaceous extracellular matrix	2.01e-10	28	102	27.46	387	5438	7.12	-0.780672
TIN_31458_GID_51507	301	extracellular matrix part	3.4e-08	17	51	33.34	387	5438	7.12	-0.779066
TIN_13275_GID_121665	1168	ER to Golgi vesicle-mediated transport	7.33e-10	17	27	62.97	670	5438	12.33	-0.784256
PIN_07760_GID_9962	300	proteinaceous extracellular matrix	1.46e-10	21	102	20.59	209	5438	3.85	0.787255
PIN_07760_GID_9962	301	extracellular matrix part	3.6e-08	13	51	25.5	209	5438	3.85	0.785294
TIN_28005_GID_7849	41	response to stimulus	2.33e-14	62	515	12.04	238	5438	4.38	0.781831
TIN_28005_GID_7849	42	response to stress	3.29e-10	36	260	13.85	238	5438	4.38	0.79085
TIN_28005_GID_7849	502	immune system process	1.3e-08	28	193	14.51	238	5438	4.38	0.791597
TIN_28005_GID_7849	544	immune response	2.69e-08	22	129	17.06	238	5438	4.38	0.792781
TIN_28005_GID_7849	808	transcription factor activity	2.55e-08	31	237	13.09	238	5438	4.38	0.78074
PIN_01062_GID_25802	300	proteinaceous extracellular matrix	6.1e-09	27	102	26.48	419	5438	7.71	-0.785839
TIN_16325_GID_1112	41	response to stimulus	4.9e-09	31	515	6.02	106	5438	1.95	-0.759108
TIN_16325_GID_1112	502	immune system process	8.81e-12	22	193	11.4	106	5438	1.95	-0.752406
TIN_16325_GID_1112	544	immune response	2.4e-09	16	129	12.41	106	5438	1.95	-0.753125
TIN_15936_GID_5890	1	extracellular region	3.24e-10	49	259	18.92	401	5438	7.38	-0.794598
TIN_15936_GID_5890	194	cell adhesion	2.43e-08	41	223	18.39	401	5438	7.38	-0.798709
TIN_15936_GID_5890	299	extracellular region part	2.49e-09	38	183	20.77	401	5438	7.38	-0.794892
TIN_15936_GID_5890	300	proteinaceous extracellular matrix	8.77e-11	29	102	28.44	401	5438	7.38	-0.798479
TIN_15936_GID_5890	301	extracellular matrix part	8.24e-09	18	51	35.3	401	5438	7.38	-0.797876
TIN_04079_GID_5877	300	proteinaceous extracellular matrix	7.23e-09	21	102	20.59	258	5438	4.75	-0.770588
TIN_08979_GID_55626	1168	ER to Golgi vesicle-mediated transport	5.82e-10	18	27	66.67	770	5438	14.16	-0.794771
TIN_33988_GID_4292	1	extracellular region	1.34e-09	55	259	21.24	501	5438	9.22	-0.808877
TIN_33988_GID_4292	300	proteinaceous extracellular matrix	1.68e-08	29	102	28.44	501	5438	9.22	-0.824949
TIN_38120_GID_54940	24	carrier activity	2.71e-09	13	78	16.67	108	5438	1.99	0.785747
TIN_38120_GID_54940	127	ion transporter activity	2.63e-09	17	146	11.65	108	5438	1.99	0.780104
TIN_38120_GID_54940	276	cation transporter activity	6.5e-09	15	117	12.83	108	5438	1.99	0.775686
TIN_38120_GID_54940	1282	oxidative phosphorylation	9.9e-09	7	16	43.75	108	5438	1.99	0.761344
PIN_03290_GID_50614	41	response to stimulus	5.75e-12	38	515	7.38	120	5438	2.21	-0.763622
PIN_03290_GID_50614	42	response to stress	3.44e-08	22	260	8.47	120	5438	2.21	-0.761096
PIN_03290_GID_50614	502	immune system process	1.64e-11	23	193	11.92	120	5438	2.21	-0.765217
PIN_03290_GID_50614	544	immune response	2e-09	17	129	13.18	120	5438	2.21	-0.762111
PIN_08352_GID_3956	1	extracellular region	1.49e-13	39	259	15.06	216	5438	3.98	0.812594
PIN_08352_GID_3956	194	cell adhesion	4.68e-12	34	223	15.25	216	5438	3.98	0.820242
PIN_08352_GID_3956	239	organ development	4.79e-09	39	361	10.81	216	5438	3.98	0.811538
PIN_08352_GID_3956	299	extracellular region part	7.53e-14	33	183	18.04	216	5438	3.98	0.817201
PIN_08352_GID_3956	300	proteinaceous extracellular matrix	7.67e-17	28	102	27.46	216	5438	3.98	0.828256
PIN_08352_GID_3956	301	extracellular matrix part	1.04e-15	20	51	39.22	216	5438	3.98	0.829706
PIN_08352_GID_3956	748	extracellular matrix structural constituent	1.22e-10	13	33	39.4	216	5438	3.98	0.835068
PIN_08352_GID_3956	1510	phosphate transport	8.24e-10	11	25	44	216	5438	3.98	0.825401
PIN_08352_GID_3956	1788	collagen	1.04e-09	10	20	50	216	5438	3.98	0.822647
TIN_50312_GID_27067	299	extracellular region part	1.12e-08	24	183	13.12	188	5438	3.46	-0.761029
TIN_50312_GID_27067	300	proteinaceous extracellular matrix	1.52e-10	20	102	19.61	188	5438	3.46	-0.767647
TIN_12237_GID_10576	300	proteinaceous extracellular matrix	2.67e-08	19	102	18.63	227	5438	4.18	-0.782353
TIN_33086_GID_2192	1	extracellular region	6.38e-09	45	259	17.38	382	5438	7.03	-0.78817
TIN_33086_GID_2192	194	cell adhesion	1.89e-08	40	223	17.94	382	5438	7.03	-0.780441
TIN_18735_GID_5046	1	extracellular region	1.34e-09	55	259	21.24	501	5438	9.22	-0.811123
TIN_18735_GID_5046	300	proteinaceous extracellular matrix	1.68e-08	29	102	28.44	501	5438	9.22	-0.824747
TIN_32204_GID_56894	41	response to stimulus	7.74e-09	55	515	10.68	264	5438	4.86	-0.781123
TIN_32204_GID_56894	42	response to stress	2.13e-08	35	260	13.47	264	5438	4.86	-0.778319
TIN_21130_GID_1819	1168	ER to Golgi vesicle-mediated transport	1.5e-08	15	27	55.56	592	5438	10.89	-0.774902
PIN_01336_GID_7431	1	extracellular region	5.12e-11	50	259	19.31	394	5438	7.25	0.806294
PIN_01336_GID_7431	194	cell adhesion	1.36e-09	43	223	19.29	394	5438	7.25	0.81539
PIN_01336_GID_7431	299	extracellular region part	1.5e-09	38	183	20.77	394	5438	7.25	0.810449
PIN_01336_GID_7431	300	proteinaceous extracellular matrix	5.69e-11	29	102	28.44	394	5438	7.25	0.819676
PIN_01336_GID_7431	301	extracellular matrix part	8.01e-10	19	51	37.26	394	5438	7.25	0.815789
TIN_06353_GID_221037	300	proteinaceous extracellular matrix	2.05e-09	25	102	24.51	343	5438	6.31	-0.797647
TIN_24671_GID_23476	41	response to stimulus	3.68e-08	62	515	12.04	327	5438	6.02	-0.802988
TIN_43570_GID_5467	300	proteinaceous extracellular matrix	6.53e-09	24	102	23.53	335	5438	6.17	-0.786152
TIN_43570_GID_5467	301	extracellular matrix part	2.99e-08	16	51	31.38	335	5438	6.17	-0.780515
TIN_17886_GID_4091	300	proteinaceous extracellular matrix	7.02e-09	25	102	24.51	364	5438	6.7	-0.781529
PIN_10732_GID_54806	1168	ER to Golgi vesicle-mediated transport	7.81e-09	16	27	59.26	667	5438	12.27	-0.762684
TIN_46726_GID_64759	41	response to stimulus	9.1e-10	64	515	12.43	313	5438	5.76	-0.798346
TIN_46726_GID_64759	42	response to stress	1.78e-08	39	260	15	313	5438	5.76	-0.806109
PIN_07962_GID_57580	1	extracellular region	1.04e-09	39	259	15.06	285	5438	5.25	0.773454
TIN_06530_GID_54788	51	cytoplasmic part	1.42e-10	68	770	8.84	224	5438	4.12	0.773529
TIN_06530_GID_54788	80	organic acid metabolic process	6.7e-14	31	155	20	224	5438	4.12	0.779696
TIN_06530_GID_54788	94	mitochondrion	1.41e-15	38	207	18.36	224	5438	4.12	0.774923
TIN_06530_GID_54788	96	monocarboxylic acid metabolic process	9.16e-12	20	75	26.67	224	5438	4.12	0.770294
TIN_06530_GID_54788	161	mitochondrial part	2.31e-08	17	82	20.74	224	5438	4.12	0.770069
TIN_06530_GID_54788	211	oxidoreductase activity	4.47e-15	33	161	20.5	224	5438	4.12	0.776114
TIN_06530_GID_54788	257	generation of precursor metabolites and energy	7.18e-10	29	193	15.03	224	5438	4.12	0.764909
TIN_06530_GID_54788	258	fatty acid metabolic process	6.91e-10	16	58	27.59	224	5438	4.12	0.763235
TIN_06530_GID_54788	264	electron transport	1.27e-08	17	79	21.52	224	5438	4.12	0.758996
TIN_06530_GID_54788	265	coenzyme binding	1.04e-09	14	44	31.82	224	5438	4.12	0.767227
TIN_06530_GID_54788	300	proteinaceous extracellular matrix	1.45e-09	20	102	19.61	213	5438	3.92	-0.776471
TIN_06530_GID_54788	339	acetyl-CoA metabolic process	1.09e-09	8	11	72.73	224	5438	4.12	0.753676
TIN_06530_GID_54788	340	tricarboxylic acid cycle	4.58e-09	6	6	100	224	5438	4.12	0.751961
TIN_06530_GID_54788	341	cofactor catabolic process	1.42e-09	7	8	87.5	224	5438	4.12	0.75042
PIN_11271_GID_23382	1	extracellular region	2.23e-09	48	259	18.54	410	5438	7.54	0.792034
TIN_14866_GID_55082	1	extracellular region	1.1e-12	44	259	16.99	285	5438	5.25	-0.80254
TIN_14866_GID_55082	51	cytoplasmic part	5.18e-12	81	770	10.52	271	5438	4.99	0.791176
TIN_14866_GID_55082	80	organic acid metabolic process	3.07e-08	26	155	16.78	271	5438	4.99	0.803959
TIN_14866_GID_55082	94	mitochondrion	5.77e-15	41	207	19.81	271	5438	4.99	0.798924
TIN_14866_GID_55082	211	oxidoreductase activity	1.72e-10	30	161	18.64	271	5438	4.99	0.80853
TIN_14866_GID_55082	257	generation of precursor metabolites and energy	1.56e-08	30	193	15.55	271	5438	4.99	0.784706
TIN_14866_GID_55082	265	coenzyme binding	1.25e-08	14	44	31.82	271	5438	4.99	0.790546
TIN_14866_GID_55082	299	extracellular region part	1.23e-14	39	183	21.32	285	5438	5.25	-0.797738
TIN_14866_GID_55082	300	proteinaceous extracellular matrix	2.3e-19	34	102	33.34	285	5438	5.25	-0.793858
TIN_14866_GID_55082	301	extracellular matrix part	3.04e-11	18	51	35.3	285	5438	5.25	-0.807516
TIN_14866_GID_55082	339	acetyl-CoA metabolic process	8.4e-11	9	11	81.82	271	5438	4.99	0.783007
TIN_14866_GID_55082	340	tricarboxylic acid cycle	1.45e-08	6	6	100	271	5438	4.99	0.785294
TIN_14866_GID_55082	341	cofactor catabolic process	5.43e-09	7	8	87.5	271	5438	4.99	0.776891
TIN_14866_GID_55082	748	extracellular matrix structural constituent	3.82e-09	13	33	39.4	285	5438	5.25	-0.775792
TIN_14866_GID_55082	1510	phosphate transport	1.56e-08	11	25	44	285	5438	5.25	-0.806685
TIN_14866_GID_55082	1788	collagen	1.55e-08	10	20	50	285	5438	5.25	-0.822059
TIN_02653_GID_10745	41	response to stimulus	3.83e-17	78	515	15.15	308	5438	5.67	0.791101
TIN_02653_GID_10745	42	response to stress	2.96e-13	47	260	18.08	308	5438	5.67	0.797935
TIN_02653_GID_10745	43	defense response	9.47e-10	25	109	22.94	308	5438	5.67	0.806471
TIN_02653_GID_10745	44	inflammatory response	2.39e-11	22	72	30.56	308	5438	5.67	0.808289
TIN_02653_GID_10745	90	multicellular organismal process	3.02e-08	89	911	9.77	308	5438	5.67	0.788334
TIN_02653_GID_10745	502	immune system process	9.34e-11	36	193	18.66	308	5438	5.67	0.797876
TIN_02653_GID_10745	544	immune response	1.23e-11	30	129	23.26	308	5438	5.67	0.792647
PIN_02153_GID_10004	194	cell adhesion	1.41e-08	36	223	16.15	318	5438	5.85	-0.780311
PIN_02153_GID_10004	300	proteinaceous extracellular matrix	2.29e-09	24	102	23.53	318	5438	5.85	-0.788113
TIN_37552_GID_56606	855	protein catabolic process	6.2e-09	13	69	18.85	131	5438	2.41	-0.754525
PIN_09741_GID_9180	502	immune system process	2.67e-08	40	193	20.73	449	5438	8.26	-0.805809
PIN_01391_GID_80314	41	response to stimulus	1.67e-10	51	515	9.91	213	5438	3.92	-0.773875
PIN_01391_GID_80314	43	defense response	7.72e-10	21	109	19.27	213	5438	3.92	-0.774089
PIN_01391_GID_80314	44	inflammatory response	1.28e-09	17	72	23.62	213	5438	3.92	-0.773183
PIN_01391_GID_80314	502	immune system process	2.43e-13	33	193	17.1	213	5438	3.92	-0.77852
PIN_01391_GID_80314	544	immune response	9.42e-11	24	129	18.61	213	5438	3.92	-0.778064
PIN_01150_GID_29097	41	response to stimulus	3.24e-19	61	515	11.85	188	5438	3.46	0.779363
PIN_01150_GID_29097	42	response to stress	6.83e-12	34	260	13.08	188	5438	3.46	0.780017
PIN_01150_GID_29097	43	defense response	9.33e-12	22	109	20.19	188	5438	3.46	0.782086
PIN_01150_GID_29097	44	inflammatory response	1.65e-12	19	72	26.39	188	5438	3.46	0.784365
PIN_01150_GID_29097	90	multicellular organismal process	1.42e-10	67	911	7.36	188	5438	3.46	0.780597
PIN_01150_GID_29097	502	immune system process	1.85e-18	37	193	19.18	188	5438	3.46	0.78442
PIN_01150_GID_29097	542	response to other organism	2.17e-08	12	45	26.67	188	5438	3.46	0.779657
PIN_01150_GID_29097	544	immune response	1.26e-14	27	129	20.94	188	5438	3.46	0.775272
PIN_01150_GID_29097	548	humoral immune response	7.06e-10	13	42	30.96	188	5438	3.46	0.776244
TIN_53347_GID_23245	43	defense response	1.09e-08	20	109	18.35	223	5438	4.11	-0.782794
TIN_10513_GID_23187	1168	ER to Golgi vesicle-mediated transport	4.41e-10	17	27	62.97	649	5438	11.94	-0.797405
PIN_02328_GID_51585	1	extracellular region	2.9e-10	33	259	12.75	204	5438	3.76	-0.770767
PIN_02328_GID_51585	194	cell adhesion	2.36e-11	32	223	14.35	204	5438	3.76	-0.7625
PIN_02328_GID_51585	299	extracellular region part	1.88e-11	29	183	15.85	204	5438	3.76	-0.766836
PIN_02328_GID_51585	300	proteinaceous extracellular matrix	1.67e-13	24	102	23.53	204	5438	3.76	-0.769976
PIN_02328_GID_51585	301	extracellular matrix part	2.38e-10	15	51	29.42	204	5438	3.76	-0.773725
TIN_47995_GID_26959	128	integral to plasma membrane	4.45e-09	24	292	8.22	114	5438	2.1	0.774142
PIN_00418_GID_10489	41	response to stimulus	5.84e-09	54	515	10.49	255	5438	4.69	0.77342
PIN_00418_GID_10489	42	response to stress	8.52e-09	35	260	13.47	255	5438	4.69	0.775042
PIN_06667_GID_84765	41	response to stimulus	2.76e-09	42	515	8.16	170	5438	3.13	-0.763725
PIN_06667_GID_84765	42	response to stress	2.24e-08	27	260	10.39	170	5438	3.13	-0.763181
PIN_06667_GID_84765	92	cell communication	3.1e-08	57	902	6.32	170	5438	3.13	-0.76259
TIN_30982_GID_10904	300	proteinaceous extracellular matrix	2.52e-08	20	102	19.61	251	5438	4.62	0.747647
TIN_30982_GID_10904	301	extracellular matrix part	4.35e-09	15	51	29.42	251	5438	4.62	0.749412
PIN_02200_GID_246330	1	extracellular region	3.69e-09	43	259	16.61	349	5438	6.42	-0.778317
PIN_02200_GID_246330	299	extracellular region part	3.59e-08	33	183	18.04	349	5438	6.42	-0.777005
PIN_02200_GID_246330	300	proteinaceous extracellular matrix	1.47e-08	24	102	23.53	349	5438	6.42	-0.778554
PIN_00446_GID_55268	300	proteinaceous extracellular matrix	1.91e-09	29	102	28.44	456	5438	8.39	-0.789554
TIN_03803_GID_81563	1168	ER to Golgi vesicle-mediated transport	9.08e-11	15	27	55.56	412	5438	7.58	-0.757843
TIN_05101_GID_22884	24	carrier activity	1.92e-08	12	78	15.39	104	5438	1.92	0.7875
TIN_05101_GID_22884	51	cytoplasmic part	2.02e-09	39	770	5.07	104	5438	1.92	0.783107
TIN_05101_GID_22884	94	mitochondrion	4.27e-17	28	207	13.53	104	5438	1.92	0.783613
TIN_05101_GID_22884	160	envelope	1.8e-09	15	111	13.52	104	5438	1.92	0.786471
TIN_05101_GID_22884	161	mitochondrial part	1.46e-12	16	82	19.52	104	5438	1.92	0.789706
TIN_05101_GID_22884	162	mitochondrial membrane	5.33e-09	11	56	19.65	104	5438	1.92	0.795722
TIN_05101_GID_22884	163	organelle inner membrane	5.33e-09	11	56	19.65	104	5438	1.92	0.795722
TIN_05101_GID_22884	211	oxidoreductase activity	8.74e-10	18	161	11.19	104	5438	1.92	0.76634
TIN_05101_GID_22884	257	generation of precursor metabolites and energy	4.71e-11	21	193	10.89	104	5438	1.92	0.776331
TIN_05101_GID_22884	276	cation transporter activity	3.8e-09	15	117	12.83	104	5438	1.92	0.775098
TIN_05101_GID_22884	279	monovalent inorganic cation transport	1.66e-08	11	62	17.75	104	5438	1.92	0.787433
TIN_05101_GID_22884	329	group transfer coenzyme metabolic process	3.57e-08	6	12	50	104	5438	1.92	0.819608
TIN_05101_GID_22884	1262	proton transport	3.19e-08	7	19	36.85	104	5438	1.92	0.798319
TIN_05101_GID_22884	1282	oxidative phosphorylation	7.59e-09	7	16	43.75	104	5438	1.92	0.811345
PIN_05456_GID_3430	80	organic acid metabolic process	1.06e-10	25	155	16.13	193	5438	3.55	-0.794824
PIN_05456_GID_3430	94	mitochondrion	1.98e-11	30	207	14.5	193	5438	3.55	-0.771176
PIN_05456_GID_3430	211	oxidoreductase activity	1.05e-12	28	161	17.4	193	5438	3.55	-0.792017
PIN_05456_GID_3430	257	generation of precursor metabolites and energy	2.53e-09	26	193	13.48	193	5438	3.55	-0.780769
PIN_05456_GID_3430	264	electron transport	1.29e-09	17	79	21.52	193	5438	3.55	-0.785121
PIN_05456_GID_3430	265	coenzyme binding	9.67e-12	15	44	34.1	193	5438	3.55	-0.792941
PIN_07784_GID_55617	1	extracellular region	7.98e-12	56	259	21.63	453	5438	8.34	0.817647
PIN_07784_GID_55617	194	cell adhesion	3.5e-09	46	223	20.63	453	5438	8.34	0.814834
PIN_07784_GID_55617	299	extracellular region part	1.59e-10	43	183	23.5	453	5438	8.34	0.821683
PIN_07784_GID_55617	300	proteinaceous extracellular matrix	1.64e-09	29	102	28.44	453	5438	8.34	0.845842
PIN_07784_GID_55617	301	extracellular matrix part	8.44e-09	19	51	37.26	453	5438	8.34	0.831114
TIN_03114_GID_4209	502	immune system process	1.21e-08	24	193	12.44	179	5438	3.3	-0.770343
PIN_07977_GID_5770	1	extracellular region	1.01e-08	49	259	18.92	443	5438	8.15	-0.787515
PIN_07977_GID_5770	300	proteinaceous extracellular matrix	9.66e-10	29	102	28.44	443	5438	8.15	-0.781744
TIN_30337_GID_54498	1	extracellular region	3.36e-09	48	259	18.54	415	5438	7.64	-0.803738
TIN_30337_GID_54498	194	cell adhesion	6.85e-09	43	223	19.29	415	5438	7.64	-0.804241
TIN_30337_GID_54498	300	proteinaceous extracellular matrix	4.94e-09	27	102	26.48	415	5438	7.64	-0.809477
TIN_01447_GID_64756	1	extracellular region	9.75e-13	52	259	20.08	380	5438	6.99	-0.797285
TIN_01447_GID_64756	194	cell adhesion	1.19e-10	44	223	19.74	380	5438	6.99	-0.805147
TIN_01447_GID_64756	299	extracellular region part	3.3e-11	40	183	21.86	380	5438	6.99	-0.799779
TIN_01447_GID_64756	300	proteinaceous extracellular matrix	6.38e-13	31	102	30.4	380	5438	6.99	-0.806926
TIN_01447_GID_64756	301	extracellular matrix part	4.31e-10	19	51	37.26	380	5438	6.99	-0.811765
TIN_46569_GID_8621	300	proteinaceous extracellular matrix	4.44e-09	25	102	24.51	356	5438	6.55	-0.778706
PIN_08395_GID_2033	1	extracellular region	5.96e-10	51	259	19.7	435	5438	8	0.811246
PIN_08395_GID_2033	194	cell adhesion	2.97e-09	45	223	20.18	435	5438	8	0.805621
PIN_08395_GID_2033	299	extracellular region part	7.28e-09	39	183	21.32	435	5438	8	0.816139
TIN_42209_GID_5521	1	extracellular region	1.21e-12	49	259	18.92	345	5438	6.35	-0.807503
TIN_42209_GID_5521	194	cell adhesion	3.32e-09	39	223	17.49	345	5438	6.35	-0.822624
TIN_42209_GID_5521	299	extracellular region part	6.6e-12	39	183	21.32	345	5438	6.35	-0.811463
TIN_42209_GID_5521	300	proteinaceous extracellular matrix	4.5e-14	31	102	30.4	345	5438	6.35	-0.821537
TIN_42209_GID_5521	301	extracellular matrix part	8.24e-12	20	51	39.22	345	5438	6.35	-0.821176
TIN_46762_GID_2887	41	response to stimulus	3.83e-10	57	515	11.07	258	5438	4.75	0.780495
TIN_46762_GID_2887	42	response to stress	8.64e-10	37	260	14.24	258	5438	4.75	0.778299
TIN_46762_GID_2887	44	inflammatory response	3.4e-09	18	72	25	258	5438	4.75	0.770915
TIN_11650_GID_144402	1168	ER to Golgi vesicle-mediated transport	8.64e-10	17	27	62.97	677	5438	12.45	-0.804844
PIN_07107_GID_2168	80	organic acid metabolic process	2e-12	23	155	14.84	135	5438	2.49	0.7711
PIN_07107_GID_2168	94	mitochondrion	1.39e-10	24	207	11.6	135	5438	2.49	0.76201
PIN_07107_GID_2168	96	monocarboxylic acid metabolic process	1.64e-12	17	75	22.67	135	5438	2.49	0.766609
PIN_07107_GID_2168	211	oxidoreductase activity	5.6e-13	24	161	14.91	135	5438	2.49	0.763725
PIN_07107_GID_2168	257	generation of precursor metabolites and energy	3.1e-11	24	193	12.44	135	5438	2.49	0.761275
PIN_07107_GID_2168	258	fatty acid metabolic process	1.13e-08	12	58	20.69	135	5438	2.49	0.765686
PIN_07107_GID_2168	264	electron transport	5.35e-10	15	79	18.99	135	5438	2.49	0.756471
PIN_07107_GID_2168	265	coenzyme binding	2.05e-11	13	44	29.55	135	5438	2.49	0.769004
TIN_25947_GID_6868	80	organic acid metabolic process	7.67e-10	28	155	18.07	263	5438	4.84	0.778992
TIN_25947_GID_6868	96	monocarboxylic acid metabolic process	9.35e-09	18	75	24	263	5438	4.84	0.781046
TIN_25947_GID_6868	211	oxidoreductase activity	8.57e-09	27	161	16.78	263	5438	4.84	0.796405
TIN_25947_GID_6868	257	generation of precursor metabolites and energy	1.86e-09	31	193	16.07	263	5438	4.84	0.794972
PIN_05747_GID_201294	41	response to stimulus	1.86e-09	63	515	12.24	311	5438	5.72	-0.796965
PIN_05747_GID_201294	42	response to stress	1.31e-09	41	260	15.77	311	5438	5.72	-0.798422
PIN_08082_GID_2618	1	extracellular region	7.6e-11	24	259	9.27	106	5438	1.95	0.771324
PIN_08082_GID_2618	299	extracellular region part	2.47e-11	21	183	11.48	106	5438	1.95	0.77437
PIN_08082_GID_2618	300	proteinaceous extracellular matrix	4.5e-13	18	102	17.65	106	5438	1.95	0.777288
PIN_08082_GID_2618	301	extracellular matrix part	7.15e-12	13	51	25.5	106	5438	1.95	0.779186
PIN_08082_GID_2618	748	extracellular matrix structural constituent	7.54e-09	9	33	27.28	106	5438	1.95	0.794771
PIN_08082_GID_2618	1510	phosphate transport	1.31e-08	8	25	32	106	5438	1.95	0.786765
PIN_08082_GID_2618	1788	collagen	1.66e-09	8	20	40	106	5438	1.95	0.778309
TIN_29550_GID_8745	1	extracellular region	1.42e-11	47	259	18.15	343	5438	6.31	-0.810325
TIN_29550_GID_8745	194	cell adhesion	5.64e-11	42	223	18.84	343	5438	6.31	-0.811905
TIN_29550_GID_8745	299	extracellular region part	1.03e-10	37	183	20.22	343	5438	6.31	-0.814308
TIN_29550_GID_8745	300	proteinaceous extracellular matrix	2.66e-13	30	102	29.42	343	5438	6.31	-0.820784
TIN_29550_GID_8745	301	extracellular matrix part	7.29e-11	19	51	37.26	343	5438	6.31	-0.823065

## Sheet: trans correl lncRNAs vs genes
Table S7_E: Correlation values for all lncRNAs with significant trans correlation with all the protein-coding genes expressed in RCC plus other three tissues
LncRNA ID	[1112] 1112	[5744] 5744	[1536] 1536	[2896] 2896	[2052] 2052	[1981] 1981	[2632] 2632	[2683] 2683	[80144] 80144	[4547] 4547	[2147] 2147	[163] 163	[5686] 5686	[1191] 1191	[2913] 2913	[3251] 3251	[85476] 85476	[4846] 4846	[2203] 2203	[8614] 8614	[3786] 3786	[6711] 6711	[94081] 94081	[5064] 5064	[11082] 11082	[1629] 1629	[3696] 3696	[3818] 3818	[4087] 4087	[3093] 3093	[1281] 1281	[8837] 8837	[4929] 4929	[9509] 9509	[1180] 1180	[9270] 9270	[1293] 1293	[3665] 3665	[57211] 57211	[4299] 4299	[476] 476	[6404] 6404	[10455] 10455	[2838] 2838	[1303] 1303	[241] 241	[2266] 2266	[7421] 7421	[10002] 10002
PIN_10094_GID_972				0.785294																					0.747059		0.720588															0.891176				0.776471
TIN_28932_GID_3655	0.808824		0.702941				0.841176	0.773529		0.773529				0.844118		0.829412							0.714706					0.791176											0.847059								0.764706
PIN_10061_GID_23092		0.702941																			0.752941						0.776471
TIN_51446_GID_83696				-0.764706										-0.702941						-0.811765									-0.826471			-0.717647														-0.726471
TIN_10538_GID_5818									-0.782353		0.752941	-0.752941													-0.802941		-0.811765									-0.744118						-0.705882							0.732353
PIN_04950_GID_170692			0.847059				0.726471			0.802941				0.817647	-0.741177							0.726471																0.723529	0.864706								0.858824
TIN_21164_GID_22905																		0.761765	0.717647							0.758823																	0.741177
PIN_00778_GID_57530					0.832353														0.897059			0.761765						0.714706															0.735294		-0.885294
TIN_19534_GID_9961				0.770588																																												0.744118
TIN_07840_GID_7390	-0.811765		-0.758823				-0.755882			-0.744118				-0.882353	0.738235								-0.717647																-0.888235								-0.864706
PIN_01515_GID_4143																												0.705882					0.797059					0.911765		0.782353							0.794118
PIN_06794_GID_109					0.779412		0.820588			0.920588						0.770588	0.744118	0.764706				0.911765	0.835294					0.905882										0.714706	0.720588						-0.814706
PIN_04460_GID_64285			0.741177							0.747059				0.905882								0.702941	0.708824					0.735294										0.876471	0.864706								0.823529
PIN_09971_GID_3659																											0.773529										0.741177
TIN_22962_GID_284004	-0.735294						-0.788235			-0.752941				-0.811765																									-0.832353
PIN_10545_GID_2729					0.744118						0.791176																	0.732353					0.738235					0.791176		0.75									0.829412
PIN_06106_GID_718	0.779412																											0.785294					0.711765					0.808824	0.761765										0.752941
TIN_26847_GID_80204	-0.714706		-0.770588				-0.726471							-0.764706																									-0.841176
TIN_18153_GID_27020					0.705882				-0.735294																		-0.723529
PIN_10103_GID_10318
PIN_00196_GID_64793																																												0.888235
TIN_33913_GID_152189					0.764706				-0.717647																																								0.732353
TIN_14306_GID_27253		-0.741177			0.782353					0.744118							0.776471		0.852941				0.752941			0.770588											-0.764706						0.832353
PIN_04712_GID_3566																											0.714706
PIN_10439_GID_5603						-0.747059			0.744118		-0.714706	0.723529	-0.708824														0.852941															0.791176		0.920588
TIN_50414_GID_55824				-0.702941					-0.805882		0.805882	-0.773529													-0.841176		-0.805882									-0.779412
PIN_00228_GID_51538					0.8		0.732353			0.755882				0.723529								0.767647	0.708824					0.832353										0.752941	0.726471						-0.723529		0.723529		0.723529
TIN_34408_GID_2771									0.717647						0.732353						0.770588						0.861765								0.758823		0.702941							0.702941
TIN_48796_GID_7791									0.764706			0.782353									0.779412						0.864706								0.708824									0.867647
TIN_25245_GID_645																					0.702941						0.794118								0.755882		0.752941							0.764706
TIN_33404_GID_10533	-0.738235		-0.714706				-0.726471			-0.729412				-0.876471								-0.705882																	-0.894118								-0.764706
TIN_02907_GID_23248	0.752941		0.814706				0.847059	0.720588		0.852941				0.902941		0.747059						0.758823	0.808824					0.761765						0.720588				0.829412	0.873529								0.888235
TIN_27664_GID_10120				0.705882					0.702941												0.782353						0.864706																					0.867647
PIN_01274_GID_5214																								0.776471
PIN_04941_GID_463	0.847059		0.879412				0.770588							0.911765																				0.729412				0.820588	0.891176								0.841176
TIN_08547_GID_26297									-0.817647			-0.755882													-0.782353		-0.888235									-0.723529						-0.811765		-0.8
PIN_11305_GID_26266									-0.729412			-0.705882													-0.864706		-0.888235															-0.761765		-0.711765
TIN_52993_GID_27130						0.702941			-0.788235		0.764706														-0.729412		-0.770588									-0.767647													0.785294
TIN_42673_GID_80315									-0.814706		0.735294	-0.726471													-0.785294		-0.8
TIN_20563_GID_2175					0.738235	0.717647			-0.708824		0.714706														-0.773529		-0.791176									-0.805882													0.752941
PIN_01184_GID_51127	-0.814706													-0.75
TIN_04130_GID_5287									-0.791176			-0.729412													-0.858824		-0.838235									-0.729412						-0.720588							0.708824
PIN_10068_GID_10915	-0.708824						-0.808824	-0.744118		-0.844118				-0.873529		-0.791176						-0.770588	-0.773529					-0.8		-0.702941								-0.714706	-0.855882								-0.820588
TIN_31458_GID_51507									-0.838235		0.817647	-0.770588													-0.802941		-0.788235									-0.735294													0.747059
TIN_13275_GID_121665									0.732353			0.708824									0.752941						0.870588															0.723529		0.894118
PIN_07760_GID_9962																					0.741177						0.844118										0.735294							0.75
TIN_28005_GID_7849	0.829412						0.770588							0.744118		0.714706												0.829412					0.708824					0.747059	0.782353								0.752941
PIN_01062_GID_25802									-0.841176		0.794118	-0.826471													-0.876471		-0.805882									-0.717647													0.726471
TIN_16325_GID_1112			-0.747059																																				-0.805882							-0.770588
TIN_15936_GID_5890						0.705882			-0.782353		0.785294	-0.738235													-0.755882		-0.788235									-0.835294								-0.729412					0.782353
TIN_04079_GID_5877					0.744118																						-0.714706									-0.805882													0.761765
TIN_08979_GID_55626									0.732353			0.744118									0.794118				0.741177		0.908824															0.729412		0.870588
TIN_33988_GID_4292									-0.814706			-0.75													-0.791176		-0.885294									-0.705882						-0.814706		-0.802941
TIN_38120_GID_54940																																																0.758823
PIN_03290_GID_50614			-0.770588											-0.708824																									-0.738235							-0.752941
PIN_08352_GID_3956		0.761765																									0.720588				0.841176						0.8
TIN_50312_GID_27067						0.876471					0.791176		0.717647				0.735294						0.732353							0.720588																			0.847059
TIN_12237_GID_10576					0.779412						0.708824																									-0.702941													0.764706
TIN_33086_GID_2192				-0.794118					-0.729412			-0.705882															-0.832353									-0.735294						-0.738235
TIN_18735_GID_5046									-0.802941			-0.744118													-0.785294		-0.882353									-0.708824						-0.829412		-0.826471
TIN_32204_GID_56894	-0.820588						-0.752941							-0.802941															-0.758823										-0.785294								-0.723529
TIN_21130_GID_1819									0.802941			0.735294									0.835294			0.726471			0.879412								0.705882									0.829412
PIN_01336_GID_7431				0.776471					0.702941											0.702941					0.779412		0.864706									0.705882						0.723529
TIN_06353_GID_221037									-0.8			-0.755882													-0.844118		-0.8
TIN_24671_GID_23476	-0.867647						-0.891176	-0.744118		-0.770588				-0.870588								-0.755882	-0.726471					-0.729412											-0.852941						0.773529		-0.705882
TIN_43570_GID_5467					0.729412				-0.747059		0.747059	-0.738235													-0.820588		-0.744118									-0.841176													0.758823
TIN_17886_GID_4091									-0.829412		0.773529	-0.767647													-0.708824		-0.8									-0.738235								-0.738235					0.761765
PIN_10732_GID_54806									0.788235			0.744118									0.817647						0.941176																	0.817647				0.702941
TIN_46726_GID_64759	-0.832353						-0.897059	-0.788235		-0.752941				-0.914706		-0.720588							-0.752941					-0.761765											-0.867647
PIN_07962_GID_57580				0.9																0.758823							0.735294				0.726471											0.838235				0.741177
TIN_06530_GID_54788		-0.791176			0.85					0.820588						0.711765	0.811765		0.879412			0.758823	0.802941			0.723529		0.758823									-0.808824						0.717647		-0.758823
PIN_11271_GID_23382				0.788235					0.711765																		0.861765									0.732353						0.785294		0.832353
TIN_14866_GID_55082		-0.797059			0.855882	0.741177	0.705882	0.720588		0.832353						0.791176	0.852941		0.879412			0.767647	0.841176					0.788235									-0.870588								-0.814706
TIN_02653_GID_10745	0.729412		0.776471				0.717647			0.729412				0.802941								0.705882						0.747059						0.779412				0.879412	0.785294								0.832353		0.705882
PIN_02153_GID_10004					0.702941				-0.770588		0.779412														-0.735294		-0.723529									-0.791176													0.820588
TIN_37552_GID_56606													-0.729412																	-0.791176					0.752941									0.829412
PIN_09741_GID_9180	-0.802941		-0.802941				-0.811765			-0.770588				-0.864706								-0.752941	-0.755882															-0.732353	-0.882353								-0.902941
PIN_01391_GID_80314			-0.808824	-0.711765										-0.811765																		-0.785294							-0.705882							-0.714706
PIN_01150_GID_29097			0.788235																															0.720588				0.8	0.767647
TIN_53347_GID_23245	-0.779412										-0.752941													0.838235									-0.779412					-0.794118	-0.723529								-0.782353
TIN_10513_GID_23187									0.744118												0.747059						0.817647																	0.891176
PIN_02328_GID_51585					0.794118	0.755882									-0.714706		0.705882		0.714706																														0.711765
TIN_47995_GID_26959									0.726471		-0.714706				0.738235						0.8			0.852941																							-0.720588
PIN_00418_GID_10489			0.729412				0.776471	0.779412		0.732353				0.858824									0.735294					0.782353											0.797059								0.717647
PIN_06667_GID_84765	-0.723529													-0.773529																									-0.817647
TIN_30982_GID_10904									0.820588																		0.814706
PIN_02200_GID_246330				-0.720588																					-0.858824		-0.764706															-0.835294				-0.764706
PIN_00446_GID_55268									-0.847059		0.861765	-0.802941													-0.870588		-0.779412									-0.755882						-0.711765		-0.729412					0.782353
TIN_03803_GID_81563																																			0.75									0.870588
TIN_05101_GID_22884																																									0.741177							0.723529
PIN_05456_GID_3430										-0.755882							-0.702941	-0.744118				-0.747059	-0.711765			-0.726471											0.779412						-0.735294		0.75
PIN_07784_GID_55617				0.732353					0.711765																0.8		0.873529															0.823529		0.776471
TIN_03114_GID_4209				-0.867647																-0.835294									-0.708824			-0.814706														-0.8
PIN_07977_GID_5770									-0.832353		0.835294	-0.8													-0.835294		-0.8									-0.761765								-0.717647					0.779412
TIN_30337_GID_54498									-0.811765		0.747059	-0.761765													-0.814706		-0.841176									-0.755882
TIN_01447_GID_64756									-0.776471		0.741177	-0.711765													-0.785294		-0.802941									-0.791176													0.720588
TIN_46569_GID_8621									-0.838235		0.805882	-0.764706													-0.770588		-0.773529									-0.735294													0.761765
PIN_08395_GID_2033				0.708824					0.755882												0.720588				0.791176		0.905882															0.782353		0.735294
TIN_42209_GID_5521				-0.702941															0.735294						-0.711765		-0.805882									-0.764706						-0.711765
TIN_46762_GID_2887							0.858824	0.764706		0.829412				0.758823		0.717647						0.761765	0.738235					0.805882										0.702941	0.832353								0.770588		0.791176
TIN_11650_GID_144402												0.729412									0.711765						0.814706															0.735294		0.911765
PIN_07107_GID_2168					0.882353					0.755882							0.702941	0.758823	0.858824			0.797059				0.705882		0.747059															0.758823		-0.794118
TIN_25947_GID_6868					0.902941		0.788235			0.897059						0.85	0.767647	0.708824	0.785294			0.917647	0.847059					0.95																	-0.891176
PIN_05747_GID_201294	-0.811765						-0.838235	-0.732353		-0.791176				-0.867647								-0.747059	-0.702941					-0.705882											-0.847059								-0.741177
PIN_08082_GID_2618
TIN_29550_GID_8745					0.723529				-0.738235										0.702941						-0.776471		-0.823529									-0.747059													0.717647
[truncated: 593 more columns]

## Sheet: trans correl genes vs GOs
Table S7_F: Protein-coding genes expressed in RCC plus other three tissues, belonging to that GO-enriched term in the trans correlation analysis.
GO terms	1112	5744	1536	2896	2052	1981	2632	2683	80144	4547	2147	163	5686	1191	2913	3251	85476	4846	2203	8614	3786	6711	94081	5064	11082	1629	3696	3818	4087	3093	1281	8837	4929	9509	1180	9270	1293	3665	57211	4299	476	6404	10455	2838	1303	241	2266	7421	10002
response to stimulus	1	0	1	0	1	0	0	0	0	0	1	0	0	1	0	1	0	1	0	1	0	0	0	0	0	0	0	1	0	0	0	0	1	0	0	0	0	1	0	0	0	0	0	0	0	1	1	0	1
response to stress	1	0	1	0	0	0	0	0	0	0	1	0	0	1	0	0	0	0	0	0	0	0	0	0	0	0	0	1	0	0	0	0	0	0	0	0	0	1	0	0	0	0	0	0	0	1	1	0	0
transcription factor activity	1	0	0	0	0	0	0	0	0	0	0	0	0	0	0	0	0	0	0	0	0	0	0	0	0	0	0	0	0	0	0	0	1	0	0	0	0	1	0	1	0	0	0	0	0	0	0	1	1
extracellular region	0	1	0	1	0	0	0	0	1	0	1	0	0	1	0	0	0	0	0	1	0	0	0	0	1	0	0	1	0	0	1	0	0	1	0	0	1	0	0	0	0	0	0	0	1	0	1	0	0
cell communication	0	1	0	1	0	0	0	0	1	0	1	0	0	0	1	1	0	1	0	1	1	0	0	0	0	0	1	0	1	0	0	1	1	0	0	1	0	0	1	0	0	0	0	1	0	0	1	1	1
extracellular region part	0	1	0	1	0	0	0	0	1	0	1	0	0	1	0	0	0	0	0	0	0	0	0	0	0	0	0	0	0	0	1	0	0	1	0	0	1	0	0	0	0	0	0	0	1	0	1	0	0
system development	0	1	0	0	0	0	0	0	0	0	0	0	0	0	0	1	0	1	0	0	0	0	1	0	0	0	0	0	1	0	1	0	1	1	0	0	1	0	0	0	0	0	0	0	1	0	0	1	0
organ development	0	1	0	0	0	0	0	0	0	0	0	0	0	0	0	1	0	1	0	0	0	0	1	0	0	0	0	0	1	0	1	0	0	1	0	0	1	0	0	0	0	0	0	0	1	0	0	1	0
multicellular organismal process	0	1	1	1	0	0	0	1	0	0	1	0	0	1	1	1	0	1	0	0	1	0	1	0	0	0	1	1	1	0	1	0	1	1	1	0	1	1	0	0	1	0	0	0	1	0	1	1	1
immune system process	0	0	1	0	0	0	0	0	0	0	0	0	0	1	0	1	0	0	0	0	0	0	1	0	0	0	0	0	0	0	0	0	1	0	0	0	0	1	0	0	0	0	0	0	0	0	0	0	0
coenzyme binding	0	0	1	0	0	0	0	0	0	0	0	0	0	0	0	0	0	1	0	0	0	0	0	0	0	1	0	0	0	0	0	0	0	0	0	0	0	0	0	0	0	0	1	0	0	0	0	0	0
oxidoreductase activity	0	0	1	0	0	0	0	0	0	0	0	0	0	0	0	0	0	1	0	0	0	0	0	0	0	0	0	0	0	0	0	0	0	0	0	0	0	0	0	0	0	0	0	0	0	0	0	0	0
generation of precursor metabolites and energy	0	0	1	0	0	0	1	1	0	0	0	0	0	0	0	0	0	1	1	0	0	0	0	0	0	0	0	0	0	0	0	0	0	0	0	0	0	0	0	0	0	0	0	0	0	0	0	0	0
electron transport	0	0	1	0	0	0	0	0	0	0	0	0	0	0	0	0	0	1	0	0	0	0	0	0	0	0	0	0	0	0	0	0	0	0	0	0	0	0	0	0	0	0	0	0	0	0	0	0	0
ion transporter activity	0	0	1	0	0	0	0	0	0	0	0	0	0	0	0	0	0	0	0	0	1	0	1	0	0	0	0	0	0	0	0	0	0	0	1	0	0	0	0	0	1	0	0	0	0	0	0	0	0
ion transport	0	0	1	0	0	0	0	0	0	0	0	0	0	0	0	0	0	0	0	0	1	0	1	0	0	0	0	0	0	0	1	0	0	0	1	0	1	0	0	0	1	0	0	0	1	0	0	1	0
defense response	0	0	1	0	0	0	0	0	0	0	1	0	0	1	0	0	0	0	0	0	0	0	0	0	0	0	0	1	0	0	0	0	0	0	0	0	0	1	0	0	0	0	0	0	0	1	0	0	0
inflammatory response	0	0	1	0	0	0	0	0	0	0	1	0	0	1	0	0	0	0	0	0	0	0	0	0	0	0	0	1	0	0	0	0	0	0	0	0	0	1	0	0	0	0	0	0	0	1	0	0	0
immune response	0	0	1	0	0	0	0	0	0	0	0	0	0	1	0	0	0	0	0	0	0	0	0	0	0	0	0	0	0	0	0	0	1	0	0	0	0	1	0	0	0	0	0	0	0	0	0	0	0
plasma membrane part	0	0	1	0	0	0	0	0	0	0	0	1	0	0	1	0	0	0	0	0	1	0	0	1	0	0	1	0	0	0	0	0	0	0	1	0	0	0	0	0	1	1	0	1	0	0	0	0	0
integral to plasma membrane	0	0	1	0	0	0	0	0	0	0	0	0	0	0	1	0	0	0	0	0	1	0	0	1	0	0	1	0	0	0	0	0	0	0	1	0	0	0	0	0	1	1	0	1	0	0	0	0	0
response to other organism	0	0	1	0	0	0	0	0	0	0	0	0	0	0	0	0	0	0	0	0	0	0	0	0	0	0	0	0	0	0	0	0	1	0	0	0	0	1	0	0	0	0	0	0	0	0	0	0	0
humoral immune response	0	0	1	0	0	0	0	0	0	0	0	0	0	1	0	0	0	0	0	0	0	0	0	0	0	0	0	0	0	0	0	0	1	0	0	0	0	0	0	0	0	0	0	0	0	0	0	0	0
cytoplasmic part	0	0	0	1	1	1	0	1	0	1	0	1	1	0	0	0	1	0	0	0	0	1	1	1	0	1	0	0	0	0	0	0	0	0	0	0	0	0	0	0	0	0	1	0	0	0	0	0	0
mitochondrion	0	0	0	1	0	0	0	0	0	0	0	0	0	0	0	0	1	0	0	0	0	0	1	0	0	1	0	0	0	0	0	0	0	0	0	0	0	0	0	0	0	0	0	0	0	0	0	0	0
proteinaceous extracellular matrix	0	0	0	0	0	0	0	0	1	0	0	0	0	0	0	0	0	0	0	0	0	0	0	0	0	0	0	0	0	0	1	0	0	1	0	0	1	0	0	0	0	0	0	0	1	0	0	0	0
extracellular matrix part	0	0	0	0	0	0	0	0	1	0	0	0	0	0	0	0	0	0	0	0	0	0	0	0	0	0	0	0	0	0	1	0	0	0	0	0	1	0	0	0	0	0	0	0	1	0	0	0	0
cell adhesion	0	0	0	0	0	0	0	0	1	0	0	0	0	0	0	0	0	0	0	0	0	0	0	0	0	0	1	0	0	0	0	0	0	0	0	1	1	0	0	0	0	1	0	0	1	0	0	0	0
acute-phase response	0	0	0	0	0	0	0	0	0	0	1	0	0	0	0	0	0	0	0	0	0	0	0	0	0	0	0	0	0	0	0	0	0	0	0	0	0	0	0	0	0	0	0	0	0	0	0	0	0
acute inflammatory response	0	0	0	0	0	0	0	0	0	0	1	0	0	1	0	0	0	0	0	0	0	0	0	0	0	0	0	0	0	0	0	0	0	0	0	0	0	0	0	0	0	0	0	0	0	0	0	0	0
protein catabolic process	0	0	0	0	0	0	0	0	0	0	0	0	1	0	0	0	0	0	0	0	0	0	0	0	0	0	0	0	0	1	0	0	0	1	0	0	0	0	0	0	0	0	0	0	0	0	0	0	0
organic acid metabolic process	0	0	0	0	0	0	0	0	0	0	0	0	0	0	0	0	0	1	1	0	0	0	0	0	0	0	0	0	0	0	0	0	0	0	0	0	0	0	0	0	0	0	1	0	0	1	0	0	0
monocarboxylic acid metabolic process	0	0	0	0	0	0	0	0	0	0	0	0	0	0	0	0	0	0	1	0	0	0	0	0	0	0	0	0	0	0	0	0	0	0	0	0	0	0	0	0	0	0	1	0	0	1	0	0	0
monovalent inorganic cation transport	0	0	0	0	0	0	0	0	0	0	0	0	0	0	0	0	0	0	0	0	1	0	0	0	0	0	0	0	0	0	0	0	0	0	0	0	0	0	0	0	1	0	0	0	0	0	0	0	0
cation transporter activity	0	0	0	0	0	0	0	0	0	0	0	0	0	0	0	0	0	0	0	0	1	0	1	0	0	0	0	0	0	0	0	0	0	0	0	0	0	0	0	0	1	0	0	0	0	0	0	0	0
mitochondrial part	0	0	0	0	0	0	0	0	0	0	0	0	0	0	0	0	0	0	0	0	0	0	1	0	0	1	0	0	0	0	0	0	0	0	0	0	0	0	0	0	0	0	0	0	0	0	0	0	0
envelope	0	0	0	0	0	0	0	0	0	0	0	0	0	0	0	0	0	0	0	0	0	0	1	0	0	0	0	0	0	0	0	0	0	0	0	0	0	0	0	0	0	0	0	0	0	0	0	0	0
mitochondrial membrane	0	0	0	0	0	0	0	0	0	0	0	0	0	0	0	0	0	0	0	0	0	0	1	0	0	0	0	0	0	0	0	0	0	0	0	0	0	0	0	0	0	0	0	0	0	0	0	0	0
organelle inner membrane	0	0	0	0	0	0	0	0	0	0	0	0	0	0	0	0	0	0	0	0	0	0	1	0	0	0	0	0	0	0	0	0	0	0	0	0	0	0	0	0	0	0	0	0	0	0	0	0	0
extracellular matrix structural constituent	0	0	0	0	0	0	0	0	0	0	0	0	0	0	0	0	0	0	0	0	0	0	0	0	0	0	0	0	0	0	1	0	0	0	0	0	0	0	0	0	0	0	0	0	0	0	0	0	0
phosphate transport	0	0	0	0	0	0	0	0	0	0	0	0	0	0	0	0	0	0	0	0	0	0	0	0	0	0	0	0	0	0	1	0	0	0	0	0	1	0	0	0	0	0	0	0	1	0	0	0	0
collagen	0	0	0	0	0	0	0	0	0	0	0	0	0	0	0	0	0	0	0	0	0	0	0	0	0	0	0	0	0	0	1	0	0	0	0	0	1	0	0	0	0	0	0	0	1	0	0	0	0
carrier activity	0	0	0	0	0	0	0	0	0	0	0	0	0	0	0	0	0	0	0	0	0	0	0	0	0	0	0	0	0	0	0	0	0	0	0	0	0	0	0	0	1	0	0	0	0	0	0	0	0
proton transport	0	0	0	0	0	0	0	0	0	0	0	0	0	0	0	0	0	0	0	0	0	0	0	0	0	0	0	0	0	0	0	0	0	0	0	0	0	0	0	0	1	0	0	0	0	0	0	0	0
fatty acid metabolic process	0	0	0	0	0	0	0	0	0	0	0	0	0	0	0	0	0	0	0	0	0	0	0	0	0	0	0	0	0	0	0	0	0	0	0	0	0	0	0	0	0	0	1	0	0	1	0	0	0
cofactor catabolic process	0	0	0	0	0	0	0	0	0	0	0	0	0	0	0	0	0	0	0	0	0	0	0	0	0	0	0	0	0	0	0	0	0	0	0	0	0	0	0	0	0	0	0	0	0	0	0	0	0
group transfer coenzyme metabolic process	0	0	0	0	0	0	0	0	0	0	0	0	0	0	0	0	0	0	0	0	0	0	0	0	0	0	0	0	0	0	0	0	0	0	0	0	0	0	0	0	0	0	0	0	0	0	0	0	0
oxidative phosphorylation	0	0	0	0	0	0	0	0	0	0	0	0	0	0	0	0	0	0	0	0	0	0	0	0	0	0	0	0	0	0	0	0	0	0	0	0	0	0	0	0	0	0	0	0	0	0	0	0	0
ER to Golgi vesicle-mediated transport	0	0	0	0	0	0	0	0	0	0	0	0	0	0	0	0	0	0	0	0	0	0	0	0	0	0	0	0	0	0	0	0	0	0	0	0	0	0	0	0	0	0	0	0	0	0	0	0	0
acetyl-CoA metabolic process	0	0	0	0	0	0	0	0	0	0	0	0	0	0	0	0	0	0	0	0	0	0	0	0	0	0	0	0	0	0	0	0	0	0	0	0	0	0	0	0	0	0	0	0	0	0	0	0	0
tricarboxylic acid cycle	0	0	0	0	0	0	0	0	0	0	0	0	0	0	0	0	0	0	0	0	0	0	0	0	0	0	0	0	0	0	0	0	0	0	0	0	0	0	0	0	0	0	0	0	0	0	0	0	0
[truncated: 593 more columns]
